# Supplementary material for: (E)-1-(3,4-Di­meth­oxy­phen­yl)-3-(1,3-diphenyl-1H-pyrazol-4-yl)prop-2-en-1-one
Source: IUCrdata. 2024 Sep 6;9(Pt 9):x240866. doi: 10.1107/S2414314624008666 (PMC11451031; doi:10.1107/S2414314624008666)
Supplement: Supplementary file 1 [file x-09-x240866-sup1.cif]

##############################################################################
#                                                                            #
# This CIF contains the data for a data article accepted for                 #
# publication in IUCrData. It conforms to the requirements of                #
# Notes for Authors for IUCrData, and has been                               #
# peer reviewed under the auspices of IUCrData.                              #
#                                                                            #
# Full details of the Crystallographic Information File format               #
# are given in the paper "The Crystallographic Information File (CIF):       #
# a New Standard Archive File for Crystallography" by S. R. Hall, F. H.      #
# Allen and I. D. Brown [Acta Cryst. (1991), A47, 655-685].                  #
#                                                                            #
# The current version of the core CIF dictionary is obtainable from          #
# ftp://ftp.iucr.org/pub/cif_core.dic.                                       #
#                                                                            #
# Software is freely available for graphical display of the structure(s)     #
# in this CIF. For information consult the CIF software page                 #
# http://www.iucr.org/resources/cif/software.                                #
#                                                                            #
# This file may be used for bona fide research purposes within the           #
# scientific community so long as proper attribution is given to the data    # 
# article from which it was obtained.                                        #
#                                                                            #
##############################################################################
data_I
_audit_creation_method     'SHELXL-2014/7'
_journal_date_recd_electronic     2024-08-28
_journal_date_accepted     2024-09-03
_journal_name_full     'IUCrData'
_journal_year     2024
_journal_volume     9
_journal_issue      1
_journal_page_first     0
_journal_page_last     0
_journal_paper_category     HO
_journal_paper_doi     10.1107/S2414314624008666
_journal_coeditor_code     HB4483
_publ_contact_author_name     'Jiha Sung'
_publ_contact_author_address
;
Department of Applied Chemistry,
Dongduk Women's University,
Seoul 136-714, Republic of Korea
;
_publ_contact_author_email     'dddklab@gmail.com'
_publ_contact_author_fax     ?
_publ_contact_author_phone     ?
_publ_section_title
;\
(<i>E</i>)-1-(3,4-Dimethoxyphenyl)-\
3-(1,3-diphenyl-1<i>H</i>-pyrazol-4-yl)prop-2-en-1-one
;
loop_
    _publ_author_name
    _publ_author_footnote
    _publ_author_address
    'Sung, Jiha' .
;
Department of Applied Chemistry,
Dongduk Women's University,
Seoul 136-714, Republic of Korea
;
_publ_section_synopsis
;
The crystal structure of a pyrazole chalcone is reported.
;
_chemical_name_systematic
;\
(<i>E</i>)-1-(3,4-Dimethoxyphenyl)-\
3-(1,3-diphenyl-1<i>H</i>-pyrazol-4-yl)prop-2-en-1-one
;
_chemical_name_common     ?
_chemical_formula_moiety     'C26 H22 N2 O3'
_chemical_formula_sum     'C26 H22 N2 O3'
_chemical_formula_iupac     'C26 H22 N2 O3'
_chemical_formula_weight     410.45
_chemical_melting_point     ?
_space_group_crystal_system     triclinic
_space_group_name_H-M_alt     'P -1'
_space_group_name_Hall     '-P 1'
loop_
    _space_group_symop_operation_xyz
    'x, y, z'
    '-x, -y, -z'
_cell_length_a     9.342(3)
_cell_length_b     10.524(3)
_cell_length_c     11.967(4)
_cell_angle_alpha     73.831(10)
_cell_angle_beta     79.643(11)
_cell_angle_gamma     72.648(10)
_cell_volume     1072.6(6)
_cell_formula_units_Z     2
_cell_measurement_reflns_used     9940
_cell_measurement_theta_min     2.30
_cell_measurement_theta_max     28.16
_cell_measurement_temperature     223(2)
_exptl_crystal_description     BLOCK
_exptl_crystal_colour     yellow
_exptl_crystal_size_max     0.260
_exptl_crystal_size_mid     0.224
_exptl_crystal_size_min     0.065
_exptl_crystal_density_diffrn     1.271
_exptl_crystal_density_meas     ?
_exptl_crystal_density_method     ?
_exptl_crystal_F_000     432
_exptl_absorpt_coefficient_mu     0.084
_exptl_absorpt_correction_type     multi-scan
_exptl_absorpt_process_details
;
(SADABS; Krause <i>et al.</i>,  2015)
;
_exptl_absorpt_correction_T_min     0.7061
_exptl_absorpt_correction_T_max     0.7457
_diffrn_ambient_temperature     223(2)
_diffrn_source     ?
_diffrn_radiation_type     MoK\a
_diffrn_radiation_wavelength     0.71073
_diffrn_measurement_device_type     'PHOTON III M14'
_diffrn_measurement_method     '\f and \w scans'
_diffrn_detector_area_resol_mean     ?
_diffrn_reflns_number     39655
_diffrn_reflns_av_R_equivalents     0.0435
_diffrn_reflns_av_unetI/netI     0.0273
_diffrn_reflns_theta_min     2.088
_diffrn_reflns_theta_max     28.275
_diffrn_reflns_theta_full     25.242
_diffrn_measured_fraction_theta_max     0.994
_diffrn_measured_fraction_theta_full     0.998
_diffrn_reflns_limit_h_min     -12
_diffrn_reflns_limit_h_max     12
_diffrn_reflns_limit_k_min     -13
_diffrn_reflns_limit_k_max     13
_diffrn_reflns_limit_l_min     -15
_diffrn_reflns_limit_l_max     15
_diffrn_standards_number     0
_diffrn_standards_interval_count     0
_diffrn_standards_interval_time     0
_diffrn_standards_decay_%     0
_refine_special_details     ?
_reflns_number_total     5269
_reflns_number_gt     4173
_reflns_threshold_expression     'I > 2\s(I)'
_refine_ls_structure_factor_coef     Fsqd
_refine_ls_matrix_type     full
_refine_ls_R_factor_all     0.0595
_refine_ls_R_factor_gt     0.0443
_refine_ls_wR_factor_gt     0.1065
_refine_ls_wR_factor_ref     0.1154
_refine_ls_goodness_of_fit_ref     1.041
_refine_ls_restrained_S_all     1.041
_refine_ls_number_reflns     5269
_refine_ls_number_parameters     282
_refine_ls_number_restraints     0
_refine_ls_hydrogen_treatment     constr
_refine_ls_weighting_scheme     calc
_refine_ls_weighting_details
              'w=1/[\s^2^(Fo^2^)+(0.0449P)^2^+0.3885P] where P=(Fo^2^+2Fc^2^)/3'
_atom_sites_solution_hydrogens     geom
_atom_sites_solution_primary     direct
_atom_sites_solution_secondary     ?
_refine_ls_shift/su_max     0.000
_refine_ls_shift/su_mean     0.000
_refine_diff_density_max     0.238
_refine_diff_density_min     -0.201
_refine_ls_extinction_method     none
_refine_ls_extinction_coef     .
loop_
    _atom_type_symbol
    _atom_type_description
    _atom_type_scat_dispersion_real
    _atom_type_scat_dispersion_imag
    _atom_type_scat_source
    'C' 'C' 0.0033 0.0016
                         'International Tables Vol C Tables 4.2.6.8 and 6.1.1.4'
    'H' 'H' 0.0000 0.0000
                         'International Tables Vol C Tables 4.2.6.8 and 6.1.1.4'
    'N' 'N' 0.0061 0.0033
                         'International Tables Vol C Tables 4.2.6.8 and 6.1.1.4'
    'O' 'O' 0.0106 0.0060
                         'International Tables Vol C Tables 4.2.6.8 and 6.1.1.4'
_computing_data_collection
;
APEX2 (Bruker, 2012)
;
_computing_cell_refinement
;
SAINT (Bruker, 2012)
;
_computing_data_reduction
;
SAINT (Bruker, 2012)
;
_computing_structure_solution
;
SHELXS (Sheldrick, 2008)
;
_computing_structure_refinement
;
<i>SHELXL2014/7</i> (Sheldrick, 2015)
;
_computing_molecular_graphics
;
SHELXTL (Sheldrick, 2008)
;
_computing_publication_material
;
publCIF (Westrip, 2010)
;
loop_
    _atom_site_type_symbol
    _atom_site_label
    _atom_site_fract_x
    _atom_site_fract_y
    _atom_site_fract_z
    _atom_site_U_iso_or_equiv
    _atom_site_adp_type
    _atom_site_calc_flag
    _atom_site_occupancy
    _atom_site_disorder_assembly
    _atom_site_disorder_group
    C C1 0.62809(17) 0.71283(14) 0.49957(12) 0.0323(3) Uani d 1 . .
    C C2 0.67643(16) 0.84296(13) 0.47121(12) 0.0289(3) Uani d 1 . .
    C C3 0.70448(15) 0.90841(13) 0.35225(11) 0.0278(3) Uani d 1 . .
    H H3 0.6908 0.8711 0.2934 0.033 Uiso calc 1 . .
    C C4 0.75205(14) 1.02730(13) 0.32222(11) 0.0256(3) Uani d 1 . .
    C C5 0.77516(16) 1.08293(13) 0.41023(12) 0.0289(3) Uani d 1 . .
    C C6 0.74834(19) 1.01806(16) 0.52704(13) 0.0380(3) Uani d 1 . .
    H H6 0.7640 1.0540 0.5861 0.046 Uiso calc 1 . .
    C C7 0.69805(18) 0.89929(15) 0.55667(12) 0.0367(3) Uani d 1 . .
    H H7 0.6785 0.8568 0.6360 0.044 Uiso calc 1 . .
    C C8 0.55681(16) 0.66700(14) 0.61955(12) 0.0305(3) Uani d 1 . .
    H H8 0.5185 0.7306 0.6663 0.037 Uiso calc 1 . .
    C C9 0.54487(16) 0.53814(14) 0.66390(12) 0.0299(3) Uani d 1 . .
    H H9 0.5866 0.4748 0.6172 0.036 Uiso calc 1 . .
    C C10 0.7475(2) 1.05899(18) 0.11652(13) 0.0506(5) Uani d 1 . .
    H H10A 0.8065 0.9658 0.1172 0.076 Uiso calc 1 . .
    H H10B 0.7719 1.1196 0.0427 0.076 Uiso calc 1 . .
    H H10C 0.6410 1.0632 0.1260 0.076 Uiso calc 1 . .
    C C11 0.8254(2) 1.27120(18) 0.45672(15) 0.0502(4) Uani d 1 . .
    H H11A 0.7316 1.2800 0.5078 0.075 Uiso calc 1 . .
    H H11B 0.8386 1.3616 0.4178 0.075 Uiso calc 1 . .
    H H11C 0.9089 1.2194 0.5026 0.075 Uiso calc 1 . .
    C C12 0.47133(15) 0.49005(13) 0.77989(12) 0.0276(3) Uani d 1 . .
    C C13 0.35511(16) 0.56706(13) 0.84202(12) 0.0301(3) Uani d 1 . .
    H H13 0.3103 0.6616 0.8181 0.036 Uiso calc 1 . .
    C C14 0.49721(15) 0.35452(13) 0.85328(11) 0.0254(3) Uani d 1 . .
    C C15 0.19811(15) 0.51457(13) 1.03298(12) 0.0274(3) Uani d 1 . .
    C C16 0.07757(16) 0.62931(14) 1.00652(13) 0.0336(3) Uani d 1 . .
    H H16 0.0756 0.6874 0.9309 0.040 Uiso calc 1 . .
    C C17 -0.04030(17) 0.65744(16) 1.09308(15) 0.0397(4) Uani d 1 . .
    H H17 -0.1219 0.7351 1.0755 0.048 Uiso calc 1 . .
    C C18 -0.03903(19) 0.57258(17) 1.20473(15) 0.0439(4) Uani d 1 . .
    H H18 -0.1196 0.5915 1.2625 0.053 Uiso calc 1 . .
    C C19 0.08327(19) 0.45892(18) 1.23016(14) 0.0440(4) Uani d 1 . .
    H H19 0.0855 0.4014 1.3060 0.053 Uiso calc 1 . .
    C C20 0.20220(17) 0.42922(15) 1.14506(13) 0.0356(3) Uani d 1 . .
    H H20 0.2845 0.3523 1.1631 0.043 Uiso calc 1 . .
    C C21 0.61238(15) 0.22895(13) 0.83440(11) 0.0257(3) Uani d 1 . .
    C C22 0.75946(16) 0.23372(14) 0.78641(12) 0.0324(3) Uani d 1 . .
    H H22 0.7839 0.3184 0.7613 0.039 Uiso calc 1 . .
    C C23 0.86940(17) 0.11392(16) 0.77567(14) 0.0389(3) Uani d 1 . .
    H H23 0.9679 0.1181 0.7436 0.047 Uiso calc 1 . .
    C C24 0.83513(18) -0.01186(15) 0.81191(13) 0.0395(4) Uani d 1 . .
    H H24 0.9101 -0.0925 0.8046 0.047 Uiso calc 1 . .
    C C25 0.68948(18) -0.01789(14) 0.85903(13) 0.0371(3) Uani d 1 . .
    H H25 0.6657 -0.1028 0.8837 0.045 Uiso calc 1 . .
    C C26 0.57853(16) 0.10188(13) 0.86983(12) 0.0310(3) Uani d 1 . .
    H H26 0.4800 0.0972 0.9012 0.037 Uiso calc 1 . .
    N N1 0.31718(13) 0.48180(11) 0.94375(10) 0.0276(2) Uani d 1 . .
    N N2 0.40423(12) 0.34957(11) 0.95287(10) 0.0271(2) Uani d 1 . .
    O O1 0.64801(16) 0.64685(12) 0.42551(10) 0.0540(3) Uani d 1 . .
    O O2 0.78144(12) 1.10062(9) 0.21009(8) 0.0311(2) Uani d 1 . .
    O O3 0.82098(12) 1.20091(10) 0.37080(9) 0.0362(2) Uani d 1 . .
loop_
    _atom_site_aniso_label
    _atom_site_aniso_U_11
    _atom_site_aniso_U_22
    _atom_site_aniso_U_33
    _atom_site_aniso_U_12
    _atom_site_aniso_U_13
    _atom_site_aniso_U_23
    C1 0.0405(8) 0.0263(7) 0.0269(7) -0.0117(6) 0.0029(6) -0.0019(5)
    C2 0.0330(7) 0.0244(6) 0.0253(6) -0.0089(5) 0.0017(5) -0.0012(5)
    C3 0.0329(7) 0.0256(6) 0.0234(6) -0.0089(5) 0.0005(5) -0.0047(5)
    C4 0.0267(6) 0.0222(6) 0.0222(6) -0.0045(5) 0.0012(5) -0.0006(5)
    C5 0.0325(7) 0.0257(6) 0.0277(7) -0.0102(5) -0.0007(5) -0.0037(5)
    C6 0.0557(10) 0.0390(8) 0.0243(7) -0.0222(7) -0.0021(6) -0.0063(6)
    C7 0.0525(9) 0.0354(8) 0.0216(6) -0.0198(7) 0.0000(6) 0.0008(6)
    C8 0.0355(7) 0.0252(6) 0.0269(7) -0.0091(5) 0.0039(6) -0.0033(5)
    C9 0.0336(7) 0.0251(6) 0.0269(7) -0.0071(5) 0.0020(5) -0.0035(5)
    C10 0.0866(14) 0.0502(10) 0.0237(7) -0.0381(10) -0.0088(8) 0.0007(7)
    C11 0.0754(13) 0.0474(10) 0.0415(9) -0.0368(9) 0.0012(8) -0.0146(8)
    C12 0.0328(7) 0.0203(6) 0.0266(6) -0.0085(5) 0.0000(5) -0.0014(5)
    C13 0.0361(7) 0.0208(6) 0.0289(7) -0.0081(5) 0.0008(6) -0.0009(5)
    C14 0.0275(6) 0.0222(6) 0.0253(6) -0.0090(5) -0.0008(5) -0.0020(5)
    C15 0.0290(7) 0.0255(6) 0.0285(7) -0.0102(5) 0.0020(5) -0.0076(5)
    C16 0.0343(8) 0.0278(7) 0.0371(8) -0.0071(6) -0.0020(6) -0.0073(6)
    C17 0.0315(8) 0.0339(8) 0.0538(10) -0.0054(6) 0.0012(7) -0.0180(7)
    C18 0.0381(8) 0.0480(9) 0.0481(9) -0.0162(7) 0.0150(7) -0.0226(8)
    C19 0.0468(9) 0.0492(9) 0.0315(8) -0.0161(8) 0.0083(7) -0.0064(7)
    C20 0.0360(8) 0.0334(7) 0.0314(7) -0.0068(6) 0.0016(6) -0.0040(6)
    C21 0.0298(7) 0.0237(6) 0.0208(6) -0.0063(5) -0.0023(5) -0.0020(5)
    C22 0.0322(7) 0.0310(7) 0.0313(7) -0.0098(6) -0.0012(6) -0.0030(6)
    C23 0.0297(7) 0.0439(9) 0.0357(8) -0.0026(6) -0.0002(6) -0.0075(7)
    C24 0.0425(9) 0.0327(8) 0.0347(8) 0.0061(6) -0.0071(7) -0.0096(6)
    C25 0.0512(9) 0.0237(7) 0.0338(8) -0.0071(6) -0.0055(7) -0.0050(6)
    C26 0.0344(7) 0.0268(7) 0.0304(7) -0.0100(6) -0.0013(6) -0.0039(5)
    N1 0.0308(6) 0.0202(5) 0.0271(6) -0.0055(4) 0.0004(5) -0.0019(4)
    N2 0.0288(6) 0.0197(5) 0.0279(6) -0.0051(4) 0.0008(4) -0.0020(4)
    O1 0.0929(10) 0.0427(6) 0.0342(6) -0.0384(7) 0.0159(6) -0.0134(5)
    O2 0.0460(6) 0.0264(5) 0.0203(4) -0.0153(4) -0.0013(4) 0.0004(4)
    O3 0.0517(6) 0.0316(5) 0.0299(5) -0.0223(5) 0.0001(5) -0.0050(4)
_geom_special_details
;
 All esds (except the esd in the dihedral angle between two l.s. planes)
 are estimated using the full covariance matrix.  The cell esds are taken
 into account individually in the estimation of esds in distances, angles
 and torsion angles; correlations between esds in cell parameters are only
 used when they are defined by crystal symmetry.  An approximate (isotropic)
 treatment of cell esds is used for estimating esds involving l.s. planes.
;
loop_
    _geom_bond_atom_site_label_1
    _geom_bond_atom_site_label_2
    _geom_bond_site_symmetry_2
    _geom_bond_distance
    _geom_bond_publ_flag
    C1 O1 . 1.2283(18) ?
    C1 C8 . 1.4832(19) ?
    C1 C2 . 1.4998(19) ?
    C2 C7 . 1.386(2) ?
    C2 C3 . 1.4133(18) ?
    C3 C4 . 1.3842(18) ?
    C3 H3 . 0.9400 ?
    C4 O2 . 1.3743(15) ?
    C4 C5 . 1.4139(19) ?
    C5 O3 . 1.3659(16) ?
    C5 C6 . 1.3884(19) ?
    C6 C7 . 1.397(2) ?
    C6 H6 . 0.9400 ?
    C7 H7 . 0.9400 ?
    C8 C9 . 1.3422(18) ?
    C8 H8 . 0.9400 ?
    C9 C12 . 1.4588(19) ?
    C9 H9 . 0.9400 ?
    C10 O2 . 1.4249(19) ?
    C10 H10A . 0.9700 ?
    C10 H10B . 0.9700 ?
    C10 H10C . 0.9700 ?
    C11 O3 . 1.4363(19) ?
    C11 H11A . 0.9700 ?
    C11 H11B . 0.9700 ?
    C11 H11C . 0.9700 ?
    C12 C13 . 1.3817(19) ?
    C12 C14 . 1.4274(17) ?
    C13 N1 . 1.3560(17) ?
    C13 H13 . 0.9400 ?
    C14 N2 . 1.3408(17) ?
    C14 C21 . 1.4784(18) ?
    C15 C16 . 1.390(2) ?
    C15 C20 . 1.391(2) ?
    C15 N1 . 1.4302(17) ?
    C16 C17 . 1.393(2) ?
    C16 H16 . 0.9400 ?
    C17 C18 . 1.385(2) ?
    C17 H17 . 0.9400 ?
    C18 C19 . 1.391(2) ?
    C18 H18 . 0.9400 ?
    C19 C20 . 1.390(2) ?
    C19 H19 . 0.9400 ?
    C20 H20 . 0.9400 ?
    C21 C26 . 1.3988(18) ?
    C21 C22 . 1.4005(19) ?
    C22 C23 . 1.390(2) ?
    C22 H22 . 0.9400 ?
    C23 C24 . 1.388(2) ?
    C23 H23 . 0.9400 ?
    C24 C25 . 1.389(2) ?
    C24 H24 . 0.9400 ?
    C25 C26 . 1.394(2) ?
    C25 H25 . 0.9400 ?
    C26 H26 . 0.9400 ?
    N1 N2 . 1.3719(15) ?
loop_
    _geom_angle_atom_site_label_1
    _geom_angle_atom_site_label_2
    _geom_angle_atom_site_label_3
    _geom_angle_site_symmetry_1
    _geom_angle_site_symmetry_3
    _geom_angle
    _geom_angle_publ_flag
    O1 C1 C8 . . 121.61(13) ?
    O1 C1 C2 . . 120.66(12) ?
    C8 C1 C2 . . 117.73(12) ?
    C7 C2 C3 . . 118.98(12) ?
    C7 C2 C1 . . 122.70(12) ?
    C3 C2 C1 . . 118.31(12) ?
    C4 C3 C2 . . 120.18(12) ?
    C4 C3 H3 . . 119.9 ?
    C2 C3 H3 . . 119.9 ?
    O2 C4 C3 . . 125.50(12) ?
    O2 C4 C5 . . 114.22(11) ?
    C3 C4 C5 . . 120.28(12) ?
    O3 C5 C6 . . 125.18(13) ?
    O3 C5 C4 . . 115.36(11) ?
    C6 C5 C4 . . 119.45(12) ?
    C5 C6 C7 . . 119.92(14) ?
    C5 C6 H6 . . 120.0 ?
    C7 C6 H6 . . 120.0 ?
    C2 C7 C6 . . 121.18(13) ?
    C2 C7 H7 . . 119.4 ?
    C6 C7 H7 . . 119.4 ?
    C9 C8 C1 . . 122.51(13) ?
    C9 C8 H8 . . 118.7 ?
    C1 C8 H8 . . 118.7 ?
    C8 C9 C12 . . 124.25(13) ?
    C8 C9 H9 . . 117.9 ?
    C12 C9 H9 . . 117.9 ?
    O2 C10 H10A . . 109.5 ?
    O2 C10 H10B . . 109.5 ?
    H10A C10 H10B . . 109.5 ?
    O2 C10 H10C . . 109.5 ?
    H10A C10 H10C . . 109.5 ?
    H10B C10 H10C . . 109.5 ?
    O3 C11 H11A . . 109.5 ?
    O3 C11 H11B . . 109.5 ?
    H11A C11 H11B . . 109.5 ?
    O3 C11 H11C . . 109.5 ?
    H11A C11 H11C . . 109.5 ?
    H11B C11 H11C . . 109.5 ?
    C13 C12 C14 . . 104.13(11) ?
    C13 C12 C9 . . 126.94(12) ?
    C14 C12 C9 . . 128.89(12) ?
    N1 C13 C12 . . 107.76(12) ?
    N1 C13 H13 . . 126.1 ?
    C12 C13 H13 . . 126.1 ?
    N2 C14 C12 . . 111.62(11) ?
    N2 C14 C21 . . 119.59(11) ?
    C12 C14 C21 . . 128.73(12) ?
    C16 C15 C20 . . 120.49(13) ?
    C16 C15 N1 . . 119.88(12) ?
    C20 C15 N1 . . 119.61(12) ?
    C15 C16 C17 . . 119.35(14) ?
    C15 C16 H16 . . 120.3 ?
    C17 C16 H16 . . 120.3 ?
    C18 C17 C16 . . 120.93(14) ?
    C18 C17 H17 . . 119.5 ?
    C16 C17 H17 . . 119.5 ?
    C17 C18 C19 . . 119.00(14) ?
    C17 C18 H18 . . 120.5 ?
    C19 C18 H18 . . 120.5 ?
    C20 C19 C18 . . 120.95(15) ?
    C20 C19 H19 . . 119.5 ?
    C18 C19 H19 . . 119.5 ?
    C19 C20 C15 . . 119.26(14) ?
    C19 C20 H20 . . 120.4 ?
    C15 C20 H20 . . 120.4 ?
    C26 C21 C22 . . 118.70(12) ?
    C26 C21 C14 . . 120.51(12) ?
    C22 C21 C14 . . 120.71(12) ?
    C23 C22 C21 . . 120.31(13) ?
    C23 C22 H22 . . 119.8 ?
    C21 C22 H22 . . 119.8 ?
    C24 C23 C22 . . 120.61(14) ?
    C24 C23 H23 . . 119.7 ?
    C22 C23 H23 . . 119.7 ?
    C23 C24 C25 . . 119.64(13) ?
    C23 C24 H24 . . 120.2 ?
    C25 C24 H24 . . 120.2 ?
    C24 C25 C26 . . 120.07(14) ?
    C24 C25 H25 . . 120.0 ?
    C26 C25 H25 . . 120.0 ?
    C25 C26 C21 . . 120.66(14) ?
    C25 C26 H26 . . 119.7 ?
    C21 C26 H26 . . 119.7 ?
    C13 N1 N2 . . 111.93(11) ?
    C13 N1 C15 . . 127.64(11) ?
    N2 N1 C15 . . 120.36(10) ?
    C14 N2 N1 . . 104.55(10) ?
    C4 O2 C10 . . 117.79(11) ?
    C5 O3 C11 . . 117.12(11) ?
loop_
    _geom_torsion_atom_site_label_1
    _geom_torsion_atom_site_label_2
    _geom_torsion_atom_site_label_3
    _geom_torsion_atom_site_label_4
    _geom_torsion_site_symmetry_1
    _geom_torsion_site_symmetry_2
    _geom_torsion_site_symmetry_3
    _geom_torsion_site_symmetry_4
    _geom_torsion
    _geom_torsion_publ_flag
    O1 C1 C2 C7 . . . . -160.59(16) ?
    C8 C1 C2 C7 . . . . 19.1(2) ?
    O1 C1 C2 C3 . . . . 17.8(2) ?
    C8 C1 C2 C3 . . . . -162.53(13) ?
    C7 C2 C3 C4 . . . . -0.3(2) ?
    C1 C2 C3 C4 . . . . -178.78(12) ?
    C2 C3 C4 O2 . . . . -179.35(12) ?
    C2 C3 C4 C5 . . . . 1.0(2) ?
    O2 C4 C5 O3 . . . . 0.76(17) ?
    C3 C4 C5 O3 . . . . -179.53(12) ?
    O2 C4 C5 C6 . . . . 179.67(13) ?
    C3 C4 C5 C6 . . . . -0.6(2) ?
    O3 C5 C6 C7 . . . . 178.41(14) ?
    C4 C5 C6 C7 . . . . -0.4(2) ?
    C3 C2 C7 C6 . . . . -0.7(2) ?
    C1 C2 C7 C6 . . . . 177.69(14) ?
    C5 C6 C7 C2 . . . . 1.1(2) ?
    O1 C1 C8 C9 . . . . 17.3(2) ?
    C2 C1 C8 C9 . . . . -162.38(14) ?
    C1 C8 C9 C12 . . . . -177.91(13) ?
    C8 C9 C12 C13 . . . . 28.4(2) ?
    C8 C9 C12 C14 . . . . -154.16(15) ?
    C14 C12 C13 N1 . . . . 0.05(15) ?
    C9 C12 C13 N1 . . . . 178.01(13) ?
    C13 C12 C14 N2 . . . . -0.31(16) ?
    C9 C12 C14 N2 . . . . -178.22(13) ?
    C13 C12 C14 C21 . . . . -177.54(13) ?
    C9 C12 C14 C21 . . . . 4.5(2) ?
    C20 C15 C16 C17 . . . . -0.7(2) ?
    N1 C15 C16 C17 . . . . 177.73(13) ?
    C15 C16 C17 C18 . . . . -0.2(2) ?
    C16 C17 C18 C19 . . . . 0.8(2) ?
    C17 C18 C19 C20 . . . . -0.7(3) ?
    C18 C19 C20 C15 . . . . -0.1(2) ?
    C16 C15 C20 C19 . . . . 0.8(2) ?
    N1 C15 C20 C19 . . . . -177.60(14) ?
    N2 C14 C21 C26 . . . . 39.32(19) ?
    C12 C14 C21 C26 . . . . -143.64(14) ?
    N2 C14 C21 C22 . . . . -137.32(14) ?
    C12 C14 C21 C22 . . . . 39.7(2) ?
    C26 C21 C22 C23 . . . . -0.7(2) ?
    C14 C21 C22 C23 . . . . 176.01(13) ?
    C21 C22 C23 C24 . . . . 0.2(2) ?
    C22 C23 C24 C25 . . . . 0.2(2) ?
    C23 C24 C25 C26 . . . . 0.0(2) ?
    C24 C25 C26 C21 . . . . -0.5(2) ?
    C22 C21 C26 C25 . . . . 0.8(2) ?
    C14 C21 C26 C25 . . . . -175.86(13) ?
    C12 C13 N1 N2 . . . . 0.22(16) ?
    C12 C13 N1 C15 . . . . -176.70(13) ?
    C16 C15 N1 C13 . . . . 21.0(2) ?
    C20 C15 N1 C13 . . . . -160.54(14) ?
    C16 C15 N1 N2 . . . . -155.67(12) ?
    C20 C15 N1 N2 . . . . 22.77(19) ?
    C12 C14 N2 N1 . . . . 0.43(15) ?
    C21 C14 N2 N1 . . . . 177.95(11) ?
    C13 N1 N2 C14 . . . . -0.40(15) ?
    C15 N1 N2 C14 . . . . 176.77(12) ?
    C3 C4 O2 C10 . . . . 6.1(2) ?
    C5 C4 O2 C10 . . . . -174.22(14) ?
    C6 C5 O3 C11 . . . . -7.3(2) ?
    C4 C5 O3 C11 . . . . 171.50(14) ?
loop_
    _geom_hbond_atom_site_label_D
    _geom_hbond_atom_site_label_H
    _geom_hbond_atom_site_label_A
    _geom_hbond_site_symmetry_A
    _geom_hbond_distance_DH
    _geom_hbond_distance_HA
    _geom_hbond_distance_DA
    _geom_hbond_angle_DHA
    C13 H13 O2 2_676 0.94 2.34 3.2648(19) 169
_shelx_space_group_comment
;
The symmetry employed for this shelxl refinement is uniquely defined
by the following loop, which should always be used as a source of
symmetry information in preference to the above space-group names.
They are only intended as comments.
;
_shelx_estimated_absorpt_T_min     0.979
_shelx_estimated_absorpt_T_max     0.995
_shelx_hkl_file
;
  -1   0   0 1289.37   38.50
  -1   0   0 1419.56   39.20
  -1   0   0 1337.97   39.30
  -1   0   0 1517.15   39.70
   1   0   0 1502.15   38.40
   1   0   0 1448.85   39.20
   1   0   0 1585.84   38.80
   1   0   0 1530.05   39.60
   1   0   0 1552.74   39.70
  -2   0   0 5530.05  138.99
  -2   0   0 5342.97  139.89
  -2   0   0 5633.74  140.29
  -2   0   0 5243.18  137.59
  -2   0   0 5360.36  138.19
  -2   0   0 5677.93  140.99
  -2   0   0 4607.44  139.99
   2   0   0 5599.24  140.79
   2   0   0 5209.68  139.79
   2   0   0 5574.14  138.99
  -3   0   0   17.00    2.70
  -3   0   0   25.30    4.30
   3   0   0   18.60    3.50
   3   0   0   29.50    3.00
   3   0   0   18.10    3.60
   3   0   0   18.80    3.10
  -4   0   0  132.59    9.70
  -4   0   0  128.59    7.00
  -4   0   0  122.69    8.90
  -4   0   0  134.59    9.40
  -4   0   0  123.49    8.20
  -4   0   0  124.49    7.40
   4   0   0  123.59    9.30
   4   0   0  112.59    7.60
   4   0   0  123.79    9.20
   4   0   0  110.49    8.70
   4   0   0  135.59    8.60
   4   0   0  115.49    5.60
   4   0   0  118.59    9.20
  -5   0   0   72.19    8.30
  -5   0   0   75.19    8.20
  -5   0   0   85.29    7.90
  -5   0   0   87.49    7.30
  -5   0   0   85.09    6.00
  -5   0   0   75.99    8.40
  -5   0   0   86.09    6.80
   5   0   0   85.89    5.10
   5   0   0   95.79    8.70
   5   0   0   87.09    8.60
   5   0   0   92.89    8.90
   5   0   0   92.29    6.80
   5   0   0   80.59    8.00
   5   0   0   85.19    7.20
  -6   0   0   35.80    6.90
   6   0   0   32.90    5.20
  -7   0   0  176.98   14.90
  -7   0   0  185.28   10.70
  -7   0   0  184.48   13.10
  -7   0   0  203.98   14.90
   7   0   0  197.48   15.10
   7   0   0  192.98   12.20
   7   0   0  179.48    9.30
   7   0   0  209.98   16.00
   7   0   0  172.78   25.70
  -8   0   0   69.19   10.30
  -8   0   0   76.89   13.60
  -8   0   0   69.39   11.60
  -8   0   0   71.19    7.80
   8   0   0   78.39   12.50
   8   0   0   83.79   13.50
   8   0   0   71.79    7.60
   8   0   0   64.99    6.10
  -9   0   0    4.30    4.20
  -9   0   0    3.50    3.90
  -9   0   0    5.30    4.90
  -9   0   0    2.30    2.70
   9   0   0    1.30    2.40
   9   0   0    0.80    3.30
   9   0   0    8.20    5.90
   9   0   0   -3.00    5.00
 -10   0   0    3.40    3.40
 -10   0   0    2.40    5.20
 -10   0   0   -5.20    3.70
 -10   0   0   -4.50    4.30
  10   0   0   -3.70    5.90
  10   0   0   -2.80    4.60
  10   0   0    0.40    2.90
 -11   0   0   31.60    6.70
 -11   0   0   40.60   10.30
 -11   0   0   38.50   10.70
 -11   0   0   31.10    9.40
  11   0   0   45.00    8.60
  11   0   0   36.10   10.30
  11   0   0   31.80   11.60
  11  -1   0    7.10    5.20
  11  -1   0    1.60    6.60
 -11   1   0   12.70    7.90
 -11   1   0    5.00    6.50
 -11   1   0    4.90    4.50
 -11   1   0   -0.10    7.90
  10  -1   0   -2.50    3.00
  10  -1   0    1.60    5.10
  10  -1   0    4.40    5.10
 -10   1   0   -4.20    4.20
 -10   1   0    3.10    4.70
 -10   1   0   -3.00    5.10
 -10   1   0   -0.10    3.80
   9  -1   0    0.90    3.10
   9  -1   0    1.10    4.90
   9  -1   0   -2.70    4.20
  -9   1   0   -2.00    2.50
  -9   1   0    0.70    4.60
  -9   1   0    2.60    4.00
  -9   1   0    1.80    3.20
   8  -1   0  114.09   13.00
   8  -1   0  129.19   13.70
   8  -1   0  120.49   10.30
  -8   1   0  117.09   12.40
  -8   1   0  114.09   10.80
  -8   1   0  102.49   15.20
  -8   1   0  119.89    8.30
   7  -1   0  722.93   25.50
   7  -1   0  606.84   31.60
   7  -1   0  794.72   34.80
   7  -1   0  907.61   35.80
   7  -1   0  732.03   28.70
  -7   1   0  730.93   25.30
  -7   1   0  709.43   33.90
  -7   1   0  736.43   29.30
  -7   1   0  787.62   33.10
   6  -1   0  315.17   20.10
   6  -1   0  327.97   15.60
   6  -1   0  312.37   18.80
   6  -1   0  310.27   18.40
  -6   1   0  324.47   15.90
  -6   1   0  306.77   13.10
  -6   1   0  299.07   17.70
   5  -1   0    1.60    2.00
   5  -1   0   -0.60    2.10
   5  -1   0   -0.60    2.10
   5  -1   0    3.30    2.70
   5  -1   0    3.30    1.70
   5  -1   0    2.90    2.60
   5  -1   0    0.10    1.40
  -5   1   0   -0.70    2.10
  -5   1   0   -0.20    1.30
  -5   1   0   -0.10    2.50
  -5   1   0   -1.00    1.90
  -5   1   0    0.60    1.80
  -5   1   0    0.10    1.20
   4  -1   0 2276.87   65.39
   4  -1   0 2179.58   61.79
   4  -1   0 2157.68   61.39
   4  -1   0 2067.69   58.89
   4  -1   0 2114.59   65.39
   4  -1   0 2110.49   64.19
   4  -1   0 2206.78   64.39
  -4   1   0 2108.29   63.79
  -4   1   0 2164.38   60.49
  -4   1   0 2151.68   68.99
  -4   1   0 2130.99   65.49
  -4   1   0 2175.38   61.29
   3  -1   0  647.34   23.40
   3  -1   0  660.33   20.30
   3  -1   0  665.23   21.50
   3  -1   0  643.94   23.70
   3  -1   0  612.44   23.90
   3  -1   0  685.93   23.70
   3  -1   0  676.83   21.20
  -3   1   0  653.43   24.10
  -3   1   0  665.03   23.30
  -3   1   0  659.13   24.20
  -3   1   0  640.44   21.20
  -3   1   0  655.43   19.80
  -3   1   0  636.84   20.80
  -3   1   0  635.54   19.20
   1  -1   0   26.10    2.60
   1  -1   0   29.90    2.60
   1  -1   0   26.10    2.60
   1  -1   0   28.40    1.90
   1  -1   0   26.40    2.40
  -1   1   0   28.50    1.80
  -1   1   0   27.90    2.50
  -1   1   0   29.30    2.20
  -1   1   0   25.80    2.60
  -1   1   0   29.60    2.70
   0  -1   0   20.80    1.10
   0  -1   0   20.40    1.00
   0  -1   0   16.60    1.30
   0  -1   0   19.80    1.10
   0  -1   0   18.90    1.20
  -1  -1   0 1272.27   34.10
  -1  -1   0 1287.47   34.70
  -1  -1   0 1232.68   33.90
  -1  -1   0 1323.07   34.40
  -1  -1   0 1313.87   34.20
  -1  -1   0 1314.87   34.00
  -1  -1   0 1277.97   34.20
   1   1   0 1270.77   34.10
   1   1   0 1139.59   34.40
   1   1   0 1308.47   34.50
   1   1   0 1279.17   33.90
  -2  -1   0 1597.04   46.70
  -2  -1   0 1630.04   45.50
  -2  -1   0 1501.05   45.80
  -2  -1   0 1590.64   44.60
  -2  -1   0 1628.84   44.00
  -2  -1   0 1594.14   44.70
   2   1   0 1537.75   44.60
   2   1   0 1673.83   45.30
   2   1   0 1590.44   42.20
   2   1   0 1589.94   44.60
   2   1   0 1604.64   44.70
   2   1   0 1669.73   45.50
   2   1   0 1594.64   44.90
  -3  -1   0 1201.18   34.80
  -3  -1   0 1182.98   36.60
  -3  -1   0 1036.10   35.80
  -3  -1   0 1192.68   37.50
  -3  -1   0 1219.98   37.30
  -3  -1   0 1214.98   36.20
   3   1   0 1227.98   36.80
   3   1   0 1222.48   36.20
   3   1   0 1154.68   36.70
   3   1   0 1191.48   34.90
   3   1   0 1226.98   36.80
   3   1   0 1220.78   37.40
  -4  -1   0  219.88   12.10
  -4  -1   0  216.18   12.60
  -4  -1   0  231.08   12.70
  -4  -1   0  223.38   10.60
  -4  -1   0  224.48   12.80
   4   1   0  223.98   12.50
   4   1   0  204.68   11.90
   4   1   0  211.38   12.10
   4   1   0  222.18   12.60
   4   1   0  212.48   11.50
   4   1   0  224.68    9.90
  -5  -1   0   10.80    2.70
  -5  -1   0    9.70    3.20
  -5  -1   0   19.20    4.70
  -5  -1   0    8.60    2.70
  -5  -1   0    5.20    2.60
  -5  -1   0   12.10    4.00
  -5  -1   0   16.10    5.10
   5   1   0    8.20    3.30
   5   1   0   10.70    2.80
   5   1   0    3.60    2.90
   5   1   0    9.10    2.80
   5   1   0   20.50    5.00
   5   1   0   13.60    3.80
   5   1   0   13.90    2.00
   5   1   0   11.20    3.50
  -6  -1   0    0.50    1.90
  -6  -1   0   -0.60    2.00
  -6  -1   0    1.40    2.80
  -6  -1   0    5.70    2.30
   6   1   0    0.70    1.10
   6   1   0   -1.70    2.30
   6   1   0    3.00    2.20
   6   1   0    1.80    2.80
   6   1   0    2.40    3.10
  -7  -1   0   23.60    7.10
  -7  -1   0   15.60    5.30
  -7  -1   0   30.90    6.10
  -7  -1   0   26.40    5.00
   7   1   0   22.80    5.20
   7   1   0   23.30    6.70
   7   1   0   24.50    7.00
   7   1   0   17.80    2.70
  -8  -1   0   28.80    7.20
  -8  -1   0   57.49    9.50
  -8  -1   0   31.60    7.80
  -8  -1   0   26.80    5.20
   8   1   0   42.40    4.50
   8   1   0   37.80    6.50
   8   1   0   44.30    8.10
   8   1   0   25.10    7.30
  -9  -1   0    5.70    5.00
  -9  -1   0    4.90    3.80
  -9  -1   0   -4.60    3.10
  -9  -1   0    6.30    4.70
   9   1   0    8.90    6.80
   9   1   0    3.70    3.40
   9   1   0    5.00    5.10
 -10  -1   0    5.50    5.00
 -10  -1   0    2.40    5.00
 -10  -1   0   13.70    6.10
 -10  -1   0    3.90    4.60
  10   1   0    2.50    6.00
  10   1   0   10.60    6.70
  10   1   0   12.20    4.40
 -11  -1   0   72.49   10.50
 -11  -1   0   78.49   15.40
 -11  -1   0   84.79   13.80
  11   1   0   44.70   10.70
  11   1   0   74.99   14.10
  11   1   0   69.79   10.90
 -12  -1   0    1.80    6.70
 -12  -1   0  -14.30    5.40
  12   1   0   -3.10    7.30
  12   1   0    9.60    6.30
  12   1   0   -5.30    4.00
  11  -2   0   12.10    7.60
  11  -2   0   -5.00    3.90
  11  -2   0   10.70    8.30
 -11   2   0    2.80    7.90
 -11   2   0    4.20    6.30
 -11   2   0  -15.10    9.60
  10  -2   0   38.00   11.40
  10  -2   0   27.50    9.00
  10  -2   0   35.80    7.50
 -10   2   0   46.10   10.50
 -10   2   0   52.59   10.00
 -10   2   0   48.90   11.10
   9  -2   0   -4.40    3.80
   9  -2   0   -5.00    3.80
   9  -2   0    7.80    3.70
  -9   2   0   -4.10    4.20
  -9   2   0    0.30    2.60
  -9   2   0   -1.60    3.50
   8  -2   0   88.79   13.40
   8  -2   0   70.29    9.20
   8  -2   0   70.69   12.60
  -8   2   0   58.79    9.80
  -8   2   0   71.99    9.60
  -8   2   0   39.50    8.40
  -8   2   0   72.69    6.40
   7  -2   0   31.20    8.20
   7  -2   0   57.29   14.80
   7  -2   0   25.50    7.00
   7  -2   0   38.10    6.50
  -7   2   0   34.00    6.40
  -7   2   0   28.60    7.80
  -7   2   0   25.40    3.80
  -7   2   0   29.60    4.10
   6  -2   0  197.78   17.10
   6  -2   0  198.28   14.90
   6  -2   0  180.48   10.30
   6  -2   0  196.08   14.60
   6  -2   0  197.48   14.40
  -6   2   0  171.18   16.00
  -6   2   0  184.18   11.40
  -6   2   0  206.48   14.40
  -6   2   0  178.58    8.50
   5  -2   0 1077.49   34.30
   5  -2   0 1027.30   40.20
   5  -2   0 1099.19   39.90
   5  -2   0 1072.59   35.30
   5  -2   0 1093.09   35.90
   5  -2   0 1044.20   39.50
  -5   2   0 1121.09   35.30
  -5   2   0 1095.29   40.60
  -5   2   0 1130.79   39.10
  -5   2   0 1088.29   31.10
   4  -2   0 3964.60  106.89
   4  -2   0 3781.52  106.09
   4  -2   0 3722.93  105.59
   4  -2   0 3664.03  106.99
   4  -2   0 3765.52  101.29
   4  -2   0 3718.13  101.69
  -4   2   0 3557.74  107.19
  -4   2   0 3808.42  101.39
  -4   2   0 3722.53  107.09
  -4   2   0 3771.72   97.59
  -4   2   0 3665.23  105.49
  -4   2   0 3816.82   97.49
  -4   2   0 4045.90  105.89
   3  -2   0  439.66   16.20
   3  -2   0  465.75   18.80
   3  -2   0  458.35   18.60
   3  -2   0  466.05   19.40
   3  -2   0  454.65   16.00
   3  -2   0  454.35   18.80
   3  -2   0  449.95   16.10
  -3   2   0  419.76   13.00
  -3   2   0  461.45   12.90
  -3   2   0  428.46   21.00
  -3   2   0  468.25   19.30
  -3   2   0  431.86   17.90
  -3   2   0  451.65   15.70
  -3   2   0  472.45   16.10
   2  -2   0 1271.17   35.10
   2  -2   0 1247.18   37.20
   2  -2   0 1246.28   34.60
   2  -2   0 1249.57   36.00
   2  -2   0 1203.68   37.50
   2  -2   0 1310.97   38.20
   2  -2   0 1300.87   37.30
  -2   2   0 1260.07   31.90
  -2   2   0 1198.38   36.90
  -2   2   0 1230.78   37.80
  -2   2   0 1251.17   35.90
  -2   2   0 1178.88   37.70
  -2   2   0 1254.47   34.30
   1  -2   0 2343.07   58.59
   1  -2   0 2282.37   61.89
   1  -2   0 2028.10   62.49
   1  -2   0 2313.77   61.49
   1  -2   0 2198.58   61.29
   1  -2   0 2374.76   62.09
   1  -2   0 2334.27   59.69
  -1   2   0 2322.67   62.09
  -1   2   0 2289.37   61.29
  -1   2   0 2399.96   58.89
  -1   2   0 2333.47   62.09
  -1   2   0 2381.66   62.09
  -1   2   0 2311.57   60.89
  -1   2   0 2364.16   61.29
   0  -2   0 4030.50  104.99
   0  -2   0 4046.30  103.99
   0  -2   0 4028.20  103.09
   0  -2   0 4115.69  102.99
   0  -2   0 4125.79  105.29
   0  -2   0 4229.28  103.29
   0  -2   0 4206.98  103.39
   0  -2   0 4072.99  103.99
   0   2   0 3996.50  103.39
   0   2   0 4162.78  105.39
   0   2   0 4013.50  105.09
   0   2   0 4056.19  102.99
   0   2   0 3943.01  103.99
   0   2   0 3835.72  102.79
  -1  -2   0 3342.47   86.59
  -1  -2   0 3397.06   86.69
  -1  -2   0 3431.86   88.49
  -1  -2   0 3432.86   88.69
  -1  -2   0 3469.85   86.99
  -1  -2   0 3347.96   87.59
  -1  -2   0 3344.37   88.69
  -1  -2   0 3354.66   87.69
  -1  -2   0 3492.95   86.99
   1   2   0 3441.06   88.59
   1   2   0 3347.27   87.79
   1   2   0 3241.88   86.69
   1   2   0 3385.76   88.79
   1   2   0 3258.57   87.49
   1   2   0 3626.44   88.69
   1   2   0 3323.67   86.69
  -2  -2   0  557.24   18.20
  -2  -2   0  577.84   18.10
  -2  -2   0  587.94   18.60
  -2  -2   0  561.84   18.70
  -2  -2   0  595.84   19.50
  -2  -2   0  568.14   18.10
  -2  -2   0  587.54   18.40
   2   2   0  546.15   18.10
   2   2   0  588.64   18.00
   2   2   0  560.44   19.20
   2   2   0  577.94   18.40
   2   2   0  571.64   14.90
   2   2   0  561.84   18.50
  -3  -2   0  485.75   18.10
  -3  -2   0  480.85   16.90
  -3  -2   0  504.55   17.90
  -3  -2   0  512.75   18.90
  -3  -2   0  470.75   18.30
  -3  -2   0  502.15   18.30
   3   2   0  493.55   18.00
   3   2   0  475.85   14.20
   3   2   0  471.25   18.20
   3   2   0  458.15   16.70
   3   2   0  504.45   18.60
   3   2   0  498.35   18.00
  -4  -2   0  203.18   11.80
  -4  -2   0  221.78   12.10
  -4  -2   0  218.38   12.00
  -4  -2   0  205.28   12.20
   4   2   0  217.48    8.70
   4   2   0  234.58   12.30
   4   2   0  212.88   10.50
   4   2   0  214.48   11.90
   4   2   0  226.58   12.30
  -5  -2   0   39.30    5.70
  -5  -2   0   35.50    5.00
  -5  -2   0   43.60    6.60
  -5  -2   0   39.80    7.20
  -5  -2   0   50.19    7.80
  -5  -2   0   39.30    7.00
  -5  -2   0   29.40    5.50
   5   2   0   47.50    7.00
   5   2   0   33.50    7.80
   5   2   0   37.30    6.20
   5   2   0   38.40    5.20
   5   2   0   38.60    6.50
   5   2   0   34.70    3.60
   5   2   0   41.20    6.60
  -6  -2   0  362.66   18.90
  -6  -2   0  382.66   20.00
  -6  -2   0  396.16   19.70
  -6  -2   0  401.46   20.60
  -6  -2   0  372.96   17.40
  -6  -2   0  345.37   20.10
   6   2   0  403.56   20.60
   6   2   0  355.66   19.30
   6   2   0  376.36   15.40
   6   2   0  389.36   17.50
  -7  -2   0   89.49    7.90
  -7  -2   0   88.09    9.20
  -7  -2   0   76.09   10.60
  -7  -2   0   89.09    9.60
  -7  -2   0   87.79    9.90
   7   2   0   75.89    7.60
   7   2   0   92.59   12.90
   7   2   0   79.69    4.90
   7   2   0   65.49   10.30
   7   2   0   81.99    6.80
  -8  -2   0   47.90    7.60
  -8  -2   0   39.30    7.70
  -8  -2   0   39.50    8.90
  -8  -2   0   39.60    8.30
   8   2   0   45.30    9.70
   8   2   0   46.20    4.20
   8   2   0   48.40    7.50
   8   2   0   50.49   10.00
  -9  -2   0  224.28   14.80
  -9  -2   0  269.17   19.30
  -9  -2   0  250.87   18.00
  -9  -2   0  253.87   21.50
   9   2   0  257.87   20.00
   9   2   0  265.97   20.40
   9   2   0  270.17   16.60
   9   2   0  233.38   10.50
 -10  -2   0   32.00    9.00
 -10  -2   0   42.90   10.30
 -10  -2   0   40.00    9.90
 -10  -2   0   34.30    7.20
  10   2   0   44.30   10.30
  10   2   0   40.20   11.10
  10   2   0   51.89    8.50
 -11  -2   0   -2.80    4.50
 -11  -2   0   -1.40    6.00
 -11  -2   0   -7.10    4.60
  11   2   0   -2.30    3.10
  11   2   0    0.60    6.20
  11   2   0    7.00    6.80
 -12  -2   0   -5.30    5.10
 -12  -2   0   10.60    7.80
 -12  -2   0    3.80    6.80
  12   2   0   -0.50    4.70
  12   2   0   -7.00    5.50
  12   2   0   -4.90    8.50
  10  -3   0   17.50    7.30
  10  -3   0   36.20    7.80
  10  -3   0   42.90   12.30
 -10   3   0   53.09   12.90
 -10   3   0    3.20    8.90
 -10   3   0   31.50    8.40
   9  -3   0  201.58   18.60
   9  -3   0  181.48   13.20
   9  -3   0  148.09   15.90
  -9   3   0  143.29   16.90
  -9   3   0  172.98   16.80
  -9   3   0  156.18   13.10
   8  -3   0  188.18   16.70
   8  -3   0  148.69   19.50
   8  -3   0  204.28   13.30
  -8   3   0  153.78   15.90
  -8   3   0  172.58   12.50
  -8   3   0  164.18    7.60
  -8   3   0  177.48   15.20
  -8   3   0  158.18    7.20
   7  -3   0  205.28   16.70
   7  -3   0  226.78   17.10
   7  -3   0  191.48   16.30
   7  -3   0  207.18   13.20
  -7   3   0  200.78   15.30
  -7   3   0  191.38    8.30
  -7   3   0  193.68   16.30
  -7   3   0  198.38   12.80
  -7   3   0  194.78    7.90
   6  -3   0  416.86   22.50
   6  -3   0  359.06   21.30
   6  -3   0  383.46   17.50
   6  -3   0  415.86   21.70
  -6   3   0  397.56   22.50
  -6   3   0  325.47   11.50
  -6   3   0  347.47   11.50
  -6   3   0  320.57   15.90
  -6   3   0  397.26   20.40
   5  -3   0    8.50    4.00
   5  -3   0    3.90    3.10
   5  -3   0    6.20    2.30
   5  -3   0    1.80    2.40
   5  -3   0    4.60    3.20
   5  -3   0    3.00    3.30
  -5   3   0    4.40    3.30
  -5   3   0    2.00    1.00
  -5   3   0    3.30    1.90
  -5   3   0    2.30    1.60
  -5   3   0    5.50    3.10
  -5   3   0    4.10    1.10
   4  -3   0  185.78    9.80
   4  -3   0  172.88   11.60
   4  -3   0  167.28    9.10
   4  -3   0  181.98   11.90
   4  -3   0  149.39   11.10
   4  -3   0  185.68   12.30
   4  -3   0  175.48   10.00
  -4   3   0  176.28    9.50
  -4   3   0  176.78   12.10
  -4   3   0  186.88    9.00
  -4   3   0  173.78   11.30
   3  -3   0  190.98   10.20
   3  -3   0  192.98    8.70
   3  -3   0  203.38   11.50
   3  -3   0  215.88   11.70
   3  -3   0  189.98    9.20
   3  -3   0  206.28   11.40
   3  -3   0  190.88   11.50
  -3   3   0  178.48   11.20
  -3   3   0  182.38    8.20
  -3   3   0  202.08   10.00
  -3   3   0  195.18   11.70
  -3   3   0  187.58    8.70
  -3   3   0  186.38   10.80
   2  -3   0   33.90    4.90
   2  -3   0   28.20    2.60
   2  -3   0   32.20    4.60
   2  -3   0   25.10    3.70
   2  -3   0   29.40    4.50
  -2   3   0   29.40    4.40
  -2   3   0   26.70    3.80
  -2   3   0   27.40    3.00
  -2   3   0   27.50    4.40
  -2   3   0   31.60    5.00
  -2   3   0   24.90    3.80
   1  -3   0  122.59    6.10
   1  -3   0  122.49    6.10
   1  -3   0  113.19    6.70
   1  -3   0  118.29    6.30
   1  -3   0  123.79    5.00
   1  -3   0  118.89    6.20
   1  -3   0  126.99    6.20
   1  -3   0  118.99    4.40
  -1   3   0  119.29    6.40
  -1   3   0  114.39    4.60
  -1   3   0  120.09    5.90
  -1   3   0  124.19    6.90
  -1   3   0  113.39    5.70
  -1   3   0  112.29    6.20
   0  -3   0  256.37    8.80
   0  -3   0  252.47    9.10
   0  -3   0  232.78    7.90
   0  -3   0  254.37   10.10
   0  -3   0  263.07    8.20
   0  -3   0  267.67    8.30
   0  -3   0  268.27    7.80
   0  -3   0  249.78   10.30
   0  -3   0  255.47    9.00
   0   3   0  249.78    8.30
   0   3   0  242.58   10.20
   0   3   0  252.67    9.00
   0   3   0  236.88    7.40
   0   3   0  259.77    9.20
   0   3   0  230.08    7.70
   0   3   0  242.78   10.30
  -1  -3   0  482.25   13.30
  -1  -3   0  477.05   13.50
  -1  -3   0  482.75   15.70
  -1  -3   0  513.45   16.10
  -1  -3   0  470.95   15.00
  -1  -3   0  484.25   13.40
  -1  -3   0  452.35   16.20
  -1  -3   0  483.05   13.30
   1   3   0  469.85   14.80
   1   3   0  440.16   15.60
   1   3   0  456.65   13.30
   1   3   0  450.95   15.80
   1   3   0  472.05   15.90
   1   3   0  476.25   16.40
   1   3   0  454.25   13.80
   1   3   0  459.35   13.50
  -2  -3   0  103.29    5.20
  -2  -3   0  100.19    5.50
  -2  -3   0  106.59    3.40
  -2  -3   0  105.99    5.50
  -2  -3   0  104.79    6.60
  -2  -3   0  116.49    6.70
  -2  -3   0  107.79    6.40
  -2  -3   0   96.09    5.40
  -2  -3   0  102.39    5.10
   2   3   0  106.79    6.60
   2   3   0  115.39    5.60
   2   3   0   98.79    5.10
   2   3   0  102.09    5.50
   2   3   0   96.99    5.30
   2   3   0   96.39    5.20
  -3  -3   0   29.20    4.50
  -3  -3   0   26.00    3.80
  -3  -3   0   27.80    4.10
  -3  -3   0   24.80    3.90
  -3  -3   0   23.00    3.40
  -3  -3   0   19.70    3.10
  -3  -3   0   32.90    3.70
  -3  -3   0   19.30    3.40
   3   3   0   27.90    2.60
   3   3   0   19.80    3.00
   3   3   0   28.10    4.50
   3   3   0   32.00    3.50
   3   3   0   31.20    3.50
   3   3   0   35.00    4.00
  -4  -3   0  178.58   11.10
  -4  -3   0  170.58   10.10
  -4  -3   0  139.89    9.90
  -4  -3   0  155.58    9.90
  -4  -3   0  183.38    9.60
  -4  -3   0  175.58    9.90
  -4  -3   0  171.48   10.00
   4   3   0  157.58    9.90
   4   3   0  158.98   10.10
   4   3   0  159.48    5.80
   4   3   0  165.08    9.10
   4   3   0  152.98   10.30
   4   3   0  178.28   10.20
   4   3   0  173.48   10.20
  -5  -3   0   88.29    8.10
  -5  -3   0   85.79    7.10
  -5  -3   0  100.19    8.70
  -5  -3   0   98.69    8.50
  -5  -3   0   64.39    7.40
  -5  -3   0   82.89    7.50
   5   3   0   81.99    4.70
   5   3   0   77.49    6.60
   5   3   0   82.59    7.90
   5   3   0   98.29    9.20
   5   3   0  105.49    8.70
  -6  -3   0   33.00    6.90
  -6  -3   0   33.00    7.40
  -6  -3   0   37.20    7.20
  -6  -3   0   34.40    6.10
  -6  -3   0   32.00    5.60
   6   3   0   36.70    6.60
   6   3   0   40.70    5.60
   6   3   0   40.90    7.00
   6   3   0   41.40    3.90
  -7  -3   0  428.36   23.00
  -7  -3   0  417.46   20.00
  -7  -3   0  415.56   21.90
  -7  -3   0  430.26   22.30
  -7  -3   0  405.56   22.20
   7   3   0  432.76   26.40
   7   3   0  437.16   20.00
   7   3   0  421.66   16.30
   7   3   0  419.86   22.40
  -8  -3   0   13.10    6.00
  -8  -3   0   11.60    4.20
  -8  -3   0    7.00    3.70
  -8  -3   0    7.50    4.90
  -8  -3   0    7.80    3.50
   8   3   0    3.60    2.70
   8   3   0    9.80    2.20
   8   3   0    4.80    3.10
   8   3   0    6.60    4.70
   8   3   0   15.50    6.10
  -9  -3   0    8.00    4.70
  -9  -3   0    4.10    4.40
  -9  -3   0   15.00    4.00
   9   3   0    6.80    2.40
   9   3   0    4.10    5.40
   9   3   0   16.30    5.70
   9   3   0   12.70    4.10
 -10  -3   0    5.30    4.60
 -10  -3   0   -3.90    3.60
 -10  -3   0   -5.70    4.30
 -10  -3   0   -0.70    3.20
  10   3   0    2.20    3.70
  10   3   0    1.90    6.30
  10   3   0    4.70    6.00
 -11  -3   0   39.30   10.00
 -11  -3   0   37.40    9.80
 -11  -3   0   43.60    9.30
 -11  -3   0   43.90   11.30
  11   3   0   49.50   11.60
  11   3   0   34.30   11.10
  11   3   0   42.40    7.60
  11   3   0   45.30    9.20
 -12  -3   0   51.39   12.00
 -12  -3   0   58.89   18.20
 -12  -3   0   55.39   14.40
 -12  -3   0   23.00    7.70
  12   3   0   38.50    8.90
  12   3   0   32.70   11.90
  12   3   0   18.30   10.70
  12   3   0   47.40   16.60
  10  -4   0   72.39   13.10
  10  -4   0   49.90    8.90
 -10   4   0   32.20   11.40
   9  -4   0   -3.60    4.40
   9  -4   0   -0.30    5.30
   9  -4   0    3.50    3.90
  -9   4   0    2.20    3.70
  -9   4   0    5.70    4.40
  -9   4   0    3.50    6.30
  -9   4   0    5.90    6.40
   8  -4   0   96.19   14.20
   8  -4   0   93.89    9.40
   8  -4   0   79.49   11.90
  -8   4   0   80.79   13.10
  -8   4   0  103.69    8.40
  -8   4   0   95.19   11.00
  -8   4   0   81.29    8.50
   7  -4   0    5.60    5.10
   7  -4   0   -6.90    3.30
   7  -4   0    0.50    2.10
  -7   4   0   -2.30    2.30
  -7   4   0    4.60    3.20
  -7   4   0   -1.90    3.70
  -7   4   0   -1.20    2.40
   6  -4   0   29.00    6.70
   6  -4   0   42.30    9.00
   6  -4   0   40.50    8.70
   6  -4   0   38.10    5.80
   6  -4   0   28.60    6.20
  -6   4   0   32.50    6.70
  -6   4   0   36.80    5.60
  -6   4   0   33.20    6.80
  -6   4   0   41.70    5.80
   5  -4   0  129.19   11.70
   5  -4   0  125.09   11.10
   5  -4   0  137.19    9.30
   5  -4   0  147.39   11.90
  -5   4   0  129.89    9.10
  -5   4   0  132.69   10.40
  -5   4   0  132.99    8.30
  -5   4   0  140.49   12.00
  -5   4   0  130.49    8.10
   4  -4   0   44.50    7.20
   4  -4   0   34.00    6.60
   4  -4   0   36.40    4.90
   4  -4   0   51.09    7.50
   4  -4   0   26.60    5.70
   4  -4   0   48.90    4.80
  -4   4   0   36.80    5.70
  -4   4   0   40.30    4.00
  -4   4   0   33.00    6.40
   3  -4   0   10.90    2.40
   3  -4   0   17.60    4.40
   3  -4   0   11.50    3.40
   3  -4   0    6.50    2.50
   3  -4   0   11.20    3.70
  -3   4   0    9.00    2.90
  -3   4   0    8.40    3.00
  -3   4   0   11.60    2.80
  -3   4   0    8.90    2.80
   2  -4   0 2094.99   58.29
   2  -4   0 1976.80   58.59
   2  -4   0 2014.50   57.99
   2  -4   0 2016.90   54.49
   2  -4   0 2123.09   57.99
   2  -4   0 2012.60   58.59
   2  -4   0 2027.70   51.89
  -2   4   0 2007.00   56.99
  -2   4   0 2058.49   58.79
  -2   4   0 1991.60   58.99
  -2   4   0 1996.00   58.69
  -2   4   0 2038.20   57.09
  -2   4   0 1934.01   57.09
   1  -4   0   27.30    3.30
   1  -4   0   30.90    3.30
   1  -4   0   33.40    2.70
   1  -4   0   38.80    3.50
   1  -4   0   35.10    2.50
   1  -4   0   34.10    3.30
   1  -4   0   36.30    3.70
   1  -4   0   27.90    4.20
   1  -4   0   31.00    2.80
  -1   4   0   31.30    2.70
  -1   4   0   32.50    3.00
  -1   4   0   34.90    4.40
  -1   4   0   34.20    4.90
  -1   4   0   35.10    3.10
  -1   4   0   33.40    3.50
   0  -4   0   50.49    3.10
   0  -4   0   45.00    4.40
   0  -4   0   58.09    3.10
   0  -4   0   54.79    3.60
   0  -4   0   51.39    3.40
   0  -4   0   50.69    3.70
   0  -4   0   54.19    3.90
   0  -4   0   55.59    2.60
   0  -4   0   53.39    4.40
   0   4   0   51.89    3.20
   0   4   0   51.29    4.00
   0   4   0   50.89    2.60
   0   4   0   60.59    5.00
   0   4   0   53.89    2.40
   0   4   0   49.10    3.30
  -1  -4   0   49.50    4.30
  -1  -4   0   51.69    3.60
  -1  -4   0   49.99    4.50
  -1  -4   0   50.59    4.10
  -1  -4   0   53.29    4.40
  -1  -4   0   47.00    2.40
   1   4   0   55.39    4.30
   1   4   0   48.50    3.60
   1   4   0   44.80    2.20
   1   4   0   49.70    2.60
   1   4   0   46.20    4.60
   1   4   0   46.40    4.20
   1   4   0   50.99    4.50
   1   4   0   55.39    2.40
  -2  -4   0   51.79    5.00
  -2  -4   0   58.49    3.80
  -2  -4   0   51.09    4.10
  -2  -4   0   54.49    3.80
  -2  -4   0   55.69    3.00
  -2  -4   0   60.09    5.10
  -2  -4   0   62.79    4.50
  -2  -4   0   53.89    3.40
  -2  -4   0   57.19    3.40
  -2  -4   0   60.09    5.20
   2   4   0   53.69    3.50
   2   4   0   54.89    4.50
   2   4   0   53.99    3.70
   2   4   0   57.19    3.70
   2   4   0   49.00    4.60
   2   4   0   54.09    4.10
  -3  -4   0 2055.79   58.39
  -3  -4   0 1946.91   55.89
  -3  -4   0 2004.10   57.89
  -3  -4   0 1996.70   55.49
  -3  -4   0 2044.50   56.69
  -3  -4   0 2033.00   55.49
   3   4   0 1931.11   56.19
   3   4   0 2033.20   57.29
   3   4   0 1912.21   58.19
   3   4   0 1985.00   56.09
   3   4   0 1948.31   55.79
   3   4   0 2031.90   55.29
   3   4   0 1966.40   55.29
  -4  -4   0   56.89    5.50
  -4  -4   0   58.19    5.60
  -4  -4   0   57.99    6.20
  -4  -4   0   52.59    5.20
  -4  -4   0   72.29    7.30
  -4  -4   0   50.79    5.90
  -4  -4   0   61.89    6.00
  -4  -4   0   65.69    6.50
   4   4   0   54.29    5.60
   4   4   0   67.49    6.10
   4   4   0   57.69    5.30
   4   4   0   58.79    6.30
   4   4   0   59.99    4.40
   4   4   0   63.29    5.90
  -5  -4   0 1185.28   40.30
  -5  -4   0 1183.58   39.70
  -5  -4   0 1037.70   39.10
  -5  -4   0 1200.58   41.70
  -5  -4   0 1206.98   39.50
  -5  -4   0 1212.78   41.10
   5   4   0 1171.38   38.60
   5   4   0 1189.68   31.10
   5   4   0 1233.78   34.60
   5   4   0 1215.88   40.20
   5   4   0 1256.27   40.10
  -6  -4   0    1.70    3.30
  -6  -4   0    4.70    2.50
  -6  -4   0    4.10    3.40
  -6  -4   0    1.60    2.70
  -6  -4   0    2.60    2.20
  -6  -4   0    7.60    2.80
   6   4   0    5.30    3.10
   6   4   0    7.40    3.60
   6   4   0    4.60    1.40
   6   4   0    2.10    2.00
  -7  -4   0   17.70    5.20
  -7  -4   0   18.90    5.40
  -7  -4   0   10.60    4.30
  -7  -4   0   16.10    5.50
  -7  -4   0   12.90    4.50
   7   4   0   10.70    5.10
   7   4   0   18.40    5.70
   7   4   0   11.40    3.50
   7   4   0   16.90    2.80
  -8  -4   0   64.19   11.00
  -8  -4   0   62.49   10.60
  -8  -4   0   49.40    8.10
  -8  -4   0   40.30    8.50
  -8  -4   0   43.40    9.00
   8   4   0   54.69    8.00
   8   4   0   47.60    4.90
   8   4   0   68.89   11.70
   8   4   0   56.49    9.40
  -9  -4   0    3.30    3.40
  -9  -4   0    2.90    3.80
  -9  -4   0    3.30    4.20
  -9  -4   0    1.90    3.40
  -9  -4   0    1.10    5.20
   9   4   0   -2.10    3.40
   9   4   0   -0.10    2.80
   9   4   0    1.90    2.90
   9   4   0    3.00    2.10
   9   4   0    0.30    4.00
 -10  -4   0    4.60    4.50
 -10  -4   0    6.90    4.90
 -10  -4   0    0.40    4.90
 -10  -4   0    1.90    4.90
  10   4   0    5.90    6.00
  10   4   0    3.50    3.00
  10   4   0    4.70    3.40
 -11  -4   0   27.40    7.20
 -11  -4   0   30.80    9.90
 -11  -4   0   36.50    9.90
 -11  -4   0   40.60    9.80
  11   4   0   26.00    8.30
  11   4   0   32.90    8.20
  11   4   0   25.50    6.10
  11   4   0   35.50    7.80
 -12  -4   0    2.20    6.00
 -12  -4   0    3.20    7.00
 -12  -4   0   -2.00    4.70
 -12  -4   0    0.30    6.80
  12   4   0   -6.20   10.60
  12   4   0   -3.50    4.20
  12   4   0   -2.20    6.60
   9  -5   0  109.79   11.00
   9  -5   0  108.59   16.20
   9  -5   0   66.69   11.80
  -9   5   0  104.49   11.60
  -9   5   0  113.99   11.00
   8  -5   0    5.10    4.80
   8  -5   0    3.90    4.30
   8  -5   0    1.20    3.40
  -8   5   0   -0.50    3.80
  -8   5   0    3.70    3.50
  -8   5   0    1.50    3.40
  -8   5   0   -3.00    5.30
   7  -5   0   12.60    6.30
   7  -5   0   21.90    7.50
   7  -5   0   13.70    4.50
   7  -5   0   28.10    8.10
  -7   5   0   13.80    4.60
  -7   5   0   13.60    5.70
  -7   5   0   12.10    3.90
  -7   5   0   21.00    6.40
   6  -5   0   55.49    9.60
   6  -5   0   64.09    6.90
   6  -5   0   42.30    8.60
   6  -5   0   87.89   13.00
   6  -5   0   66.19    8.10
  -6   5   0   61.69    6.10
  -6   5   0   69.19   11.60
  -6   5   0   53.09    8.80
  -6   5   0   57.79    6.40
  -6   5   0   55.29    7.50
   5  -5   0    9.00    4.20
   5  -5   0    2.80    3.50
   5  -5   0    4.90    2.60
   5  -5   0    2.30    4.20
   5  -5   0    6.60    3.80
   5  -5   0    9.00    4.10
  -5   5   0    2.80    2.80
  -5   5   0   -1.90    2.60
  -5   5   0    3.10    2.10
  -5   5   0    1.60    2.20
   4  -5   0    1.20    2.20
   4  -5   0    3.40    2.20
   4  -5   0   -3.10    2.60
   4  -5   0    2.80    3.00
   4  -5   0    6.00    2.40
   4  -5   0    3.20    2.70
  -4   5   0    3.80    3.30
  -4   5   0   -0.50    2.00
  -4   5   0    2.50    2.20
  -4   5   0    3.40    2.90
   3  -5   0   76.89    6.90
   3  -5   0   68.89    6.70
   3  -5   0   89.09    9.50
   3  -5   0   68.49    5.10
   3  -5   0   67.79    6.90
  -3   5   0   86.49    7.40
  -3   5   0   72.09    7.20
  -3   5   0   67.69    6.50
  -3   5   0   77.69    6.30
   2  -5   0  555.34   20.90
   2  -5   0  547.65   20.60
   2  -5   0  531.55   20.40
   2  -5   0  554.94   20.50
   2  -5   0  550.14   15.40
   2  -5   0  559.64   17.50
  -2   5   0  562.74   19.80
  -2   5   0  559.24   20.70
  -2   5   0  533.45   21.00
  -2   5   0  547.35   21.30
  -2   5   0  556.34   22.00
   1  -5   0   27.40    3.80
   1  -5   0   27.90    4.70
   1  -5   0   24.70    3.60
   1  -5   0   24.80    2.70
   1  -5   0   18.90    2.80
   1  -5   0   26.80    2.60
  -1   5   0   30.20    4.30
  -1   5   0   23.50    2.70
  -1   5   0   25.00    2.60
  -1   5   0   27.50    4.60
  -1   5   0   33.40    5.30
   0  -5   0  687.73   21.90
   0  -5   0  698.53   20.30
   0  -5   0  679.63   21.70
   0  -5   0  686.93   24.60
   0  -5   0  676.13   22.20
   0  -5   0  716.03   20.30
   0   5   0  681.13   20.90
   0   5   0  714.83   25.20
   0   5   0  708.33   24.80
   0   5   0  703.93   19.00
   0   5   0  696.93   20.60
   0   5   0  685.53   18.60
  -1  -5   0 2807.12   78.89
  -1  -5   0 2740.43   77.19
  -1  -5   0 2837.62   75.99
  -1  -5   0 2805.22   78.19
  -1  -5   0 2877.91   77.29
  -1  -5   0 2873.11   72.69
   1   5   0 2823.12   75.89
   1   5   0 2831.02   78.89
   1   5   0 2793.52   79.09
  -2  -5   0 1162.58   31.70
  -2  -5   0 1111.59   32.30
  -2  -5   0 1210.08   36.50
  -2  -5   0 1188.48   32.20
  -2  -5   0 1187.38   35.70
  -2  -5   0 1201.28   36.90
  -2  -5   0 1148.39   31.40
   2   5   0 1205.78   36.30
   2   5   0 1027.90   32.30
   2   5   0 1160.98   31.60
   2   5   0 1127.19   32.40
   2   5   0 1164.38   34.50
   2   5   0 1134.99   36.20
   2   5   0 1120.69   37.00
  -3  -5   0  147.89    5.00
  -3  -5   0  141.69    8.00
  -3  -5   0  139.99    9.60
  -3  -5   0  143.99    8.30
  -3  -5   0  141.49    7.20
  -3  -5   0  133.19    9.50
  -3  -5   0  152.88    8.00
  -3  -5   0  152.38    9.60
   3   5   0  143.69    9.40
   3   5   0  166.98    7.70
   3   5   0  153.58    8.00
   3   5   0  152.88    7.80
   3   5   0  123.89    7.80
  -4  -5   0  222.28   11.60
  -4  -5   0  236.18   13.00
  -4  -5   0  239.78   11.30
  -4  -5   0  226.18   11.00
  -4  -5   0  224.08   13.30
   4   5   0  215.98   11.00
   4   5   0  218.18   11.30
   4   5   0  222.78   11.40
   4   5   0  229.88   12.00
   4   5   0  221.18   11.90
  -5  -5   0   30.10    6.40
  -5  -5   0   24.90    5.30
  -5  -5   0   17.30    4.80
  -5  -5   0   27.00    6.00
  -5  -5   0   22.20    4.70
  -5  -5   0   16.80    4.70
   5   5   0   16.90    4.20
   5   5   0   21.10    4.20
   5   5   0   21.40    3.50
  -6  -5   0  294.07   17.30
  -6  -5   0  244.18   15.50
  -6  -5   0  247.48   15.90
  -6  -5   0  265.87   15.70
  -6  -5   0  296.47   16.00
  -6  -5   0  245.18   14.60
   6   5   0  293.07   15.10
   6   5   0  297.37   15.90
   6   5   0  279.67   11.70
  -7  -5   0  188.68   14.90
  -7  -5   0  193.18   13.60
  -7  -5   0  189.58   14.50
  -7  -5   0  176.48   14.50
  -7  -5   0  200.98   14.30
  -7  -5   0  187.98   13.60
   7   5   0  194.78    6.20
   7   5   0  198.48    9.20
   7   5   0  177.18   13.60
   7   5   0  197.98   14.30
   7   5   0  180.88   12.30
  -8  -5   0   62.09    9.70
  -8  -5   0   81.69   12.30
  -8  -5   0   86.69    9.90
  -8  -5   0   99.39   11.10
  -8  -5   0   88.69   10.30
   8   5   0   72.89    5.40
   8   5   0   82.49    8.40
   8   5   0   76.49    4.30
   8   5   0   87.49   10.20
   8   5   0   77.39   12.00
  -9  -5   0    3.70    2.90
  -9  -5   0   -2.70    3.70
  -9  -5   0   -0.20    4.00
  -9  -5   0    0.30    3.80
   9   5   0   -3.00    1.70
   9   5   0   -3.80    2.60
   9   5   0    1.00    1.90
   9   5   0    0.80    1.80
   9   5   0    1.40    3.60
 -10  -5   0    2.20    4.20
 -10  -5   0    6.90    4.30
 -10  -5   0    3.30    5.00
 -10  -5   0    4.50    5.00
  10   5   0   -2.20    3.00
  10   5   0   11.50    5.30
  10   5   0   -1.50    3.40
  10   5   0    3.90    6.50
 -11  -5   0    0.90    4.70
 -11  -5   0   -1.10    5.20
 -11  -5   0    2.80    6.10
 -11  -5   0   -6.20    4.10
  11   5   0    2.20    5.50
  11   5   0    2.30    4.40
  11   5   0   -0.80    7.50
  11   5   0    1.20    3.20
 -12  -5   0   48.60   10.50
 -12  -5   0   44.60    9.80
 -12  -5   0   54.09   12.00
 -12  -5   0   48.10   11.80
  12   5   0   43.10   12.30
  12   5   0   41.50    8.70
   9  -6   0   -4.80    5.60
   9  -6   0    4.80    4.80
   9  -6   0   10.60    6.50
  -9   6   0   -4.10    8.50
   8  -6   0    2.20    5.30
   8  -6   0    4.10    5.50
   8  -6   0    3.80    3.50
  -8   6   0   -0.20    5.90
  -8   6   0   -4.50    4.20
   7  -6   0   19.30    6.50
   7  -6   0   10.80    5.80
   7  -6   0    3.30    4.00
  -7   6   0   15.00    4.80
  -7   6   0   12.30    7.70
   6  -6   0   78.59    7.80
   6  -6   0   88.89   12.50
   6  -6   0   78.39   17.00
   6  -6   0   90.59   13.20
   6  -6   0   92.59   13.30
   6  -6   0   93.19    8.20
  -6   6   0   70.19    9.30
  -6   6   0   90.09    8.10
   5  -6   0  257.17   13.70
   5  -6   0  240.98   16.80
   5  -6   0  244.08   12.10
   5  -6   0  243.38   16.10
   5  -6   0  215.48   15.30
   5  -6   0  233.28   16.30
  -5   6   0  252.97   13.70
  -5   6   0  250.17   17.00
  -5   6   0  237.98   15.00
  -5   6   0  265.57   15.40
   4  -6   0   61.59    9.20
   4  -6   0   55.39    8.30
   4  -6   0   35.50    5.50
   4  -6   0   41.40    7.80
   4  -6   0   41.80    5.30
   4  -6   0   46.20    7.60
  -4   6   0   42.80    7.10
  -4   6   0   47.20    8.20
  -4   6   0   50.29    7.70
  -4   6   0   48.70    6.90
   3  -6   0   18.90    4.20
   3  -6   0   20.00    4.60
   3  -6   0   25.90    4.90
   3  -6   0   20.50    4.30
   3  -6   0   18.90    3.30
  -3   6   0   21.80    4.40
  -3   6   0   28.30    4.90
  -3   6   0   22.40    5.00
   2  -6   0  176.78   10.00
   2  -6   0  191.88   10.20
   2  -6   0  177.98    8.70
   2  -6   0  187.78   10.10
   2  -6   0  169.48    7.70
   2  -6   0  180.88    6.40
   2  -6   0  176.58   10.00
  -2   6   0  181.78   11.60
  -2   6   0  167.78   10.60
  -2   6   0  162.98   10.10
  -2   6   0  179.88    9.10
   1  -6   0  701.33   25.40
   1  -6   0  715.33   22.10
   1  -6   0  743.83   22.80
   1  -6   0  687.33   27.80
   1  -6   0  742.03   23.40
   1  -6   0  724.93   21.90
   1  -6   0  734.63   22.30
   1  -6   0  656.83   23.10
   1  -6   0  736.33   23.30
  -1   6   0  744.73   26.90
  -1   6   0  675.63   27.20
  -1   6   0  735.13   21.80
  -1   6   0  768.62   24.40
   0  -6   0   88.69    8.30
   0  -6   0   93.39    6.20
   0  -6   0   92.39    7.00
   0  -6   0   86.49    5.70
   0  -6   0   99.59    4.80
   0  -6   0   92.19    4.60
   0   6   0  105.19    8.10
   0   6   0   87.29    4.80
   0   6   0   97.79    5.30
  -1  -6   0    2.20    0.80
  -1  -6   0    2.70    1.80
  -1  -6   0    2.20    0.80
  -1  -6   0    2.80    1.40
  -1  -6   0    4.60    1.80
   1   6   0    3.00    1.40
   1   6   0    4.40    2.20
   1   6   0    1.70    2.00
  -2  -6   0  278.27   11.00
  -2  -6   0  257.67    9.00
  -2  -6   0  257.47   14.50
  -2  -6   0  259.47   11.90
  -2  -6   0  264.07   13.10
  -2  -6   0  264.77    9.60
  -2  -6   0  266.57   13.40
   2   6   0  283.97   13.20
   2   6   0  277.37    9.50
   2   6   0  268.37    8.70
   2   6   0  274.67   12.00
   2   6   0  260.07    9.60
   2   6   0  276.97   13.50
   2   6   0  266.07    8.40
   2   6   0  277.57   14.30
  -3  -6   0   35.60    5.50
  -3  -6   0   31.60    2.50
  -3  -6   0   30.60    5.30
  -3  -6   0   35.80    3.20
  -3  -6   0   40.40    3.70
  -3  -6   0   41.50    3.80
   3   6   0   29.70    3.10
   3   6   0   38.90    5.80
   3   6   0   25.50    4.00
   3   6   0   32.20    4.60
  -4  -6   0   39.30    4.20
  -4  -6   0   43.00    6.70
  -4  -6   0   44.50    4.30
  -4  -6   0   44.00    5.10
  -4  -6   0   41.80    4.80
  -4  -6   0   38.90    6.60
   4   6   0   51.99    5.20
   4   6   0   54.19    5.30
   4   6   0   50.29    7.50
   4   6   0   45.60    5.70
   4   6   0   44.40    4.60
  -5  -6   0    5.50    3.20
  -5  -6   0    6.20    3.10
  -5  -6   0    6.00    2.80
  -5  -6   0    3.60    2.50
  -5  -6   0    6.80    3.40
  -5  -6   0   10.20    3.30
   5   6   0    4.80    2.30
   5   6   0    9.20    3.00
   5   6   0    0.20    2.30
   5   6   0    7.30    2.70
  -6  -6   0   76.09   10.30
  -6  -6   0   80.39    9.00
  -6  -6   0   67.89    7.20
  -6  -6   0   60.29    9.30
  -6  -6   0   74.89    7.60
  -6  -6   0   80.09    8.70
   6   6   0   68.79    6.00
   6   6   0   63.19    6.70
   6   6   0   77.09    8.20
  -7  -6   0   12.20    4.80
  -7  -6   0   10.80    4.70
  -7  -6   0    1.80    3.50
  -7  -6   0    6.30    4.00
  -7  -6   0    6.00    3.60
  -7  -6   0    1.20    3.00
   7   6   0    0.80    2.90
   7   6   0    2.10    2.00
   7   6   0    2.30    3.50
   7   6   0    4.20    2.20
  -8  -6   0  110.69   11.10
  -8  -6   0  111.19   11.00
  -8  -6   0  111.99   11.30
  -8  -6   0   96.79   11.10
  -8  -6   0  104.59   14.20
   8   6   0  108.09   11.90
   8   6   0  115.79   12.10
   8   6   0  130.39   10.90
   8   6   0  117.59   10.60
  -9  -6   0    1.40    4.30
  -9  -6   0    2.00    4.70
  -9  -6   0    1.60    3.10
  -9  -6   0   -3.90    5.10
  -9  -6   0    4.20    4.20
   9   6   0   -4.30    4.40
   9   6   0    8.50    5.20
   9   6   0    1.10    2.10
   9   6   0    1.00    2.80
 -10  -6   0   86.29   14.60
 -10  -6   0   76.19   12.00
 -10  -6   0   81.59   12.60
 -10  -6   0   75.49   12.90
  10   6   0   48.40   10.20
  10   6   0   86.09   11.70
 -11  -6   0   -2.40    3.60
 -11  -6   0  -11.00    4.70
 -11  -6   0   -5.20    4.50
 -11  -6   0   -3.20    5.70
  11   6   0   -5.00    6.40
  11   6   0   -2.20    2.50
  12   6   0   14.00    9.60
   8  -7   0   -3.20    5.10
   8  -7   0    6.10    4.20
   8  -7   0   -2.40    4.80
  -8   7   0   -2.70   10.60
  -8   7   0    4.80    7.70
   7  -7   0   28.60    7.40
   7  -7   0   25.50    5.00
   7  -7   0   21.40    7.00
  -7   7   0   20.70    8.10
  -7   7   0   28.60    4.90
   6  -7   0   14.70    4.40
   6  -7   0   10.80    5.20
   6  -7   0    3.90    6.20
   6  -7   0   14.50    5.20
  -6   7   0    6.00    4.00
  -6   7   0   25.80    6.20
  -6   7   0   14.60    5.80
   5  -7   0    6.60    3.40
   5  -7   0   10.10    4.50
   5  -7   0    4.60    4.10
   5  -7   0    8.10    3.80
   5  -7   0    7.60    3.60
   5  -7   0    8.90    4.90
  -5   7   0   14.00    5.60
  -5   7   0    3.40    3.60
  -5   7   0   11.90    4.00
  -5   7   0    7.50    4.00
   4  -7   0  168.38   12.50
   4  -7   0  158.68   12.10
   4  -7   0  179.08   12.50
   4  -7   0  179.28   11.60
   4  -7   0  145.39   11.70
   4  -7   0  154.58    8.60
  -4   7   0  166.48   11.50
  -4   7   0  168.88   12.80
  -4   7   0  184.58   13.30
  -4   7   0  173.28   11.30
   3  -7   0  442.36   19.00
   3  -7   0  409.46   15.20
   3  -7   0  408.36   19.10
   3  -7   0  401.56   19.00
   3  -7   0  429.36   19.40
  -3   7   0  448.06   21.60
  -3   7   0  436.26   19.90
  -3   7   0  401.86   17.20
  -3   7   0  419.76   19.80
   2  -7   0   51.99    4.70
   2  -7   0   69.79    6.10
   2  -7   0   69.79    5.80
   2  -7   0   65.89    5.10
   2  -7   0   58.59    4.50
   2  -7   0   61.39    5.40
   2  -7   0   56.19    5.90
  -2   7   0   63.69    5.20
  -2   7   0   51.69    5.60
  -2   7   0   56.69    7.90
   1  -7   0  482.35   17.40
   1  -7   0  483.25   16.20
   1  -7   0  494.55   17.40
   1  -7   0  492.25   16.40
   1  -7   0  501.85   16.70
   1  -7   0  487.05   17.70
   1  -7   0  493.55   15.70
   1  -7   0  493.15   17.30
  -1   7   0  443.16   17.40
  -1   7   0  472.75   17.70
  -1   7   0  504.05   22.50
   0  -7   0  482.75   15.90
   0  -7   0  474.25   17.60
   0  -7   0  483.85   16.60
   0  -7   0  493.45   18.20
   0   7   0  507.35   16.10
   0   7   0  502.35   21.80
   0   7   0  398.06   16.50
   0   7   0  495.05   23.50
  -1  -7   0   -1.40    1.20
  -1  -7   0    1.90    1.60
   1   7   0    4.10    2.30
   1   7   0   -1.60    1.30
  -2  -7   0   -0.70    1.20
  -2  -7   0    0.00    1.30
  -2  -7   0    2.20    2.10
  -2  -7   0    1.20    0.70
  -2  -7   0   -2.60    1.10
   2   7   0    0.20    1.00
   2   7   0    0.10    1.90
   2   7   0   -1.90    1.80
  -3  -7   0  222.28   12.80
  -3  -7   0  209.18    8.30
  -3  -7   0  218.38    8.60
  -3  -7   0  225.38    8.70
  -3  -7   0  195.48   12.60
  -3  -7   0  211.08    9.30
   3   7   0  212.18    9.00
   3   7   0  215.98    8.20
   3   7   0  207.88   11.10
   3   7   0  166.38    8.80
  -4  -7   0    5.50    2.40
  -4  -7   0    1.90    1.30
  -4  -7   0    2.50    0.80
  -4  -7   0    2.80    3.00
  -4  -7   0    1.30    1.90
  -4  -7   0    1.70    0.60
  -4  -7   0   -2.90    2.50
  -4  -7   0    2.50    1.50
   4   7   0   -0.20    1.20
   4   7   0    3.40    2.30
   4   7   0    3.90    1.90
   4   7   0    0.30    1.60
  -5  -7   0   46.20    7.50
  -5  -7   0   37.90    5.50
  -5  -7   0   49.70    8.50
  -5  -7   0   40.60    4.60
  -5  -7   0   57.89    7.80
  -5  -7   0   55.79    6.20
   5   7   0   47.20    6.30
   5   7   0   50.19    6.80
   5   7   0   49.00    6.80
   5   7   0   45.90    6.40
  -6  -7   0   38.70    7.40
  -6  -7   0   33.60    5.90
  -6  -7   0   33.50    5.90
  -6  -7   0   37.90    6.50
  -6  -7   0   29.90    6.80
  -6  -7   0   37.50    7.90
   6   7   0   37.80    6.30
   6   7   0   32.60    6.00
   6   7   0   37.90    6.10
   6   7   0   25.10    4.70
  -7  -7   0    8.40    4.30
  -7  -7   0   -2.90    4.00
  -7  -7   0    0.30    2.20
  -7  -7   0    3.30    3.00
  -7  -7   0   -0.30    3.50
  -7  -7   0   -1.90    3.10
   7   7   0    4.40    3.50
   7   7   0    4.10    2.90
   7   7   0    5.60    2.60
  -8  -7   0   58.99   10.50
  -8  -7   0   54.69    9.10
  -8  -7   0   53.09    9.60
  -8  -7   0   44.10    7.60
  -8  -7   0   70.49   10.90
  -8  -7   0   73.29   13.30
   8   7   0   46.50    7.60
   8   7   0   56.09    8.90
   8   7   0   54.79    6.60
  -9  -7   0    9.90    4.60
  -9  -7   0    5.60    6.70
  -9  -7   0   25.40    7.50
  -9  -7   0   10.40    4.90
  -9  -7   0   14.80    5.60
   9   7   0    5.90    5.90
   9   7   0   10.50    4.30
   9   7   0   10.40    6.00
   9   7   0   14.00    3.60
 -10  -7   0  190.28   16.60
 -10  -7   0  198.48   16.60
 -10  -7   0  183.48   15.90
 -10  -7   0  143.59   15.80
  10   7   0  184.88   14.90
  10   7   0  166.78   16.40
 -11  -7   0   17.50    7.60
 -11  -7   0   24.20    8.20
 -11  -7   0   25.20    7.70
  11   7   0   17.20    8.10
  11   7   0   32.00   11.30
   7  -8   0  -11.20    4.20
   7  -8   0    2.80    4.10
   7  -8   0    0.90    4.60
  -7   8   0   -8.60    5.60
   6  -8   0   80.99    8.60
   6  -8   0   70.49   11.40
  -6   8   0   89.99   11.40
  -6   8   0   71.99   10.20
   5  -8   0  160.08   13.60
   5  -8   0  190.48   20.10
   5  -8   0  154.58   13.30
   5  -8   0  150.58   11.10
  -5   8   0  151.38   13.20
  -5   8   0  160.28   12.00
   4  -8   0   30.50    6.30
   4  -8   0   45.50    6.80
   4  -8   0   29.00    4.30
   4  -8   0   34.30    7.80
   4  -8   0   43.30    7.10
  -4   8   0   42.80    7.60
  -4   8   0   44.70    6.70
  -4   8   0   49.20    7.30
  -4   8   0   30.70    6.00
   3  -8   0   58.89    7.30
   3  -8   0   48.80    7.30
   3  -8   0   39.60    4.30
   3  -8   0   55.19    4.50
   3  -8   0   46.80    6.50
   3  -8   0   57.89    6.70
  -3   8   0   56.09    6.70
  -3   8   0   38.80    7.20
  -3   8   0   59.59    8.50
   2  -8   0   47.50    9.30
   2  -8   0   48.00    3.30
   2  -8   0   40.60    3.90
   2  -8   0   45.50    4.40
   2  -8   0   36.80    5.20
   2  -8   0   40.20    4.10
   2  -8   0   44.80    4.80
  -2   8   0   47.00    4.30
  -2   8   0   51.39    7.80
  -2   8   0   50.19    7.90
   1  -8   0   -0.80    1.40
   1  -8   0    0.20    0.90
   1  -8   0    2.40    1.60
   1  -8   0    0.40    1.60
   1  -8   0    2.40    1.40
   1  -8   0    0.50    1.30
  -1   8   0   -1.70    2.20
  -1   8   0   -1.40    2.10
  -1   8   0    1.00    2.40
   0  -8   0  154.68    9.30
   0  -8   0  149.88    8.80
   0  -8   0  166.28    6.20
   0  -8   0  168.58    6.20
   0   8   0  147.09   11.10
   0   8   0  173.78   12.80
  -1  -8   0   73.39    6.50
  -1  -8   0   65.69    6.70
  -1  -8   0   65.39    6.40
   1   8   0   71.69    7.80
   1   8   0   79.09    8.30
  -2  -8   0  178.58    9.90
  -2  -8   0  176.48   11.60
  -2  -8   0  206.88   11.90
   2   8   0  175.68   10.10
   2   8   0  183.88   12.40
  -3  -8   0   36.70    3.50
  -3  -8   0   27.90    3.10
  -3  -8   0   27.10    2.70
  -3  -8   0   28.70    6.00
  -3  -8   0   32.80    7.90
  -3  -8   0   29.30    4.20
   3   8   0   30.80    4.40
   3   8   0   35.30    6.20
   3   8   0   29.00    4.80
   3   8   0   26.30    3.40
  -4  -8   0  140.29    6.40
  -4  -8   0  143.29    5.70
  -4  -8   0  136.89   10.90
  -4  -8   0  128.39    8.10
  -4  -8   0  146.09    7.50
  -4  -8   0  165.18   12.20
  -4  -8   0  140.89    6.80
  -4  -8   0  157.78    7.60
   4   8   0  155.18   10.30
   4   8   0  141.49   10.40
   4   8   0  135.79    9.60
  -5  -8   0    1.10    1.60
  -5  -8   0   -0.30    1.30
  -5  -8   0    0.70    1.90
  -5  -8   0    2.10    2.50
  -5  -8   0    2.50    2.70
  -5  -8   0    3.30    2.50
   5   8   0   -0.40    2.30
   5   8   0    0.10    2.00
   5   8   0   -0.10    2.00
   5   8   0   -1.20    2.20
  -6  -8   0  193.48   15.50
  -6  -8   0  193.28   11.50
  -6  -8   0  207.18   12.00
  -6  -8   0  208.58   16.10
  -6  -8   0  205.78   14.90
  -6  -8   0  202.68   13.40
   6   8   0  186.78   12.40
   6   8   0  216.88   13.40
   6   8   0  220.58   12.90
   6   8   0  192.98   11.90
  -7  -8   0   35.30    6.20
  -7  -8   0   38.10    7.50
  -7  -8   0   32.00    8.40
  -7  -8   0   59.59    9.70
   7   8   0   29.30    5.50
   7   8   0   36.60    6.30
   7   8   0   31.30    6.70
   7   8   0   32.20    6.30
  -8  -8   0   23.60    7.40
  -8  -8   0   13.20    6.40
  -8  -8   0   26.60    7.70
  -8  -8   0   25.40    7.90
  -8  -8   0   22.50    5.80
  -8  -8   0   22.60    5.80
   8   8   0   22.00    5.50
   8   8   0   14.80    5.70
   8   8   0   29.70    7.20
  -9  -8   0   -0.50    4.60
  -9  -8   0    7.90    5.10
  -9  -8   0    6.60    4.20
  -9  -8   0    1.10    3.60
   9   8   0    5.90    3.40
   9   8   0    4.90    2.90
   9   8   0    6.60    5.20
 -10  -8   0    6.00    7.30
 -10  -8   0   -7.70    3.90
 -10  -8   0    4.40    3.50
 -10  -8   0    1.80    3.50
  10   8   0   -1.70    3.00
  10   8   0   -0.50    3.80
  10   8   0    3.20    5.60
 -11  -8   0   36.10    7.90
 -11  -8   0   38.50    9.60
 -11  -8   0   63.29   12.70
  11   8   0   31.40    8.60
  11   8   0   38.00    8.30
   6  -9   0   40.60    7.50
   6  -9   0   45.60   10.30
   6  -9   0   17.10    5.80
  -6   9   0   40.20    8.00
  -6   9   0   41.20    8.50
   5  -9   0    2.10    3.70
   5  -9   0    5.90    4.00
   5  -9   0   -4.50    2.90
  -5   9   0    1.20    4.20
  -5   9   0   -4.40    3.30
   4  -9   0   10.10    4.10
   4  -9   0   21.30    5.00
   4  -9   0   19.40    5.50
   4  -9   0   11.10    5.50
  -4   9   0   23.90    6.50
  -4   9   0   30.50    6.50
   3  -9   0   30.40    6.30
   3  -9   0   18.80    3.00
   3  -9   0   18.10    4.60
   3  -9   0   19.90    4.10
   3  -9   0   18.90    4.20
  -3   9   0   27.90    5.50
  -3   9   0   25.20    6.60
  -3   9   0   22.20    6.60
   2  -9   0   35.70    3.00
   2  -9   0   41.10    4.80
   2  -9   0   45.20    6.00
   2  -9   0   45.70    5.90
   2  -9   0   52.59    4.20
   2  -9   0   36.20    3.90
  -2   9   0   48.40    8.40
  -2   9   0   52.69    8.70
   1  -9   0    3.30    2.00
   1  -9   0    6.60    2.10
   1  -9   0    6.30    2.20
   1  -9   0    6.70    1.90
   1  -9   0    6.50    2.10
  -1   9   0    1.20    3.10
  -1   9   0    3.30    3.90
   0  -9   0  470.55   18.80
   0  -9   0  566.14   26.40
   0   9   0  474.85   24.00
   0   9   0  483.95   23.60
  -1  -9   0   94.99    8.20
  -1  -9   0   77.79    7.40
  -1  -9   0   82.29    7.80
   1   9   0  109.09   10.50
   1   9   0   87.29   11.30
  -2  -9   0   99.29    8.90
  -2  -9   0  115.69    9.20
  -2  -9   0  102.99    7.70
   2   9   0  101.09    9.80
   2   9   0   99.59    8.00
  -3  -9   0   47.50    7.50
  -3  -9   0   50.29    7.70
  -3  -9   0   46.30    5.80
  -3  -9   0   55.59    6.30
   3   9   0   53.59    6.80
   3   9   0   49.99    7.50
  -4  -9   0    8.20    2.20
  -4  -9   0   10.50    2.70
  -4  -9   0    5.60    1.50
  -4  -9   0   13.20    4.70
  -4  -9   0   10.10    2.10
  -4  -9   0    8.90    4.40
   4   9   0    5.90    2.70
   4   9   0    9.00    2.60
   4   9   0    9.30    3.60
  -5  -9   0  178.38    9.40
  -5  -9   0  170.18    9.30
  -5  -9   0  191.48   14.40
  -5  -9   0  194.58   15.10
  -5  -9   0  187.38    8.90
   5   9   0  191.68   13.10
   5   9   0  180.88   12.00
   5   9   0  174.68    9.00
  -6  -9   0   22.60    6.40
  -6  -9   0   22.80    5.40
  -6  -9   0   24.20    7.80
  -6  -9   0   26.90    4.70
  -6  -9   0   29.90    6.10
  -6  -9   0   25.60    5.50
   6   9   0   31.90    6.20
   6   9   0   27.60    5.90
   6   9   0   22.50    4.70
   6   9   0   24.00    4.60
  -7  -9   0   47.40    7.00
  -7  -9   0   64.69   12.00
  -7  -9   0   35.60    7.90
  -7  -9   0   39.30    8.20
  -7  -9   0   51.89    7.60
   7   9   0   46.30    7.20
   7   9   0   46.60    7.20
   7   9   0   43.10    7.50
   7   9   0   46.00    7.80
  -8  -9   0   35.80    7.80
  -8  -9   0   26.40    6.90
  -8  -9   0   24.10    8.20
  -8  -9   0   34.00    8.50
  -8  -9   0   16.50    4.90
   8   9   0   15.10    7.30
   8   9   0   29.80    6.40
   8   9   0   22.00    5.80
  -9  -9   0    4.20    3.60
  -9  -9   0    8.40    6.80
  -9  -9   0    0.80    5.70
  -9  -9   0    2.90    4.10
   9   9   0   18.60    5.60
   9   9   0    9.70    3.90
   9   9   0   -1.00    3.40
 -10  -9   0    5.20    5.90
 -10  -9   0   13.30    5.60
 -10  -9   0   14.70    7.90
  10   9   0   12.00    5.80
  10   9   0   -3.30    6.90
   5 -10   0   20.30    6.00
   5 -10   0    9.00    4.50
   5 -10   0    9.40    4.50
  -5  10   0   12.50    6.80
   4 -10   0    8.60    3.80
   4 -10   0   10.00    4.30
   4 -10   0   11.30    4.40
   4 -10   0    3.60    4.90
  -4  10   0    6.00    4.90
  -4  10   0   11.30    6.00
   3 -10   0   21.90    3.60
   3 -10   0   30.30    5.40
   3 -10   0   24.50    3.60
  -3  10   0   31.00    7.00
  -3  10   0   26.30    7.90
   2 -10   0    3.70    1.50
   2 -10   0    5.90    2.40
   2 -10   0    1.60    2.00
   2 -10   0    4.00    2.40
  -2  10   0    4.80    4.00
  -2  10   0    0.10    3.60
   1 -10   0   -0.40    3.40
   1 -10   0    2.40    2.20
   1 -10   0    0.90    1.10
   1 -10   0   -2.40    2.00
   1 -10   0    2.10    1.70
  -1  10   0   -1.10    3.00
  -1  10   0   -2.00    3.40
   0 -10   0    4.70    4.20
   0 -10   0    5.90    2.60
   0 -10   0    8.30    2.60
   0  10   0    9.80    4.90
   0  10   0    5.40    3.70
  -1 -10   0   56.09    8.10
  -1 -10   0   66.69    8.10
  -1 -10   0   57.39    7.80
   1  10   0   64.49   11.30
   1  10   0   44.40    8.40
  -2 -10   0  686.73   29.90
  -2 -10   0  674.03   25.90
  -2 -10   0  694.83   27.50
   2  10   0  734.63   31.80
  -3 -10   0   52.19    8.20
  -3 -10   0   52.69    6.20
  -3 -10   0   42.70    6.30
  -3 -10   0   55.39    8.70
   3  10   0   44.30    6.60
   3  10   0   44.90    7.80
  -4 -10   0   69.29    4.70
  -4 -10   0   84.89    4.40
  -4 -10   0   70.49    4.40
  -4 -10   0   65.39    5.60
  -4 -10   0   70.69   10.50
  -4 -10   0   82.09   11.00
   4  10   0   85.59   11.20
   4  10   0   73.89    7.70
  -5 -10   0   -1.40    3.60
  -5 -10   0   -0.90    1.70
  -5 -10   0    1.10    1.60
  -5 -10   0    8.00    4.30
   5  10   0    1.90    3.30
   5  10   0   -1.00    2.40
   5  10   0    1.90    2.40
  -6 -10   0    1.50    3.00
  -6 -10   0    4.60    4.40
  -6 -10   0   -1.40    3.90
  -6 -10   0    7.10    2.50
  -6 -10   0    7.50    3.60
  -6 -10   0    3.30    1.90
   6  10   0    5.10    3.70
   6  10   0   -1.40    2.40
   6  10   0   10.70    3.40
  -7 -10   0   11.40    3.80
  -7 -10   0   11.30    6.40
  -7 -10   0    4.20    4.10
  -7 -10   0    6.10    4.70
  -7 -10   0    6.10    5.20
  -7 -10   0   10.20    3.60
   7  10   0  -10.30    3.80
   7  10   0   18.60    5.40
   7  10   0    3.70    3.50
  -8 -10   0   79.49    8.10
  -8 -10   0   88.09   13.70
  -8 -10   0   83.89   13.80
  -8 -10   0   80.39    8.50
  -8 -10   0  102.49   14.40
   8  10   0  104.29   12.80
   8  10   0   66.29    9.00
  -9 -10   0   79.89    9.30
  -9 -10   0   85.19   13.60
  -9 -10   0   86.29   14.00
  -9 -10   0   97.49   10.30
   9  10   0   88.89   11.80
   9  10   0   83.39   10.00
 -10 -10   0   10.40    5.30
 -10 -10   0    1.80    6.50
 -10 -10   0   14.50    6.10
 -10 -10   0   10.00    7.10
  10  10   0    7.20    5.60
   4 -11   0   29.40   10.10
   4 -11   0   16.60    5.70
  -4  11   0   19.80    7.50
  -4  11   0   14.70    6.90
   3 -11   0    7.10    3.20
   3 -11   0    1.60    5.10
   3 -11   0    4.80    3.70
  -3  11   0   13.90    6.50
  -3  11   0    5.30    6.40
   2 -11   0   51.79    3.70
   2 -11   0   41.00    3.90
   2 -11   0   35.30    9.00
  -2  11   0   38.00    7.90
  -2  11   0   43.00    9.00
   1 -11   0   14.40    6.30
   1 -11   0    9.20    2.90
   1 -11   0   12.40    3.10
  -1  11   0   17.20    6.10
  -1  11   0    5.80    5.20
   0 -11   0  116.19    8.30
   0 -11   0  103.59   10.80
   0 -11   0  109.09    8.00
   0  11   0  117.69   12.10
   0  11   0  135.69   12.90
  -1 -11   0   12.40    4.20
  -1 -11   0   20.70    4.50
  -1 -11   0   18.00    4.70
   1  11   0   17.00    5.40
  -2 -11   0   50.19    7.40
  -2 -11   0   44.80    7.40
  -2 -11   0   50.69    7.50
   2  11   0   49.20    9.20
  -3 -11   0    2.70    2.40
  -3 -11   0   -3.80    3.40
  -3 -11   0   -1.40    3.10
   3  11   0    7.60    5.10
  -4 -11   0  119.19   11.90
   4  11   0  117.59   10.80
   4  11   0  136.59   12.40
  -5 -11   0   21.20    6.70
  -5 -11   0   21.80    6.20
  -5 -11   0   21.10    3.20
   5  11   0   11.20    4.10
   5  11   0   16.30    5.00
  -6 -11   0   75.89    6.40
  -6 -11   0  105.19   14.50
  -6 -11   0  100.29   14.30
  -6 -11   0   99.09    8.20
   6  11   0  107.09    9.90
  -7 -11   0    5.30    3.80
  -7 -11   0    2.40    2.40
  -7 -11   0    6.80    5.30
  -7 -11   0   -0.40    2.00
  -7 -11   0    2.80    5.30
   7  11   0    1.60    3.00
   7  11   0    4.50    4.60
  -8 -11   0   -3.20    3.70
  -8 -11   0    3.50    3.60
  -8 -11   0   11.20    7.20
  -8 -11   0    1.10    4.90
   8  11   0   10.20    5.20
   8  11   0    0.40    3.70
  -9 -11   0   18.00    8.00
  -9 -11   0   14.80    5.40
  -9 -11   0   15.90    9.40
  -9 -11   0   13.40    4.80
   9  11   0   20.10    6.70
   9  11   0   13.90    5.20
   2 -12   0    6.60    5.30
  -2  12   0    9.00    6.30
  -2  12   0   11.30    5.60
   1 -12   0   13.30    6.40
   0 -12   0   30.80    5.30
   0 -12   0   42.60    7.70
   0  12   0   41.10    9.50
  -1 -12   0   32.10    6.70
  -1 -12   0   23.20    5.10
   1  12   0   16.70    6.90
  -2 -12   0    0.50    3.50
  -2 -12   0    5.60    4.20
  -2 -12   0   -4.50    3.20
   2  12   0   -0.40    4.10
  -3 -12   0   -0.90    4.50
  -3 -12   0    3.40    2.70
   3  12   0    1.10    5.40
  -4 -12   0    5.10    2.40
  -4 -12   0    6.80    4.10
  -4 -12   0    5.60    4.70
   4  12   0    4.40    3.70
   4  12   0    6.70    4.70
  -5 -12   0   10.80    4.90
   5  12   0    4.40    3.30
   5  12   0   10.90    5.40
  -6 -12   0    4.30    2.40
  -6 -12   0    7.80    6.00
  -6 -12   0   10.00    6.50
  -6 -12   0    7.30    2.20
   6  12   0    8.80    4.50
   6  12   0   10.20    6.10
  -7 -12   0    7.70    5.30
  -7 -12   0   11.90    3.50
  -7 -12   0   27.70    8.50
  -7 -12   0    7.60    4.20
   7  12   0    5.40    5.30
   7  12   0   14.20    6.50
  -8 -12   0   82.39    8.30
  -8 -12   0   86.09   14.50
  -8 -12   0   72.39   13.90
   8  12   0   66.69   10.40
   8  12   0   72.69   10.70
  -1 -13   0   -4.30    4.10
  -1 -13   0   -0.70    3.30
   1  13   0   -6.80    4.20
  -2 -13   0    1.10    5.40
  -2 -13   0    3.10    4.20
  -3 -13   0   -3.60    4.80
  -3 -13   0    6.00    3.40
  -3 -13   0   -2.00    4.30
   3  13   0    2.60    5.60
  -4 -13   0   62.89   10.70
  -4 -13   0   52.79   10.00
   4  13   0   66.29   11.40
  -5 -13   0   16.00    6.80
  -5 -13   0   -8.80    3.20
   5  13   0   -7.30    3.10
   5  13   0    3.40    5.50
  -6 -13   0   26.10    8.60
  -6 -13   0   40.60    9.70
   6  13   0   19.60    6.30
   6  13   0   27.20    6.60
   4  13  -1   70.39   11.90
  -4 -13   1   83.19   12.80
  -4 -13   1   78.99   11.80
  -3 -13   1   19.70    6.20
  -3 -13   1    8.70    4.60
   2  13  -1   15.20    6.10
  -2 -13   1    4.40    3.90
  -2 -13   1    0.30    5.00
  -2 -13   1   19.80    5.00
   7  12  -1   37.50    8.30
   7  12  -1   42.30    8.10
  -7 -12   1   14.90    8.60
  -7 -12   1   21.60    3.60
  -7 -12   1   28.50    4.80
   6  12  -1    1.70    4.30
   6  12  -1   -3.20    5.10
  -6 -12   1    3.80    5.60
  -6 -12   1    3.80    6.10
   5  12  -1   12.40    4.80
   5  12  -1    5.80    5.00
  -5 -12   1   12.30    6.80
  -5 -12   1   13.50    4.90
   4  12  -1    3.50    4.90
   4  12  -1    9.70    4.70
  -4 -12   1    7.30    5.40
  -4 -12   1    0.60    2.20
  -4 -12   1    1.60    4.80
   3  12  -1    1.90    4.70
  -3 -12   1   10.40    4.70
  -3 -12   1   13.70    6.20
  -3 -12   1    8.20    3.40
   2  12  -1  133.79   13.80
  -2 -12   1  132.99   11.30
  -2 -12   1  139.39   11.10
  -2 -12   1  166.28   13.10
   1  12  -1   27.10    7.80
  -1 -12   1   23.90    5.40
  -1 -12   1   25.40    6.30
  -1 -12   1   42.20    7.90
   0  12  -1   64.09   11.20
   0  12  -1   70.89   12.30
   0 -12   1   67.39    7.60
   0 -12   1   88.99   14.70
   0 -12   1   79.09   11.80
  -1  12  -1   -1.30    6.20
  -1  12  -1    6.50    4.70
   1 -12   1   12.60    5.20
  -2  12  -1   58.39   11.70
  -2  12  -1   34.70   10.10
   2 -12   1   38.70    8.50
   8  11  -1    0.20    4.90
   8  11  -1    7.20    4.10
  -8 -11   1    2.20    2.80
  -8 -11   1   -0.90    5.30
  -8 -11   1    6.20    3.50
   7  11  -1    4.00    4.10
   7  11  -1    0.80    4.50
  -7 -11   1    4.40    3.60
  -7 -11   1    6.00    5.50
  -7 -11   1   -0.40    2.20
  -7 -11   1   -2.80    4.20
   6  11  -1   12.30    5.10
  -6 -11   1    8.40    5.80
  -6 -11   1   16.60    7.20
  -6 -11   1   15.30    3.00
  -6 -11   1   18.90    3.60
   5  11  -1   31.90    6.20
   5  11  -1   14.70    5.40
  -5 -11   1   16.90    5.50
   4  11  -1    1.80    3.10
   4  11  -1   -1.70    3.70
  -4 -11   1    1.60    1.70
  -4 -11   1    8.30    4.50
  -4 -11   1   -0.60    3.20
   3  11  -1   92.69    8.60
   3  11  -1   81.39   11.90
  -3 -11   1   92.79    9.50
  -3 -11   1   95.09    7.80
  -3 -11   1  106.59   11.40
   2  11  -1  124.49   12.40
  -2 -11   1  117.69   11.00
  -2 -11   1  133.29   10.70
  -2 -11   1  124.89    9.80
   1  11  -1    5.00    4.10
   1  11  -1    7.70    5.50
  -1 -11   1   17.30    4.40
  -1 -11   1   16.50    5.50
  -1 -11   1   14.40    4.70
   0  11  -1    1.90    4.40
   0  11  -1    2.40    4.20
   0 -11   1   -0.20    3.70
   0 -11   1    2.60    2.60
  -1  11  -1  105.99   13.70
  -1  11  -1  111.59   13.70
   1 -11   1   86.99    8.10
   1 -11   1   92.39    6.40
   1 -11   1   96.99   10.50
  -2  11  -1    2.20    3.90
  -2  11  -1   -8.80    4.40
   2 -11   1    4.00    4.40
  -3  11  -1   89.59   12.80
  -3  11  -1   71.69   11.20
   3 -11   1   83.99    6.80
   3 -11   1   85.79    5.40
   3 -11   1   68.39   12.60
   9  10  -1  107.59   11.40
  -9 -10   1  115.69   10.80
  -9 -10   1   93.89   16.70
   8  10  -1    1.40    3.90
   8  10  -1    2.70    3.40
  -8 -10   1    5.40    6.30
  -8 -10   1    5.30    6.60
  -8 -10   1    0.50    2.70
  -8 -10   1    7.00    3.70
   7  10  -1    4.70    3.00
   7  10  -1   -0.60    3.80
  -7 -10   1   -0.40    2.20
  -7 -10   1   -1.30    3.50
  -7 -10   1    4.80    2.40
  -7 -10   1   14.10    6.40
  -7 -10   1    2.30    4.30
   6  10  -1   85.99    9.00
   6  10  -1   60.19    8.20
  -6 -10   1   85.49   12.50
  -6 -10   1   79.99    7.60
  -6 -10   1   83.19   13.20
  -6 -10   1   71.49    6.10
   5  10  -1  204.48    9.50
   5  10  -1  207.38   13.50
   5  10  -1  235.68   15.40
  -5 -10   1  221.68    9.20
  -5 -10   1  188.48   15.30
  -5 -10   1  212.08   10.20
  -5 -10   1  208.38   16.10
   4  10  -1    0.40    2.00
   4  10  -1    0.90    3.00
  -4 -10   1   -0.10    2.60
  -4 -10   1    2.70    2.80
  -4 -10   1   -1.10    2.90
  -4 -10   1    0.20    4.20
   3  10  -1   39.80    6.20
   3  10  -1   36.80    7.70
  -3 -10   1   40.20    5.30
  -3 -10   1   26.10    6.30
  -3 -10   1   38.60    7.30
   2  10  -1  142.19   13.90
  -2 -10   1  126.59   10.00
  -2 -10   1  104.59    8.50
  -2 -10   1  110.79   10.50
   1  10  -1  146.99   13.30
   1  10  -1  149.99   13.00
  -1 -10   1  168.88   11.10
  -1 -10   1  160.88   11.30
  -1 -10   1  150.98   11.60
   0  10  -1    2.50    3.30
   0  10  -1   -2.10    2.60
   0 -10   1    0.80    3.10
   0 -10   1    1.80    3.20
  -1  10  -1    3.70    3.60
  -1  10  -1    0.20    3.90
   1 -10   1   -1.00    1.70
   1 -10   1    3.60    3.80
   1 -10   1   -0.20    2.80
  -2  10  -1   -3.30    2.80
  -2  10  -1    5.40    4.80
   2 -10   1   -2.40    1.60
   2 -10   1   -0.10    1.40
   2 -10   1    1.30    2.70
   2 -10   1   -1.50    3.10
  -3  10  -1   36.90    7.70
   3 -10   1   24.80    4.40
   3 -10   1   28.70    8.00
   3 -10   1   32.70    5.20
  -4  10  -1   -2.50    4.00
  -4  10  -1   -0.70    5.50
   4 -10   1    2.20    4.30
   4 -10   1   -6.20    3.30
   4 -10   1    0.30    2.30
   4 -10   1    1.10    3.00
   4 -10   1   -3.80    2.80
  -5  10  -1    8.20    5.70
  -5  10  -1    3.90    5.80
   5 -10   1    7.20    5.90
   5 -10   1    5.50    3.30
   5 -10   1    6.50    4.90
  10   9  -1   11.60    5.90
 -10  -9   1   12.90    7.80
 -10  -9   1   18.20    6.10
 -10  -9   1   18.60    6.00
 -10  -9   1   19.90    7.60
   9   9  -1   27.80    7.20
  -9  -9   1   20.90    5.30
  -9  -9   1   14.40    6.90
  -9  -9   1   21.30    5.70
  -9  -9   1   27.70    6.60
   8   9  -1   65.29    9.60
   8   9  -1   79.39    7.80
   8   9  -1   78.09   10.80
  -8  -9   1   76.49   12.00
  -8  -9   1   63.49   11.20
  -8  -9   1   83.99    8.50
  -8  -9   1   66.49    9.50
  -8  -9   1   75.59   12.80
   7   9  -1   60.59    8.20
   7   9  -1   65.49    8.80
   7   9  -1   83.09   11.00
  -7  -9   1   79.09   10.50
  -7  -9   1   88.89   13.00
  -7  -9   1   84.99    9.60
  -7  -9   1   85.09   13.50
  -7  -9   1   92.19    8.50
  -7  -9   1   87.19    7.40
   6   9  -1   26.40    4.70
   6   9  -1   33.20    6.40
   6   9  -1   32.20    5.40
   6   9  -1   32.20    6.50
  -6  -9   1   41.20    5.80
  -6  -9   1   27.10    6.20
  -6  -9   1   37.80    8.10
  -6  -9   1   42.30    6.70
  -6  -9   1   35.10    4.20
  -6  -9   1   35.10    8.60
   5   9  -1    8.50    3.20
   5   9  -1    7.30    2.90
   5   9  -1   22.20    4.90
  -5  -9   1    2.10    2.60
  -5  -9   1   13.20    3.00
  -5  -9   1    0.30    3.40
  -5  -9   1    9.00    4.30
   4   9  -1  371.76   17.20
   4   9  -1  343.27   18.30
  -4  -9   1  330.17   13.90
  -4  -9   1  341.17   11.70
  -4  -9   1  356.86   19.50
  -4  -9   1  329.37   19.80
  -4  -9   1  329.07   12.00
   3   9  -1  167.28   12.70
   3   9  -1  166.18   10.40
  -3  -9   1  155.58   11.90
  -3  -9   1  164.18   12.80
  -3  -9   1  151.88    8.60
   2   9  -1  211.48   14.60
   2   9  -1  163.08   14.10
   2   9  -1  214.68   11.60
  -2  -9   1  204.68   11.20
  -2  -9   1  221.08   14.10
  -2  -9   1  206.98   12.80
   1   9  -1   28.40    6.50
   1   9  -1   21.90    6.20
  -1  -9   1   20.00    4.80
  -1  -9   1   32.80    5.90
  -1  -9   1   27.00    5.50
   0   9  -1    3.80    3.70
   0   9  -1    3.60    3.00
   0  -9   1    1.20    3.00
   0  -9   1    8.50    2.60
   0  -9   1    6.20    3.10
  -1   9  -1    9.10    3.10
   1  -9   1    4.80    2.50
   1  -9   1    4.00    2.00
   1  -9   1    7.10    4.30
   1  -9   1    8.90    3.30
  -2   9  -1   15.20    4.40
  -2   9  -1    2.60    3.60
  -2   9  -1   12.70    4.60
   2  -9   1    7.30    2.40
   2  -9   1    9.40    2.50
   2  -9   1   15.10    5.90
   2  -9   1   19.90    3.60
  -3   9  -1    7.70    4.10
  -3   9  -1    5.10    4.40
   3  -9   1   10.20    4.80
   3  -9   1    3.70    2.70
   3  -9   1    1.90    1.80
  -4   9  -1    3.60    4.80
  -4   9  -1    2.20    3.40
   4  -9   1    8.40    3.60
   4  -9   1    4.60    3.40
   4  -9   1    9.50    5.10
   4  -9   1   12.70    4.60
   4  -9   1    9.00    4.10
  -5   9  -1   -4.20    3.40
  -5   9  -1   -2.20    4.90
   5  -9   1   -6.70    3.30
   5  -9   1    3.50    5.80
   5  -9   1    3.60    3.50
   5  -9   1    7.50    3.70
  -6   9  -1    1.90    5.60
  -6   9  -1   -5.70    2.90
   6  -9   1    4.30    3.70
   6  -9   1    1.80    4.30
   6  -9   1   -2.40    5.40
   6  -9   1    1.60    4.30
  11   8  -1   14.10    6.60
  11   8  -1   42.70   11.50
 -11  -8   1   35.30    9.30
 -11  -8   1   34.90    9.30
 -11  -8   1   22.60    9.50
 -11  -8   1   35.10    9.20
  10   8  -1   83.79   11.70
  10   8  -1  123.69   16.10
 -10  -8   1  123.89   16.70
 -10  -8   1   93.49   13.60
 -10  -8   1   99.19   15.70
 -10  -8   1   90.59   13.10
   9   8  -1    6.00    4.70
   9   8  -1    5.00    3.00
  -9  -8   1    5.80    4.30
  -9  -8   1    4.50    3.50
  -9  -8   1    4.20    4.70
  -9  -8   1    4.10    5.60
   8   8  -1   53.69   10.00
   8   8  -1   46.80    6.20
   8   8  -1   70.89   11.30
   8   8  -1   58.99    9.30
  -8  -8   1   64.49    9.60
  -8  -8   1   76.59   11.80
  -8  -8   1   74.19   12.30
  -8  -8   1   55.19    9.20
  -8  -8   1   67.09   11.30
   7   8  -1    3.80    3.40
   7   8  -1   -2.30    4.50
   7   8  -1    3.70    4.10
  -7  -8   1    6.40    3.50
  -7  -8   1    5.80    4.30
  -7  -8   1    4.20    2.20
  -7  -8   1    4.10    3.60
  -7  -8   1    8.80    4.30
   6   8  -1  134.89    9.80
   6   8  -1  150.58    9.90
   6   8  -1  130.79    9.80
   6   8  -1  140.69   10.80
  -6  -8   1  151.98   11.20
  -6  -8   1  134.89   13.00
  -6  -8   1  130.89    9.10
  -6  -8   1  138.59    9.80
  -6  -8   1  136.39   10.60
  -6  -8   1  158.28   13.30
   5   8  -1  152.48   10.70
   5   8  -1  149.39   10.60
   5   8  -1  146.09    8.70
  -5  -8   1  147.99    9.00
  -5  -8   1  155.68   10.00
  -5  -8   1  156.28    8.20
  -5  -8   1  152.98    9.00
  -5  -8   1  149.49   13.00
  -5  -8   1  160.58   13.00
   4   8  -1   24.90    3.60
   4   8  -1   28.10    4.80
   4   8  -1   32.70    6.00
  -4  -8   1   23.30    5.90
  -4  -8   1   29.40    6.10
  -4  -8   1   29.50    3.20
  -4  -8   1   23.80    2.60
  -4  -8   1   40.30    4.10
   3   8  -1   23.00    5.30
   3   8  -1   21.30    4.20
  -3  -8   1   26.10    1.90
  -3  -8   1   24.20    6.20
  -3  -8   1   28.20    3.60
  -3  -8   1   25.00    2.10
  -3  -8   1   20.40    5.10
   2   8  -1    3.40    2.60
   2   8  -1    2.50    2.70
   2   8  -1    5.90    2.30
  -2  -8   1   -0.40    2.50
  -2  -8   1    7.90    2.70
  -2  -8   1    5.80    2.90
   1   8  -1   52.39    8.00
   1   8  -1   56.39    8.70
  -1  -8   1   54.29    7.50
  -1  -8   1   54.69    5.90
  -1  -8   1   61.99    6.30
   0   8  -1  395.96   20.10
   0   8  -1  405.16   20.60
   0  -8   1  398.66   17.40
   0  -8   1  362.46   15.80
   0  -8   1  399.26   18.90
  -1   8  -1  117.09   10.50
  -1   8  -1  124.69    6.80
  -1   8  -1  113.09   10.50
   1  -8   1  134.59    5.70
   1  -8   1  130.29    8.10
   1  -8   1  114.79    6.80
   1  -8   1  122.69    8.60
   1  -8   1  139.49   11.00
   1  -8   1  102.09    5.00
  -2   8  -1   -1.20    2.70
  -2   8  -1    5.80    3.20
  -2   8  -1    1.40    2.40
   2  -8   1    0.10    2.00
   2  -8   1    1.50    1.90
   2  -8   1    0.30    2.00
   2  -8   1   -2.00    2.90
   2  -8   1    3.00    1.60
  -3   8  -1    8.40    3.70
  -3   8  -1    8.10    3.80
  -3   8  -1   10.90    3.60
   3  -8   1    8.00    2.90
   3  -8   1   10.70    3.20
   3  -8   1    7.70    3.00
   3  -8   1   11.50    3.10
  -4   8  -1   62.69    9.30
  -4   8  -1   60.79    9.10
  -4   8  -1   62.59    7.10
   4  -8   1   63.09    8.80
   4  -8   1   77.89    8.00
   4  -8   1   68.69    8.40
   4  -8   1   72.19    7.80
   4  -8   1   76.59    7.30
  -5   8  -1   62.39    9.30
  -5   8  -1   48.50    8.50
  -5   8  -1   55.69    9.70
   5  -8   1   44.70    8.40
   5  -8   1   57.29    8.90
   5  -8   1   46.60    8.40
   5  -8   1   62.19    6.50
  -6   8  -1   17.70    7.10
  -6   8  -1   15.80    5.60
   6  -8   1   27.90    5.20
   6  -8   1   31.00    7.40
   6  -8   1   28.30    7.30
  -7   8  -1    8.10    5.80
   7  -8   1    1.10    3.80
   7  -8   1    4.30    5.10
   7  -8   1    0.40    4.60
   7  -8   1   11.80    5.20
  11   7  -1   74.19   15.00
  11   7  -1   59.09   10.20
 -11  -7   1   25.50   11.10
 -11  -7   1   69.79   14.50
  10   7  -1   83.19   11.70
  10   7  -1   65.99   11.50
 -10  -7   1   77.79   12.70
 -10  -7   1   81.69   13.20
 -10  -7   1   77.39   12.80
 -10  -7   1   87.39   16.00
   9   7  -1   22.40    3.70
   9   7  -1   27.40    6.80
   9   7  -1   16.70    7.70
  -9  -7   1   28.60    7.20
  -9  -7   1   33.60    9.00
  -9  -7   1   23.60    7.10
  -9  -7   1   16.50    6.90
   8   7  -1  122.79    7.80
   8   7  -1  133.79   12.90
   8   7  -1  115.59   10.80
  -8  -7   1  128.99   12.60
  -8  -7   1  112.99   12.10
  -8  -7   1  116.89   11.20
  -8  -7   1  133.59   14.10
  -8  -7   1  117.99   11.60
  -8  -7   1  135.49   13.80
   7   7  -1  407.36   20.10
   7   7  -1  365.56   15.50
   7   7  -1  374.06   19.40
  -7  -7   1  397.36   21.20
  -7  -7   1  347.67   19.00
  -7  -7   1  342.17   20.20
  -7  -7   1  369.16   21.60
  -7  -7   1  340.17   18.40
  -7  -7   1  362.16   22.70
   6   7  -1    6.30    3.80
   6   7  -1    4.80    3.70
   6   7  -1   14.60    3.60
   6   7  -1   16.30    4.40
  -6  -7   1    8.10    5.30
  -6  -7   1   10.60    3.50
  -6  -7   1   10.40    3.70
  -6  -7   1   10.90    4.60
  -6  -7   1   11.20    4.60
  -6  -7   1    5.20    4.00
   5   7  -1   55.09    5.50
   5   7  -1   57.89    6.00
   5   7  -1   48.00    6.70
   5   7  -1   49.50    5.90
  -5  -7   1   49.10    8.50
  -5  -7   1   50.09    5.40
  -5  -7   1   53.19    7.50
  -5  -7   1   53.89    8.70
  -5  -7   1   46.10    5.00
   4   7  -1  519.65   21.10
   4   7  -1  500.65   17.50
   4   7  -1  516.55   20.80
  -4  -7   1  532.35   24.70
  -4  -7   1  492.85   18.10
  -4  -7   1  521.25   18.20
  -4  -7   1  486.25   22.80
  -4  -7   1  504.45   15.20
  -4  -7   1  531.25   19.60
  -4  -7   1  510.45   17.10
   3   7  -1   55.69    4.40
   3   7  -1   59.59    6.40
   3   7  -1   58.89    5.40
  -3  -7   1   60.49    4.20
  -3  -7   1   59.39    3.70
  -3  -7   1   70.09    7.30
   2   7  -1   21.30    4.60
   2   7  -1   24.10    5.60
   2   7  -1   28.90    4.20
  -2  -7   1   29.10    5.10
  -2  -7   1   24.80    5.20
   1   7  -1    6.30    3.30
   1   7  -1    5.40    2.70
   1   7  -1    8.30    2.20
  -1  -7   1    7.10    2.90
  -1  -7   1    7.10    2.70
  -1  -7   1    4.60    3.00
  -1  -7   1    6.70    2.00
   0   7  -1   10.90    4.00
   0   7  -1   12.70    4.10
   0  -7   1    7.90    3.10
   0  -7   1    4.40    2.00
   0  -7   1   10.40    2.70
   0  -7   1   11.20    3.40
  -1   7  -1    2.50    2.70
  -1   7  -1    9.00    3.40
  -1   7  -1    7.50    2.30
  -1   7  -1   11.80    2.60
   1  -7   1    7.70    2.00
   1  -7   1    5.10    1.60
   1  -7   1    9.90    2.70
   1  -7   1    3.50    1.90
   1  -7   1    8.90    2.10
  -2   7  -1  140.69   11.10
  -2   7  -1  140.79   10.80
  -2   7  -1  141.19    6.50
   2  -7   1  142.69    7.20
   2  -7   1  136.99    7.20
   2  -7   1  128.89    7.40
   2  -7   1  129.69    5.80
   2  -7   1  132.89    7.90
   2  -7   1  130.49    7.90
   2  -7   1  136.69    7.20
  -3   7  -1    9.60    2.70
  -3   7  -1    6.80    3.10
  -3   7  -1    9.80    3.60
  -3   7  -1    8.30    3.10
   3  -7   1    8.80    2.50
   3  -7   1    7.00    2.80
   3  -7   1    9.10    3.20
   3  -7   1    9.10    2.90
   3  -7   1    7.30    3.10
   3  -7   1    5.90    2.90
  -4   7  -1   71.39    9.60
  -4   7  -1   61.49    7.50
  -4   7  -1   47.50    8.10
  -4   7  -1   53.09    8.70
   4  -7   1   63.49    9.40
   4  -7   1   54.29    8.10
   4  -7   1   56.99    8.40
   4  -7   1   61.49    8.40
   4  -7   1   53.09    7.70
   4  -7   1   51.49    5.40
  -5   7  -1    0.30    2.70
  -5   7  -1    1.40    3.30
  -5   7  -1    0.60    2.90
  -5   7  -1    4.60    4.00
   5  -7   1   -6.80    2.80
   5  -7   1    2.70    3.40
   5  -7   1    4.70    3.20
   5  -7   1    1.30    2.30
   5  -7   1   -2.90    3.50
  -6   7  -1   11.80    4.30
  -6   7  -1    4.70    3.40
  -6   7  -1    7.60    4.70
   6  -7   1    4.40    4.10
   6  -7   1    1.10    2.80
   6  -7   1   12.70    5.70
   6  -7   1    2.30    3.30
  -7   7  -1    5.40    4.70
  -7   7  -1   -8.30    4.60
   7  -7   1    9.90    5.70
   7  -7   1   -2.10    2.70
   7  -7   1   -0.70    3.60
  -8   7  -1   22.90    7.50
  -8   7  -1    0.80    7.10
   8  -7   1   16.20    7.80
   8  -7   1   13.90    6.30
   8  -7   1   -1.80    5.00
   8  -7   1   19.50    5.50
  11   6  -1   58.59   12.80
  11   6  -1   22.40    5.90
 -11  -6   1   62.89   11.60
 -11  -6   1   48.30   12.40
 -11  -6   1   50.69   10.70
 -11  -6   1   38.10    9.30
  10   6  -1   40.90    8.60
  10   6  -1   54.99   11.40
 -10  -6   1   46.60    9.70
 -10  -6   1   48.00   11.70
 -10  -6   1   52.09   10.10
 -10  -6   1   54.49   10.80
   9   6  -1   79.89   12.30
   9   6  -1   78.99   10.80
   9   6  -1   65.49   11.80
  -9  -6   1   57.29   10.00
  -9  -6   1   73.09   11.60
  -9  -6   1  100.29   14.40
  -9  -6   1   84.99   13.60
  -9  -6   1   73.89   12.10
   8   6  -1  113.59   12.00
   8   6  -1  121.09    6.80
   8   6  -1  117.79   12.20
  -8  -6   1  114.79   13.10
  -8  -6   1  138.59   13.70
  -8  -6   1  134.29   15.70
  -8  -6   1  129.39   12.10
  -8  -6   1  140.39   14.70
   7   6  -1  243.48   15.90
   7   6  -1  219.28   14.50
   7   6  -1  231.78   10.70
  -7  -6   1  223.18   16.70
  -7  -6   1  205.18   15.90
  -7  -6   1  224.88   16.30
  -7  -6   1  240.08   16.00
  -7  -6   1  269.87   16.10
  -7  -6   1  247.48   15.70
   6   6  -1  119.49    9.70
   6   6  -1  120.89    9.90
   6   6  -1  124.69    9.60
   6   6  -1  121.99    8.40
  -6  -6   1  130.29   10.00
  -6  -6   1  106.69   10.20
  -6  -6   1   93.69    9.70
  -6  -6   1  107.49    9.30
  -6  -6   1  124.19   11.00
  -6  -6   1  114.99   14.30
   5   6  -1   44.30    5.50
   5   6  -1   39.20    5.90
  -5  -6   1   46.20    8.10
  -5  -6   1   47.10    6.50
  -5  -6   1   50.29    5.60
  -5  -6   1   55.89    7.70
  -5  -6   1   34.60    5.10
  -5  -6   1   66.19    9.20
   4   6  -1  295.47   14.30
   4   6  -1  306.67   13.60
   4   6  -1  303.17   13.00
   4   6  -1  309.97   14.10
  -4  -6   1  284.97   16.20
  -4  -6   1  303.37   12.70
  -4  -6   1  320.07   14.00
  -4  -6   1  319.37   13.40
  -4  -6   1  328.17   14.40
  -4  -6   1  323.17   17.60
  -4  -6   1  317.87    9.70
   3   6  -1  119.39    5.80
   3   6  -1  124.89    8.40
   3   6  -1  119.29    7.00
   3   6  -1  116.79    7.60
  -3  -6   1  128.29    6.90
  -3  -6   1  118.99    9.80
  -3  -6   1  114.49    5.90
  -3  -6   1  122.89    6.20
  -3  -6   1  125.69    6.10
  -3  -6   1  118.89    5.60
  -3  -6   1  120.19    7.90
  -3  -6   1  124.99    9.50
   2   6  -1    7.60    2.50
   2   6  -1    8.80    5.20
   2   6  -1   12.80    2.70
  -2  -6   1    8.30    2.20
  -2  -6   1   12.80    3.50
  -2  -6   1   16.80    4.00
  -2  -6   1    7.10    2.50
  -2  -6   1    9.90    1.20
  -2  -6   1   10.10    1.80
   1   6  -1   41.00    6.30
   1   6  -1   33.60    5.50
   1   6  -1   46.10    4.00
  -1  -6   1   35.30    5.60
  -1  -6   1   35.80    5.60
  -1  -6   1   36.80    6.60
  -1  -6   1   41.60    5.40
   0   6  -1    4.60    2.50
   0   6  -1    5.60    2.60
   0  -6   1    5.60    2.60
   0  -6   1    4.00    1.60
   0  -6   1    5.70    2.60
   0  -6   1    4.90    1.90
  -1   6  -1  390.36   18.10
  -1   6  -1  401.76   18.30
  -1   6  -1  349.07   15.10
  -1   6  -1  385.66   13.70
   1  -6   1  361.66   13.00
   1  -6   1  380.26   13.80
   1  -6   1  376.06   15.50
   1  -6   1  403.36   13.70
  -2   6  -1  350.16   17.10
  -2   6  -1  325.67   17.00
  -2   6  -1  348.67   12.80
   2  -6   1  361.96   13.80
   2  -6   1  341.37   14.50
   2  -6   1  356.46   14.50
   2  -6   1  368.06   14.00
   2  -6   1  358.96   14.50
   2  -6   1  336.27   10.70
   2  -6   1  340.07   13.00
  -3   6  -1   11.50    3.70
  -3   6  -1   11.00    2.90
  -3   6  -1   15.60    4.60
   3  -6   1   12.00    3.40
   3  -6   1   13.40    3.80
   3  -6   1    5.70    2.70
   3  -6   1   14.60    3.10
   3  -6   1   19.10    4.20
   3  -6   1    9.70    2.80
  -4   6  -1   42.30    7.20
  -4   6  -1   33.40    6.30
  -4   6  -1   35.10    6.90
  -4   6  -1   39.90    6.20
   4  -6   1   39.90    8.40
   4  -6   1   35.50    7.20
   4  -6   1   34.80    6.50
   4  -6   1   41.40    5.50
   4  -6   1   36.00    6.30
   4  -6   1   26.10    5.80
  -5   6  -1    3.10    2.80
  -5   6  -1    7.60    3.70
  -5   6  -1    4.50    3.10
   5  -6   1    3.80    3.60
   5  -6   1    9.30    3.70
   5  -6   1    8.00    3.90
   5  -6   1    7.20    3.80
   5  -6   1   11.10    3.00
   5  -6   1    7.90    4.00
  -6   6  -1   38.90    8.40
  -6   6  -1   32.40    6.00
  -6   6  -1   24.60    6.60
   6  -6   1   47.00   10.10
   6  -6   1   28.20    7.40
   6  -6   1   40.50    6.10
   6  -6   1   26.50    6.80
  -7   6  -1   19.80    7.40
  -7   6  -1   10.20    4.80
   7  -6   1   14.50    4.20
   7  -6   1    8.20    5.30
   7  -6   1   14.60    4.90
  -8   6  -1    2.80    4.90
  -8   6  -1    0.20    5.50
   8  -6   1    8.90    5.10
   8  -6   1    5.30    3.50
   8  -6   1    7.10    4.80
  -9   6  -1  -10.00    6.30
  -9   6  -1    4.30    7.80
   9  -6   1   -5.70    3.80
   9  -6   1   -4.80    4.60
   9  -6   1   -0.30    6.30
   9  -6   1   10.80    6.60
  11   5  -1  123.09   12.70
  11   5  -1  162.48   17.30
 -11  -5   1  136.09   18.10
 -11  -5   1  137.59   15.70
 -11  -5   1  132.79   15.40
 -11  -5   1  136.89   14.80
  10   5  -1   -0.30    5.30
  10   5  -1   10.40    6.10
  10   5  -1    3.00    3.00
 -10  -5   1    6.50    4.00
 -10  -5   1    9.60    5.40
 -10  -5   1    7.30    5.50
 -10  -5   1    2.80    5.40
   9   5  -1    7.10    4.70
   9   5  -1    1.90    4.00
   9   5  -1    1.70    3.20
   9   5  -1    1.90    2.30
  -9  -5   1    1.70    2.70
  -9  -5   1    1.00    3.60
  -9  -5   1   18.10    6.30
  -9  -5   1    1.80    3.40
  -9  -5   1    4.80    4.50
   8   5  -1   30.20    3.00
   8   5  -1   32.00    7.30
   8   5  -1   40.40    9.00
   8   5  -1   17.70    5.00
  -8  -5   1   24.00    7.50
  -8  -5   1   13.60    6.70
  -8  -5   1   24.90    6.20
  -8  -5   1   31.50    7.30
  -8  -5   1   22.60    6.50
   7   5  -1  256.77   17.00
   7   5  -1  247.68   10.20
   7   5  -1  246.08   16.20
   7   5  -1  242.78    8.50
   7   5  -1  280.67   15.80
  -7  -5   1  296.47   17.50
  -7  -5   1  243.98   17.50
  -7  -5   1  262.87   16.80
  -7  -5   1  234.08   16.70
  -7  -5   1  260.57   16.20
  -7  -5   1  263.27   17.90
   6   5  -1  126.99   10.70
   6   5  -1  148.69   10.40
   6   5  -1  130.49    7.10
  -6  -5   1  124.39   10.20
  -6  -5   1  129.79   11.30
  -6  -5   1  141.99   12.30
  -6  -5   1  133.49   11.10
  -6  -5   1  139.59   10.70
  -6  -5   1  123.39   10.70
   5   5  -1    1.40    1.30
   5   5  -1   -0.50    2.00
   5   5  -1    0.50    1.30
   5   5  -1    1.30    2.60
  -5  -5   1    0.80    1.90
  -5  -5   1    4.00    2.80
  -5  -5   1   -0.70    2.10
  -5  -5   1    0.80    2.10
  -5  -5   1   -0.80    2.10
  -5  -5   1    1.30    1.80
   4   5  -1  286.57   12.40
   4   5  -1  293.67   14.20
   4   5  -1  288.97   13.60
   4   5  -1  307.77   14.00
   4   5  -1  312.87   13.50
  -4  -5   1  293.17   13.10
  -4  -5   1  304.17   16.50
  -4  -5   1  296.07    9.10
  -4  -5   1  297.77   14.10
  -4  -5   1  287.17   13.80
   3   5  -1   30.30    4.10
   3   5  -1   27.80    3.20
   3   5  -1   32.30    4.40
   3   5  -1   33.20    5.50
   3   5  -1   29.40    4.30
  -3  -5   1   30.00    4.10
  -3  -5   1   32.00    4.30
  -3  -5   1   29.20    2.20
  -3  -5   1   31.20    5.60
  -3  -5   1   27.00    3.20
  -3  -5   1   27.00    3.90
  -3  -5   1   35.10    6.30
  -3  -5   1   31.20    4.50
   2   5  -1   54.39    3.20
   2   5  -1   50.89    6.70
   2   5  -1   46.60    4.60
   2   5  -1   52.69    4.40
   2   5  -1   48.00    3.30
   2   5  -1   47.20    2.50
  -2  -5   1   49.60    2.90
  -2  -5   1   54.39    5.50
  -2  -5   1   57.99    5.70
  -2  -5   1   45.90    3.20
  -2  -5   1   57.39    6.10
  -2  -5   1   44.20    3.40
  -2  -5   1   50.99    4.40
  -2  -5   1   49.50    6.40
   1   5  -1  160.18    7.70
   1   5  -1  166.18    9.50
   1   5  -1  174.58   10.50
  -1  -5   1  161.98    7.90
  -1  -5   1  149.49    9.00
  -1  -5   1  185.38    8.70
  -1  -5   1  166.88   10.00
  -1  -5   1  160.88    9.20
  -1  -5   1  161.68    9.60
   0   5  -1  647.64   24.30
   0   5  -1  664.23   24.00
   0  -5   1  643.24   21.20
   0  -5   1  646.74   22.60
   0  -5   1  641.14   20.20
   0  -5   1  653.23   23.10
   0  -5   1  641.04   23.70
   0  -5   1  629.04   23.30
  -1   5  -1    4.00    2.00
  -1   5  -1    0.30    1.20
  -1   5  -1    2.60    1.00
  -1   5  -1    1.60    0.90
  -1   5  -1    5.90    2.10
  -1   5  -1    3.50    2.10
   1  -5   1    1.80    1.00
   1  -5   1    2.40    1.00
   1  -5   1    0.20    1.90
   1  -5   1    2.80    1.20
   1  -5   1    1.70    1.10
   1  -5   1    2.70    1.20
   1  -5   1    1.40    1.30
  -2   5  -1  142.19    8.30
  -2   5  -1  115.69    8.10
  -2   5  -1  120.69    6.70
  -2   5  -1  127.09    8.80
  -2   5  -1  148.99    9.80
   2  -5   1  120.69    7.70
   2  -5   1  121.19    8.50
   2  -5   1  122.99    6.70
   2  -5   1  124.29    4.50
   2  -5   1  115.49    7.00
   2  -5   1  129.19    6.20
  -3   5  -1   74.69    6.90
  -3   5  -1   77.59    6.80
  -3   5  -1   72.99    7.20
  -3   5  -1   69.99    6.20
   3  -5   1   87.29    7.20
   3  -5   1   94.69    7.30
   3  -5   1   83.39    7.20
   3  -5   1   80.09    5.70
  -4   5  -1    8.90    3.00
  -4   5  -1   13.70    4.10
  -4   5  -1   10.10    3.50
  -4   5  -1    5.30    3.20
   4  -5   1   13.20    2.90
   4  -5   1    8.50    3.50
   4  -5   1   15.10    4.30
   4  -5   1   11.70    3.90
   4  -5   1    7.50    3.60
   4  -5   1   10.60    3.10
  -5   5  -1   61.89    7.80
  -5   5  -1   75.39    8.80
  -5   5  -1   73.89   13.00
   5  -5   1   66.39    6.70
   5  -5   1   70.69   10.40
   5  -5   1   70.39    9.90
   5  -5   1   58.29    8.70
   5  -5   1   73.19    6.30
   5  -5   1   83.39   12.00
  -6   5  -1   19.40    5.70
  -6   5  -1   15.70    4.30
   6  -5   1   20.80    6.30
   6  -5   1   10.00    4.80
   6  -5   1   14.80    5.40
   6  -5   1   11.80    4.90
  -7   5  -1    5.30    3.90
  -7   5  -1    7.20    4.00
  -7   5  -1    6.80    5.20
  -7   5  -1    6.90    4.70
   7  -5   1    5.40    3.80
   7  -5   1    3.60    2.90
   7  -5   1    4.50    4.80
   7  -5   1    1.70    5.80
  -8   5  -1   -3.50    3.40
  -8   5  -1    4.20    3.70
  -8   5  -1   -3.70    4.70
   8  -5   1    4.20    5.20
   8  -5   1   -1.50    3.30
   8  -5   1    5.20    5.10
  -9   5  -1    1.40    5.30
  -9   5  -1   13.30    7.10
  -9   5  -1    4.70    4.80
   9  -5   1   22.90    5.70
   9  -5   1    4.80    5.30
   9  -5   1    6.40    6.10
  12   4  -1   13.80    6.30
  12   4  -1   13.50    8.80
 -12  -4   1   29.20    8.20
 -12  -4   1    7.50    6.10
 -12  -4   1   12.60    7.20
  11   4  -1   14.70    7.90
  11   4  -1   20.60    5.60
  11   4  -1    2.90    4.90
  11   4  -1   20.20    7.60
 -11  -4   1    8.80    6.90
 -11  -4   1    7.50    7.50
 -11  -4   1   11.70    8.00
 -11  -4   1   19.00    6.50
  10   4  -1    8.90    5.40
  10   4  -1   26.40    9.90
  10   4  -1   20.30    7.10
 -10  -4   1    3.40    4.30
 -10  -4   1   18.10    7.80
 -10  -4   1    5.50    5.30
 -10  -4   1    3.00    5.00
   9   4  -1   23.70    5.10
   9   4  -1   29.50    4.80
   9   4  -1   31.70    9.00
   9   4  -1   34.60    8.40
  -9  -4   1   34.50    9.10
  -9  -4   1   42.20    8.00
  -9  -4   1   45.90    8.70
  -9  -4   1   28.10    7.60
  -9  -4   1   19.80    6.10
   8   4  -1   13.00    4.60
   8   4  -1   15.90    1.90
   8   4  -1   13.30    4.90
   8   4  -1   15.60    3.30
   8   4  -1   18.50    6.10
  -8  -4   1   13.10    5.40
  -8  -4   1   18.00    5.70
  -8  -4   1   11.20    5.30
  -8  -4   1   18.30    5.80
  -8  -4   1    9.20    4.00
   7   4  -1   28.10    5.50
   7   4  -1   30.60    3.70
   7   4  -1   26.20    2.50
   7   4  -1   26.30    6.60
   7   4  -1   31.80    7.00
  -7  -4   1   22.00    6.60
  -7  -4   1   26.80    5.90
  -7  -4   1   31.70    6.30
  -7  -4   1   18.60    5.40
  -7  -4   1   21.70    6.20
  -7  -4   1   37.00    8.10
   6   4  -1  327.97   11.20
   6   4  -1  344.97   16.90
   6   4  -1  332.07   17.80
   6   4  -1  334.87   18.30
   6   4  -1  322.07   11.50
  -6  -4   1  322.17   17.60
  -6  -4   1  311.67   17.40
  -6  -4   1  331.47   18.80
  -6  -4   1  332.67   18.50
  -6  -4   1  328.27   18.80
  -6  -4   1  342.77   18.50
   5   4  -1  123.29    8.80
   5   4  -1  135.69    5.30
   5   4  -1  135.19    6.40
   5   4  -1  139.29   10.20
  -5  -4   1  130.59   10.10
  -5  -4   1  139.29   10.60
  -5  -4   1  138.79   10.10
  -5  -4   1  147.49   11.30
  -5  -4   1  146.09   10.50
  -5  -4   1  133.09    9.60
   4   4  -1  337.37   14.60
   4   4  -1  318.97   15.30
   4   4  -1  325.27   12.20
   4   4  -1  323.67    9.80
   4   4  -1  306.17   18.30
  -4  -4   1  316.27   16.50
  -4  -4   1  317.67   14.60
  -4  -4   1  330.27   16.00
  -4  -4   1  327.37   15.30
  -4  -4   1  379.96   15.70
  -4  -4   1  347.37   15.80
  -4  -4   1  331.47   10.40
  -4  -4   1  329.57   14.80
  -4  -4   1  313.77   15.40
   3   4  -1  553.84   22.20
   3   4  -1  548.35   19.80
   3   4  -1  613.64   20.70
   3   4  -1  583.54   16.60
   3   4  -1  561.64   19.10
   3   4  -1  593.14   19.70
   3   4  -1  564.14   20.20
   3   4  -1  562.64   19.80
  -3  -4   1  581.04   20.20
  -3  -4   1  598.94   19.90
  -3  -4   1  582.44   20.30
  -3  -4   1  556.04   20.40
  -3  -4   1  578.44   16.30
  -3  -4   1  546.65   21.70
  -3  -4   1  540.25   21.40
  -3  -4   1  584.94   22.90
  -3  -4   1  586.04   19.80
   2   4  -1 2338.17   63.99
   2   4  -1 2263.87   62.09
   2   4  -1 2310.87   63.49
   2   4  -1 2257.17   61.69
   2   4  -1 2347.07   66.29
   2   4  -1 2282.37   66.09
   2   4  -1 2332.57   61.19
  -2  -4   1 2430.46   61.79
  -2  -4   1 2334.67   63.69
  -2  -4   1 2288.27   60.89
  -2  -4   1 2270.97   67.89
  -2  -4   1 2253.17   63.59
  -2  -4   1 2344.37   60.99
  -2  -4   1 2388.36   62.19
  -2  -4   1 2356.66   66.69
   1   4  -1  342.77   12.00
   1   4  -1  349.87   13.80
  -1  -4   1  318.77   12.10
  -1  -4   1  345.07   12.30
  -1  -4   1  336.87   13.60
  -1  -4   1  327.17   14.00
  -1  -4   1  337.37   13.50
  -1  -4   1  349.37   14.50
   0   4  -1   11.40    2.00
   0   4  -1   12.50    2.90
   0  -4   1   13.20    2.00
   0  -4   1   11.00    2.90
   0  -4   1   16.30    3.40
   0  -4   1   13.90    2.90
   0  -4   1   14.20    2.80
   0  -4   1    8.90    2.60
   0  -4   1    9.70    0.90
  -1   4  -1  836.32   24.80
  -1   4  -1  862.71   26.20
  -1   4  -1  880.41   29.00
  -1   4  -1  840.22   24.20
   1  -4   1  888.81   25.70
   1  -4   1  837.72   28.80
   1  -4   1  860.51   25.40
   1  -4   1  879.61   27.80
   1  -4   1  866.01   24.90
   1  -4   1  918.81   24.90
   1  -4   1  870.01   24.80
  -2   4  -1  812.62   27.10
  -2   4  -1  766.92   25.90
  -2   4  -1  802.22   26.30
  -2   4  -1  823.52   27.60
  -2   4  -1  817.32   28.20
   2  -4   1  816.62   25.20
   2  -4   1  784.62   26.20
   2  -4   1  852.91   26.60
   2  -4   1  766.72   27.90
   2  -4   1  857.91   27.40
   2  -4   1  938.21   27.50
  -3   4  -1  594.64   21.40
  -3   4  -1  559.74   20.90
  -3   4  -1  587.94   22.00
   3  -4   1  554.24   22.60
   3  -4   1  542.95   19.50
   3  -4   1  592.74   22.50
   3  -4   1  595.14   19.40
   3  -4   1  554.84   21.80
  -4   4  -1   40.60    6.50
  -4   4  -1   46.70    6.40
  -4   4  -1   34.00    5.10
   4  -4   1   60.49    9.00
   4  -4   1   44.60    6.90
   4  -4   1   42.40    5.50
   4  -4   1   41.70    6.80
   4  -4   1   46.10    7.20
  -5   4  -1   17.70    4.70
  -5   4  -1   18.10    4.10
  -5   4  -1   19.90    4.40
  -5   4  -1   18.60    4.10
   5  -4   1   19.90    4.40
   5  -4   1   25.20    5.70
   5  -4   1   14.40    4.60
   5  -4   1   24.60    6.30
   5  -4   1   11.50    4.10
   5  -4   1   19.20    3.80
  -6   4  -1   -5.90    2.20
  -6   4  -1   -1.80    2.90
  -6   4  -1    1.30    2.40
   6  -4   1   -1.40    3.70
   6  -4   1   -2.60    1.80
   6  -4   1    5.10    4.00
   6  -4   1    0.10    4.00
   6  -4   1   -3.60    3.10
  -7   4  -1    1.50    3.50
  -7   4  -1    2.20    2.80
  -7   4  -1   -0.20    2.10
   7  -4   1    0.60    4.20
   7  -4   1    6.70    2.90
  -8   4  -1   24.20    7.80
  -8   4  -1   13.60    4.80
  -8   4  -1   25.90    5.40
  -8   4  -1   13.40    5.30
   8  -4   1   29.90    8.20
   8  -4   1   21.70    6.40
   8  -4   1   25.80    5.20
  -9   4  -1  105.39   15.70
  -9   4  -1  110.09   10.80
  -9   4  -1   86.49    9.30
   9  -4   1  118.29   16.60
   9  -4   1  121.19   10.70
   9  -4   1   67.59   13.30
 -10   4  -1    8.80    7.80
 -10   4  -1   12.20    6.20
 -10   4  -1    5.90    6.00
  10  -4   1    2.30    3.80
  10  -4   1    4.70    5.80
  10  -4   1    2.90    8.80
  12   3  -1   19.30   13.00
  12   3  -1   21.80    8.60
  12   3  -1   29.10    8.60
  12   3  -1   21.50    8.40
 -12  -3   1   44.20   10.70
 -12  -3   1   26.30   10.30
 -12  -3   1   36.70   10.70
 -12  -3   1   31.20    8.70
  11   3  -1   20.60    9.60
  11   3  -1   21.10    7.60
  11   3  -1    5.50    5.20
 -11  -3   1   25.10   10.80
 -11  -3   1   10.90    5.50
 -11  -3   1   17.80    8.50
 -11  -3   1    8.70    7.50
  10   3  -1   10.10    4.50
  10   3  -1    0.80    6.30
 -10  -3   1    1.00    3.80
 -10  -3   1   -2.30    3.90
 -10  -3   1    3.10    4.20
   9   3  -1   37.60    8.90
   9   3  -1   33.40    7.50
   9   3  -1   43.90    9.20
  -9  -3   1   34.40    6.70
  -9  -3   1   43.40   10.40
  -9  -3   1   49.00   10.20
   8   3  -1   -0.20    1.90
   8   3  -1    6.80    4.60
   8   3  -1    0.80    2.60
   8   3  -1    0.90    3.90
  -8  -3   1    4.50    4.00
  -8  -3   1    3.80    4.50
  -8  -3   1    3.30    3.30
  -8  -3   1   -1.10    3.40
  -8  -3   1    1.60    2.60
   7   3  -1  109.59   11.10
   7   3  -1  107.09    7.00
   7   3  -1  113.79    9.50
   7   3  -1  101.89    4.40
  -7  -3   1  113.79   11.20
  -7  -3   1  106.19   10.80
  -7  -3   1  116.89   10.20
  -7  -3   1   89.39   10.60
  -7  -3   1  117.29   11.00
   6   3  -1  894.91   35.20
   6   3  -1  850.31   34.10
   6   3  -1  899.61   32.70
   6   3  -1  888.41   25.00
   6   3  -1  905.21   27.60
  -6  -3   1  939.81   33.70
  -6  -3   1  921.31   35.20
  -6  -3   1  859.31   34.70
  -6  -3   1 1002.00   35.70
  -6  -3   1  857.81   35.80
  -6  -3   1  896.51   35.50
   5   3  -1  132.19   10.30
   5   3  -1  144.09    5.90
   5   3  -1  140.89    9.30
   5   3  -1  160.08   10.60
   5   3  -1  141.79    6.50
  -5  -3   1  151.48   10.60
  -5  -3   1  140.59   10.80
  -5  -3   1  141.89   10.60
  -5  -3   1  156.78   10.50
  -5  -3   1  150.58    9.50
  -5  -3   1  155.18   10.90
  -5  -3   1  138.99   11.10
   4   3  -1   32.40    2.50
   4   3  -1   40.50    6.30
   4   3  -1   41.70    6.30
   4   3  -1   35.90    2.70
   4   3  -1   33.00    5.10
   4   3  -1   40.00    5.20
   4   3  -1   42.00    4.90
   4   3  -1   44.60    6.70
  -4  -3   1   34.70    4.80
  -4  -3   1   58.89    7.50
  -4  -3   1   32.40    4.90
  -4  -3   1   40.50    5.90
  -4  -3   1   29.70    5.30
  -4  -3   1   37.70    5.70
  -4  -3   1   33.40    5.20
  -4  -3   1   39.90    5.80
   3   3  -1  115.09    4.40
   3   3  -1  116.99    6.20
   3   3  -1  118.39    7.60
   3   3  -1  111.19    7.20
   3   3  -1  114.69    8.20
   3   3  -1  131.59    7.70
  -3  -3   1  107.69    7.00
  -3  -3   1  103.09    8.30
  -3  -3   1  112.99    8.00
  -3  -3   1  108.19    7.20
  -3  -3   1  119.59    4.80
  -3  -3   1  124.49    7.20
  -3  -3   1  121.29    7.50
  -3  -3   1  119.89    9.00
   2   3  -1   83.39    4.80
   2   3  -1   90.29    5.10
   2   3  -1   87.59    5.20
   2   3  -1   86.39    3.90
   2   3  -1   86.49    6.10
   2   3  -1   90.39    5.00
   2   3  -1   94.09    6.50
   2   3  -1   91.79    5.40
  -2  -3   1   90.89    6.30
  -2  -3   1   79.09    3.60
  -2  -3   1   98.99    5.40
  -2  -3   1   84.89    5.20
  -2  -3   1   86.69    4.80
  -2  -3   1   80.49    6.40
  -2  -3   1   87.09    4.80
  -2  -3   1   85.39    5.00
  -2  -3   1   88.09    5.00
  -2  -3   1   89.99    6.10
   1   3  -1  578.44   16.60
   1   3  -1  609.84   18.80
   1   3  -1  630.04   16.70
   1   3  -1  628.34   20.00
   1   3  -1  616.74   17.30
   1   3  -1  658.63   21.40
  -1  -3   1  603.74   20.90
  -1  -3   1  629.14   17.30
  -1  -3   1  624.04   19.90
  -1  -3   1  613.04   17.20
  -1  -3   1  656.23   18.70
  -1  -3   1  618.84   19.00
  -1  -3   1  652.03   21.20
  -1  -3   1  661.03   20.80
   0   3  -1  513.05   18.00
   0   3  -1  502.05   15.00
   0   3  -1  510.85   17.50
   0  -3   1  501.75   17.40
   0  -3   1  494.45   16.20
   0  -3   1  503.25   16.90
   0  -3   1  514.45   17.50
   0  -3   1  507.15   15.10
  -1   3  -1   43.70    4.10
  -1   3  -1   47.00    4.30
  -1   3  -1   49.50    3.40
  -1   3  -1   55.19    3.80
   1  -3   1   43.20    3.20
   1  -3   1   49.40    3.40
   1  -3   1   52.69    2.90
   1  -3   1   50.89    2.80
   1  -3   1   53.09    3.50
   1  -3   1   51.09    4.40
   1  -3   1   50.89    3.70
   1  -3   1   54.19    4.20
  -2   3  -1  204.58   10.10
  -2   3  -1  211.78   10.50
  -2   3  -1  200.78   10.10
  -2   3  -1  205.28    9.90
  -2   3  -1  198.18    9.30
   2  -3   1  230.08   10.30
   2  -3   1  218.38   11.90
   2  -3   1  219.88    9.10
   2  -3   1  211.78   10.00
   2  -3   1  214.68    9.90
   2  -3   1  215.68   10.60
  -3   3  -1   40.30    6.10
  -3   3  -1   36.80    3.90
  -3   3  -1   43.70    4.30
  -3   3  -1   46.20    6.60
  -3   3  -1   46.00    4.60
  -3   3  -1   37.20    5.60
   3  -3   1   41.10    5.70
   3  -3   1   51.69    7.30
   3  -3   1   36.40    4.90
   3  -3   1   53.39    6.70
   3  -3   1   51.89    5.60
   3  -3   1   43.50    3.70
   3  -3   1   42.10    4.00
  -4   3  -1   60.19    5.60
  -4   3  -1   57.89    6.60
   4  -3   1   62.59    6.70
   4  -3   1   51.59    7.70
   4  -3   1   64.79    5.00
   4  -3   1   59.39    5.40
   4  -3   1   62.79    7.00
  -5   3  -1  165.18   12.50
  -5   3  -1  153.28    9.40
  -5   3  -1  176.18   11.70
   5  -3   1  174.28   12.50
   5  -3   1  167.88    9.40
   5  -3   1  157.48   13.60
   5  -3   1  135.69    9.40
   5  -3   1  136.89   11.90
   5  -3   1  174.08   12.50
  -6   3  -1   42.70    8.90
  -6   3  -1   37.40    5.90
   6  -3   1   41.40    8.50
   6  -3   1   48.20    9.00
   6  -3   1   26.50    4.90
   6  -3   1   40.00    8.40
   6  -3   1   41.00    8.40
  -7   3  -1  640.74   31.90
  -7   3  -1  637.14   25.90
  -7   3  -1  661.03   29.70
   7  -3   1  595.94   30.40
   7  -3   1  657.03   31.60
   7  -3   1  671.63   32.10
   7  -3   1  644.64   25.40
  -8   3  -1   -2.40    3.40
  -8   3  -1    2.10    4.60
  -8   3  -1    2.50    3.50
   8  -3   1    0.60    6.10
   8  -3   1    0.10    2.30
   8  -3   1    2.70    3.90
   8  -3   1    2.70    3.80
  -9   3  -1   10.90    6.40
  -9   3  -1   29.30    7.70
  -9   3  -1   16.90    5.40
   9  -3   1   20.10    8.50
   9  -3   1   26.90    6.40
   9  -3   1   19.80    6.20
 -10   3  -1   10.20    6.10
 -10   3  -1   22.60    8.20
  10  -3   1   -2.50    5.00
  10  -3   1    5.90    3.90
  10  -3   1   17.20    7.50
  12   2  -1   -4.40    8.30
  12   2  -1   -1.80    4.10
 -12  -2   1   -0.90    6.40
 -12  -2   1   -2.00    6.60
  11   2  -1    0.20    5.80
  11   2  -1    0.80    7.60
  11   2  -1   -3.10    3.80
 -11  -2   1   -0.10    5.00
 -11  -2   1    3.40    6.00
 -11  -2   1    2.10    5.90
 -11  -2   1    4.20    5.70
  10   2  -1   36.90   10.30
  10   2  -1   49.90    8.90
  10   2  -1   48.80   12.90
 -10  -2   1   44.90   10.00
 -10  -2   1   43.20   10.30
 -10  -2   1   47.00    8.50
 -10  -2   1   46.80   10.50
   9   2  -1  311.37   22.20
   9   2  -1  304.27   22.20
   9   2  -1  349.96   23.30
  -9  -2   1  298.97   18.00
  -9  -2   1  354.76   24.30
  -9  -2   1  325.97   21.20
  -9  -2   1  303.37   21.10
   8   2  -1   44.00    9.10
   8   2  -1   54.19    8.40
   8   2  -1   59.99   11.30
   8   2  -1   50.09    3.60
  -8  -2   1   50.19    7.80
  -8  -2   1   52.49    9.70
  -8  -2   1   68.19   11.30
  -8  -2   1   46.40    9.00
   7   2  -1    5.10    3.40
   7   2  -1   12.20    5.20
   7   2  -1   14.80    3.60
   7   2  -1    5.40    2.80
   7   2  -1    8.30    1.80
  -7  -2   1    8.00    4.00
  -7  -2   1   18.00    5.80
  -7  -2   1   15.10    4.40
  -7  -2   1   16.90    5.10
  -7  -2   1   10.80    4.40
   6   2  -1  299.07   17.80
   6   2  -1  297.87   13.10
   6   2  -1  291.07   15.30
   6   2  -1  302.07   17.50
  -6  -2   1  280.77   15.40
  -6  -2   1  288.77   18.30
  -6  -2   1  318.57   17.90
  -6  -2   1  311.67   17.10
  -6  -2   1  305.17   17.90
  -6  -2   1  317.77   18.50
   5   2  -1    0.80    1.60
   5   2  -1    3.30    2.50
   5   2  -1    0.00    1.90
   5   2  -1    2.80    2.50
   5   2  -1    2.60    2.00
  -5  -2   1    1.60    1.90
  -5  -2   1    4.20    2.90
  -5  -2   1    6.20    3.30
  -5  -2   1    6.30    3.70
  -5  -2   1    0.10    2.00
  -5  -2   1   -1.50    1.50
   4   2  -1   37.00    6.00
   4   2  -1   28.50    2.90
   4   2  -1   36.20    6.20
   4   2  -1   17.60    3.20
   4   2  -1   27.40    5.00
   4   2  -1   27.30    1.80
   4   2  -1   28.10    4.70
  -4  -2   1   21.80    4.30
  -4  -2   1   27.70    5.10
  -4  -2   1   36.60    6.30
  -4  -2   1   36.80    6.00
  -4  -2   1   27.30    5.00
  -4  -2   1   29.60    4.50
  -4  -2   1   33.50    5.20
   3   2  -1    5.60    2.20
   3   2  -1    7.20    2.30
   3   2  -1    4.10    1.70
   3   2  -1    8.10    2.40
   3   2  -1    9.20    1.50
   3   2  -1    7.00    2.40
   3   2  -1    8.10    1.20
  -3  -2   1    7.10    2.50
  -3  -2   1    9.90    2.40
  -3  -2   1   10.00    2.90
  -3  -2   1    7.90    2.20
  -3  -2   1    5.20    1.70
  -3  -2   1    9.10    2.90
  -3  -2   1    5.30    2.20
  -3  -2   1    7.60    1.50
   2   2  -1  296.17   11.70
   2   2  -1  299.27    9.50
   2   2  -1  288.27   11.00
   2   2  -1  284.17   11.40
   2   2  -1  299.87   11.40
   2   2  -1  270.57   12.00
   2   2  -1  275.47   11.40
   2   2  -1  290.27    8.90
  -2  -2   1  289.57   11.50
  -2  -2   1  295.27   10.10
  -2  -2   1  269.97   11.10
  -2  -2   1  306.57   11.60
  -2  -2   1  302.37    9.10
  -2  -2   1  288.87   11.50
  -2  -2   1  311.27   11.60
  -2  -2   1  303.97   11.20
  -2  -2   1  300.07   12.60
   1   2  -1  340.67   11.10
   1   2  -1  326.27   10.50
   1   2  -1  319.77   12.10
   1   2  -1  321.67   10.80
   1   2  -1  318.47   12.20
   1   2  -1  325.27   10.40
   1   2  -1  313.47   10.20
   1   2  -1  328.07   10.30
  -1  -2   1  329.57   12.20
  -1  -2   1  332.47   10.10
  -1  -2   1  355.86   10.40
  -1  -2   1  322.07   10.50
  -1  -2   1  332.87   12.60
  -1  -2   1  330.27   10.40
  -1  -2   1  333.37   11.10
  -1  -2   1  328.47   11.00
  -1  -2   1  358.56   10.40
   0   2  -1 3173.18   83.59
   0   2  -1 3193.68   80.89
   0   2  -1 3224.68   83.09
   0   2  -1 3152.18   80.09
   0  -2   1 3235.98   83.39
   0  -2   1 3026.40   80.09
   0  -2   1 3136.99   80.99
   0  -2   1 3192.78   83.09
   0  -2   1 3133.09   82.69
   0  -2   1 3159.88   79.99
  -1   2  -1   18.60    2.70
  -1   2  -1   17.10    1.80
  -1   2  -1   21.00    2.40
  -1   2  -1   20.20    2.20
  -1   2  -1   14.50    2.50
   1  -2   1   21.60    2.70
   1  -2   1   20.20    2.50
   1  -2   1   14.00    2.20
   1  -2   1   18.90    2.20
   1  -2   1   22.30    3.10
   1  -2   1   24.30    3.10
  -2   2  -1 1997.80   55.19
  -2   2  -1 1853.51   54.29
  -2   2  -1 1996.10   53.09
  -2   2  -1 1971.20   54.09
  -2   2  -1 1954.40   55.39
   2  -2   1 1940.81   54.59
   2  -2   1 1966.30   54.39
   2  -2   1 1903.31   54.39
   2  -2   1 1886.01   54.39
   2  -2   1 2069.19   55.79
   2  -2   1 2008.20   51.99
   2  -2   1 1930.41   53.09
  -3   2  -1  140.29    7.40
  -3   2  -1  139.39    8.90
  -3   2  -1  131.09    8.30
   3  -2   1  139.89    8.70
   3  -2   1  129.49    7.50
   3  -2   1  135.39    8.70
   3  -2   1  136.19    9.00
   3  -2   1  132.69    6.60
   3  -2   1  138.59    8.80
   3  -2   1  135.79    7.50
  -4   2  -1   19.80    4.10
  -4   2  -1   18.80    1.50
  -4   2  -1   17.60    4.30
  -4   2  -1   13.40    3.80
  -4   2  -1   17.10    3.70
  -4   2  -1   33.60    7.40
   4  -2   1   25.00    4.00
   4  -2   1   16.00    2.70
   4  -2   1   19.60    4.70
   4  -2   1   18.10    4.20
   4  -2   1   22.20    3.60
   4  -2   1   17.60    4.60
   4  -2   1   20.90    4.70
  -5   2  -1  412.66   21.30
  -5   2  -1  461.85   18.30
  -5   2  -1  428.66   13.40
  -5   2  -1  461.45   22.10
   5  -2   1  409.16   17.40
   5  -2   1  420.56   20.70
   5  -2   1  446.66   24.30
   5  -2   1  433.06   18.50
   5  -2   1  431.86   17.10
   5  -2   1  416.66   20.80
   5  -2   1  485.15   21.80
  -6   2  -1  744.03   30.90
  -6   2  -1  812.02   28.60
  -6   2  -1  748.63   22.60
  -6   2  -1  805.72   33.70
   6  -2   1  753.42   32.50
   6  -2   1  715.93   31.80
   6  -2   1  772.02   27.50
   6  -2   1  807.12   33.00
  -7   2  -1  607.64   30.20
  -7   2  -1  559.44   27.20
  -7   2  -1  614.24   25.00
  -7   2  -1  587.74   19.00
   7  -2   1  611.64   29.90
   7  -2   1  568.94   29.20
   7  -2   1  601.34   24.10
   7  -2   1  608.44   29.60
  -8   2  -1  400.96   14.00
  -8   2  -1  363.26   22.40
  -8   2  -1  389.96   19.80
  -8   2  -1  375.86   14.40
  -8   2  -1  367.86   23.90
   8  -2   1  375.26   23.70
   8  -2   1  388.56   18.90
   8  -2   1  327.87   23.40
  -9   2  -1   87.19   11.40
  -9   2  -1  111.69   15.30
  -9   2  -1   92.89   15.30
   9  -2   1  130.59   18.30
   9  -2   1  124.39   10.40
   9  -2   1   73.89   12.60
 -10   2  -1   -2.30    4.50
 -10   2  -1   -3.20    3.50
 -10   2  -1   -6.60    5.60
  10  -2   1    3.80    3.90
  10  -2   1   -3.20    5.30
  10  -2   1   -1.90    5.30
 -11   2  -1    9.20    8.40
 -11   2  -1   17.30    6.90
  11  -2   1   12.00    6.60
  11  -2   1   16.00    6.10
  11  -2   1   30.90    9.10
  11  -2   1   25.40    9.10
  11   1  -1  109.19   20.60
  11   1  -1   59.39   12.80
  11   1  -1   82.49   12.10
 -11  -1   1   71.39   12.10
 -11  -1   1   75.49   13.60
 -11  -1   1   78.39   15.40
 -11  -1   1   58.79   11.70
  10   1  -1   23.10    7.90
  10   1  -1   24.20    9.40
  10   1  -1   31.80    6.30
 -10  -1   1   27.60    8.00
 -10  -1   1   49.99   10.10
 -10  -1   1   24.20    7.80
 -10  -1   1   44.20    7.90
   9   1  -1  124.79   14.30
   9   1  -1  132.79    6.70
   9   1  -1  126.59   14.70
   9   1  -1  139.09   12.20
  -9  -1   1  155.38   14.10
  -9  -1   1  120.89   13.40
  -9  -1   1  117.19   18.90
  -9  -1   1  124.39   10.90
   8   1  -1    1.50    1.80
   8   1  -1    4.00    2.80
   8   1  -1    3.30    4.10
   8   1  -1    5.70    4.50
  -8  -1   1    8.90    4.00
  -8  -1   1    5.60    3.80
  -8  -1   1    0.50    4.00
  -8  -1   1    5.00    3.60
   7   1  -1  142.89   12.90
   7   1  -1  122.39    5.90
   7   1  -1  122.39   12.40
   7   1  -1  150.98   10.90
  -7  -1   1  129.99   12.80
  -7  -1   1  129.49   11.20
  -7  -1   1  106.79   11.30
   6   1  -1   86.79    4.50
   6   1  -1   90.49    7.80
   6   1  -1  107.09   10.30
   6   1  -1   96.39   10.30
   6   1  -1   80.99    6.80
  -6  -1   1   92.89    9.60
  -6  -1   1   94.99    8.80
  -6  -1   1   85.39    9.50
  -6  -1   1   68.69   10.40
  -6  -1   1   75.99    7.20
   5   1  -1  234.68   14.30
   5   1  -1  220.78   13.10
   5   1  -1  209.98   13.80
   5   1  -1  245.08   12.50
   5   1  -1  217.58   10.90
   5   1  -1  247.28   14.50
  -5  -1   1  208.28   13.60
  -5  -1   1  220.68   12.90
  -5  -1   1  259.87   15.50
  -5  -1   1  243.18   14.20
  -5  -1   1  210.48   11.70
  -5  -1   1  236.58   14.70
   4   1  -1  786.32   26.60
   4   1  -1  722.43   28.20
   4   1  -1  759.32   29.30
   4   1  -1  767.02   21.20
   4   1  -1  839.12   29.10
   4   1  -1  789.42   29.50
   4   1  -1  765.42   24.80
   4   1  -1  834.72   28.40
  -4  -1   1  826.52   29.80
  -4  -1   1  783.52   28.80
  -4  -1   1  794.72   28.70
  -4  -1   1  811.22   26.70
  -4  -1   1  799.42   29.90
  -4  -1   1  761.02   27.70
   3   1  -1  236.78   11.40
   3   1  -1  223.28    8.90
   3   1  -1  236.58   11.20
   3   1  -1  230.28   11.60
   3   1  -1  215.68   11.60
   3   1  -1  240.08   10.40
   3   1  -1  235.58   11.90
  -3  -1   1  247.98   11.40
  -3  -1   1  220.38   11.20
  -3  -1   1  224.08   11.80
  -3  -1   1  222.18   11.60
  -3  -1   1  240.58   11.70
  -3  -1   1  233.48   10.20
   2   1  -1 3993.20  102.59
   2   1  -1 3780.82  102.29
   2   1  -1 3840.62  101.29
   2   1  -1 3700.23  102.69
   2   1  -1 3886.41  102.49
   2   1  -1 3704.03  102.69
  -2  -1   1 3905.61   99.79
  -2  -1   1 3875.71  102.59
  -2  -1   1 3877.21  103.09
  -2  -1   1 3901.71  100.69
  -2  -1   1 3823.52  102.79
  -2  -1   1 4168.78  102.79
  -2  -1   1 3943.91  102.49
  -2  -1   1 3775.72  101.19
   1   1  -1    9.30    1.20
   1   1  -1    5.80    1.50
   1   1  -1    3.90    1.20
   1   1  -1    9.10    2.00
   1   1  -1    6.90    1.50
   1   1  -1    6.50    1.20
   1   1  -1    5.30    1.30
   1   1  -1    5.50    0.90
  -1  -1   1    3.90    1.40
  -1  -1   1    7.90    1.50
  -1  -1   1    7.00    1.50
  -1  -1   1    5.10    0.80
  -1  -1   1    2.60    1.20
  -1  -1   1    5.80    1.40
  -1  -1   1    6.40    1.40
  -1  -1   1    5.30    1.00
  -1  -1   1    4.10    1.10
  -1   1  -1  158.18    6.50
  -1   1  -1  161.98    6.40
  -1   1  -1  172.88    6.40
  -1   1  -1  145.69    6.40
  -1   1  -1  161.88    6.50
   1  -1   1  147.39    6.30
   1  -1   1  173.28    6.80
   1  -1   1  162.28    5.00
   1  -1   1  176.48    6.60
   1  -1   1  154.78    6.40
   1  -1   1  166.08    4.80
  -2   1  -1 5043.20  135.09
  -2   1  -1 4910.61  135.09
  -2   1  -1 4957.80  134.29
  -2   1  -1 5039.60  130.49
   2  -1   1 5054.79  133.49
   2  -1   1 5235.58  135.09
   2  -1   1 5031.50  133.29
   2  -1   1 5233.38  134.79
   2  -1   1 5841.02  132.49
   2  -1   1 5214.28  130.79
   2  -1   1 5138.39  135.49
   2  -1   1 5297.07  135.09
  -3   1  -1 5275.27  138.09
  -3   1  -1 5295.47  138.99
  -3   1  -1 5067.49  134.39
  -3   1  -1 5331.67  137.59
  -3   1  -1 5245.08  139.19
  -3   1  -1 5189.98  132.29
  -3   1  -1 5206.58  135.79
   3  -1   1 5205.38  134.99
   3  -1   1 5051.29  137.89
   3  -1   1 5145.89  138.99
   3  -1   1 5210.48  134.49
   3  -1   1 4851.41  137.59
   3  -1   1 5189.48  136.19
   3  -1   1 5478.05  138.59
  -4   1  -1 2064.29   56.89
  -4   1  -1 2063.59   60.29
  -4   1  -1 2026.20   61.69
  -4   1  -1 2071.49   61.19
  -4   1  -1 1981.60   54.19
  -4   1  -1 2010.10   60.49
  -4   1  -1 2173.08   62.89
   4  -1   1 1880.71   60.39
   4  -1   1 2036.00   60.89
   4  -1   1 2100.39   57.09
   4  -1   1 2041.90   56.69
   4  -1   1 1915.11   61.49
   4  -1   1 2043.70   58.59
   4  -1   1 2091.09   61.19
  -5   1  -1 1022.10   37.10
  -5   1  -1  975.60   28.70
  -5   1  -1 1025.50   31.90
  -5   1  -1  969.30   32.80
  -5   1  -1  994.80   35.10
   5  -1   1  955.80   33.20
   5  -1   1  993.80   36.50
   5  -1   1  972.20   35.80
   5  -1   1  993.30   36.10
   5  -1   1  977.20   31.50
   5  -1   1  900.41   36.30
  -6   1  -1  128.19    7.00
  -6   1  -1  142.59   10.00
  -6   1  -1  131.59   10.80
  -6   1  -1  123.49   11.30
   6  -1   1  127.69   11.40
   6  -1   1  150.58   12.10
   6  -1   1  126.49    8.10
   6  -1   1  127.29    8.70
   6  -1   1  106.39   10.00
  -7   1  -1    0.40    2.50
  -7   1  -1    0.90    3.20
  -7   1  -1    2.80    2.80
   7  -1   1    0.50    2.00
   7  -1   1    1.40    2.70
   7  -1   1    0.10    4.30
   7  -1   1    2.60    3.80
  -8   1  -1   34.40    7.20
  -8   1  -1   47.00    9.40
  -8   1  -1   45.30    4.90
  -8   1  -1   36.20    7.70
   8  -1   1   42.10    6.90
   8  -1   1   20.30    6.90
   8  -1   1   50.99    9.50
  -9   1  -1   -3.60    3.70
  -9   1  -1   -0.60    2.20
  -9   1  -1    3.60    5.20
  -9   1  -1    4.60    3.80
   9  -1   1   -3.00    3.80
   9  -1   1   -0.40    1.90
   9  -1   1    4.20    4.10
 -10   1  -1   27.40    7.10
 -10   1  -1   28.10    8.50
 -10   1  -1   24.10    7.20
  10  -1   1   39.70   11.40
  10  -1   1   26.00    6.40
  10  -1   1   25.10    8.00
 -11   1  -1   82.59   14.70
 -11   1  -1  103.29   18.30
 -11   1  -1   76.29   12.40
  11  -1   1   89.19   16.70
  11  -1   1  101.79   12.60
  11  -1   1   91.49   13.80
  11   0  -1   52.39   10.00
  11   0  -1   52.99   13.10
 -11   0   1   46.00    8.00
 -11   0   1   28.40    9.40
 -11   0   1   40.80    9.50
  10   0  -1   56.49   12.60
  10   0  -1   39.90    8.20
  10   0  -1   53.89   12.60
 -10   0   1   39.30    9.60
 -10   0   1   57.69   11.10
 -10   0   1   52.19   10.80
 -10   0   1   31.70    6.80
   9   0  -1   96.19    7.10
   9   0  -1   93.49   15.60
   9   0  -1  101.09   16.20
   9   0  -1   99.19   10.20
  -9   0   1   93.49   14.60
  -9   0   1  102.59   13.20
  -9   0   1  111.79    9.70
   8   0  -1    3.60    3.90
   8   0  -1    6.50    4.60
   8   0  -1    2.00    2.30
   8   0  -1    1.10    2.50
  -8   0   1   -2.90    2.60
  -8   0   1    2.60    3.20
  -8   0   1    2.70    3.20
  -8   0   1   14.30    5.30
   7   0  -1  199.48   12.80
   7   0  -1  173.88    8.40
   7   0  -1  195.78   17.00
   7   0  -1  184.88   15.30
  -7   0   1  189.28   15.70
  -7   0   1  169.98   14.10
  -7   0   1  180.18   13.00
  -7   0   1  188.38   11.40
   6   0  -1  405.06   21.20
   6   0  -1  356.46   19.90
   6   0  -1  349.57   12.90
   6   0  -1  349.67   20.40
   6   0  -1  389.86   17.80
  -6   0   1  344.67   19.70
  -6   0   1  365.36   16.20
  -6   0   1  368.96   21.20
  -6   0   1  343.67   19.70
  -6   0   1  370.56   18.20
   5   0  -1    4.80    2.90
   5   0  -1   -0.20    2.00
   5   0  -1    1.50    2.20
   5   0  -1    1.90    1.20
   5   0  -1    2.60    2.20
   5   0  -1    2.70    2.50
   5   0  -1    6.90    2.70
   5   0  -1    2.50    1.80
  -5   0   1   -2.00    1.90
  -5   0   1    1.50    2.90
  -5   0   1    1.50    1.90
  -5   0   1    1.90    3.40
  -5   0   1    2.20    2.30
   4   0  -1  278.77   19.10
   4   0  -1  269.67   12.40
   4   0  -1  281.07   13.20
   4   0  -1  262.77   14.20
   4   0  -1  248.38    9.00
   4   0  -1  247.78   14.00
   4   0  -1  273.77   12.20
   4   0  -1  272.07   15.00
  -4   0   1  263.97   14.10
  -4   0   1  273.97   14.20
  -4   0   1  270.57   14.30
  -4   0   1  240.78   14.40
  -4   0   1  253.07   14.40
   3   0  -1  797.62   28.00
   3   0  -1  791.82   27.40
   3   0  -1  809.82   25.40
   3   0  -1  772.92   21.70
   3   0  -1  769.52   24.80
   3   0  -1  790.32   27.30
   3   0  -1  793.72   25.80
   3   0  -1  822.42   28.40
  -3   0   1  747.43   26.90
  -3   0   1  787.52   27.90
  -3   0   1  814.72   28.10
  -3   0   1  781.32   25.10
  -3   0   1  795.12   25.80
  -3   0   1  789.92   27.20
   2   0  -1 1979.90   59.09
   2   0  -1 2124.59   55.89
   2   0  -1 2068.89   52.29
   2   0  -1 2088.89   54.99
   2   0  -1 2091.39   57.09
   2   0  -1 1998.70   55.29
   2   0  -1 1987.50   57.39
   2   0  -1 1963.80   56.89
  -2   0   1 2111.39   57.19
  -2   0   1 2056.39   56.89
  -2   0   1 2050.99   57.59
  -2   0   1 2013.00   55.29
  -2   0   1 2002.90   55.19
  -2   0   1 1975.50   57.49
  -2   0   1 2079.39   52.09
   1   0  -1   43.20    2.70
   1   0  -1   42.70    2.10
   1   0  -1   43.80    2.80
   1   0  -1   46.50    3.30
   1   0  -1   44.30    3.20
   1   0  -1   46.80    3.40
   1   0  -1   42.70    2.50
  -1   0   1   43.50    3.30
  -1   0   1   40.80    2.10
  -1   0   1   38.00    2.70
  -1   0   1   42.80    2.60
  -1   0   1   42.20    3.30
  -1   0   1   45.60    3.20
  -1   0   1   39.40    3.00
  -1   0  -1  952.80   30.20
  -1   0  -1 1172.68   29.50
  -1   0  -1 1090.19   30.90
  -1   0  -1 1158.28   31.00
  -1   0  -1 1128.09   30.50
  -1   0  -1 1174.18   31.10
  -1   0  -1 1161.28   30.50
   1   0   1 1103.99   30.90
   1   0   1 1107.19   30.90
   1   0   1 1152.38   30.40
   1   0   1 1127.39   30.60
   1   0   1 1181.08   29.60
   1   0   1 1178.48   30.90
   1   0   1 1115.99   29.30
   1   0   1 1148.79   30.60
  -2   0  -1  995.30   28.70
  -2   0  -1  919.11   29.10
  -2   0  -1  953.50   26.90
  -2   0  -1 1001.10   29.50
  -2   0  -1  951.00   26.50
   2   0   1 1062.89   29.80
   2   0   1  931.41   29.00
   2   0   1  914.01   26.50
   2   0   1  996.90   27.00
   2   0   1 1036.90   29.50
   2   0   1 1014.80   28.50
   2   0   1  917.21   28.60
  -3   0  -1 1216.68   32.90
  -3   0  -1 1165.58   36.40
  -3   0  -1 1197.88   37.10
  -3   0  -1 1152.38   33.70
  -3   0  -1 1223.98   35.30
  -3   0  -1 1201.08   37.00
  -3   0  -1 1178.58   36.00
   3   0   1 1216.88   35.40
   3   0   1 1186.68   36.70
   3   0   1 1100.49   36.00
   3   0   1 1192.78   37.30
   3   0   1 1187.68   33.70
   3   0   1 1170.08   33.10
   3   0   1 1158.68   36.50
  -4   0  -1  109.69    5.90
  -4   0  -1  106.09    8.40
  -4   0  -1  113.79    8.70
  -4   0  -1  101.99    6.30
  -4   0  -1  102.79    7.80
   4   0   1  113.39    8.70
   4   0   1  110.29    7.70
   4   0   1  122.59    8.80
   4   0   1   95.89    8.10
   4   0   1  107.59    8.40
   4   0   1   97.19    6.20
   4   0   1  109.99    5.70
  -5   0  -1   85.49   10.20
  -5   0  -1   87.49    8.50
  -5   0  -1   74.39    7.20
  -5   0  -1   60.39    6.90
  -5   0  -1   56.49    5.30
  -5   0  -1   66.29    6.30
  -5   0  -1   63.49    5.00
   5   0   1   77.19    7.80
   5   0   1   82.79    8.10
   5   0   1   64.49    4.80
   5   0   1   73.49    5.90
   5   0   1   66.29    7.60
   5   0   1   81.79    7.20
   5   0   1   64.59    7.10
  -6   0  -1   48.10    7.30
  -6   0  -1   57.49    9.60
   6   0   1   50.89    8.50
   6   0   1   68.29    7.80
   6   0   1   62.59    6.10
   6   0   1   57.99    9.60
   6   0   1   52.69    5.30
  -7   0  -1    0.90    3.50
  -7   0  -1    1.90    2.50
  -7   0  -1    3.60    2.30
  -7   0  -1    2.50    3.20
   7   0   1    0.40    1.60
   7   0   1   -0.90    2.30
   7   0   1   -1.00    2.00
   7   0   1    1.90    3.40
   7   0   1   -4.80    3.00
  -8   0  -1   23.80    6.40
  -8   0  -1   20.90    7.20
  -8   0  -1   23.30    4.60
  -8   0  -1   26.80    6.60
   8   0   1   16.30    6.50
   8   0   1   24.90    5.50
   8   0   1   19.50    6.70
  -9   0  -1    4.40    4.00
  -9   0  -1    5.80    2.90
  -9   0  -1    4.80    4.10
  -9   0  -1   -3.00    3.20
   9   0   1   -9.90    3.70
   9   0   1   -2.80    1.80
   9   0   1    3.40    5.00
 -10   0  -1   34.60    7.90
 -10   0  -1   37.50    9.10
 -10   0  -1   65.09   13.30
 -10   0  -1   38.90    6.50
  10   0   1   25.90    6.40
  10   0   1   31.60    9.80
 -11   0  -1   10.90    4.60
 -11   0  -1   13.30    7.20
 -11   0  -1    7.90    6.60
 -11   0  -1    2.40    8.20
  11   0   1   20.00    7.00
  11   0   1    5.70    9.00
  11   0   1    0.30    6.10
  11   0   1    7.00    4.70
  11  -1  -1    9.20    7.10
  11  -1  -1  -15.70    8.20
  11  -1  -1   -6.20    4.10
 -11   1   1    2.30    5.60
 -11   1   1   -6.90    5.70
 -11   1   1    4.10    5.90
 -11   1   1   11.50    8.90
  10  -1  -1    6.50    3.80
  10  -1  -1   -4.90    5.20
  10  -1  -1   11.20    7.10
 -10   1   1    0.40    3.50
 -10   1   1   10.80    7.20
 -10   1   1    2.90    4.40
 -10   1   1    7.60    5.00
   9  -1  -1    3.10    3.40
   9  -1  -1    0.90    4.80
   9  -1  -1    2.30    5.10
   9  -1  -1   -0.90    4.20
  -9   1   1    1.40    3.70
  -9   1   1    3.40    5.80
  -9   1   1    0.90    2.80
   8  -1  -1  607.24   31.80
   8  -1  -1  634.54   27.80
   8  -1  -1  643.44   33.50
   8  -1  -1  647.34   22.60
  -8   1   1  655.63   24.80
  -8   1   1  650.73   28.20
  -8   1   1  634.84   33.70
   7  -1  -1  407.16   24.30
   7  -1  -1  465.75   25.60
   7  -1  -1  421.96   24.20
   7  -1  -1  453.85   21.30
   7  -1  -1  455.65   18.50
  -7   1   1  441.66   25.70
  -7   1   1  475.05   21.90
  -7   1   1  434.76   18.40
  -7   1   1  462.75   24.50
   6  -1  -1   12.10    4.50
   6  -1  -1   10.20    2.70
   6  -1  -1   15.20    3.90
  -6   1   1   11.00    2.70
  -6   1   1   11.50    4.20
  -6   1   1   21.20    5.00
  -6   1   1   12.60    5.30
   5  -1  -1  239.28   14.90
   5  -1  -1  236.28   14.60
   5  -1  -1  200.48   14.40
   5  -1  -1  230.88   15.10
   5  -1  -1  251.77   12.90
   5  -1  -1  214.08   12.00
   5  -1  -1  218.08    9.70
  -5   1   1  221.08   12.10
  -5   1   1  208.28   13.90
  -5   1   1  223.68   14.20
  -5   1   1  284.57   16.60
   4  -1  -1  471.85   21.70
   4  -1  -1  470.65   21.70
   4  -1  -1  484.55   18.60
   4  -1  -1  509.25   23.30
   4  -1  -1  506.15   21.50
   4  -1  -1  470.55   16.00
   4  -1  -1  476.25   18.60
   4  -1  -1  464.85   19.00
  -4   1   1  493.55   15.50
  -4   1   1  511.05   21.30
  -4   1   1  469.65   21.60
  -4   1   1  479.25   21.80
  -4   1   1  473.35   20.80
  -4   1   1  471.55   18.30
  -4   1   1  482.45   18.40
   3  -1  -1  839.02   24.80
   3  -1  -1  847.42   30.00
   3  -1  -1  860.41   27.20
   3  -1  -1  852.81   27.70
   3  -1  -1  872.71   30.40
   3  -1  -1  843.52   29.40
   3  -1  -1  839.72   29.30
   3  -1  -1  848.22   26.80
  -3   1   1  892.61   31.30
  -3   1   1  883.61   30.50
  -3   1   1  807.22   29.70
  -3   1   1  833.62   26.50
  -3   1   1  863.81   29.30
  -3   1   1  862.31   26.80
   2  -1  -1 6599.94  166.78
   2  -1  -1 6296.17  162.58
   2  -1  -1 6233.08  165.08
   2  -1  -1 6506.65  163.78
   2  -1  -1 6369.46  167.28
   2  -1  -1 6263.07  164.38
   2  -1  -1 6272.87  166.38
   2  -1  -1 6218.78  166.98
  -2   1   1 6748.12  167.68
  -2   1   1 6229.28  162.58
  -2   1   1 6291.07  166.38
  -2   1   1 6285.07  166.18
  -2   1   1 6490.55  162.78
  -2   1   1 6341.77  163.48
  -2   1   1 6484.55  167.08
   1  -1  -1 3067.99   76.79
   1  -1  -1 3011.10   76.89
   1  -1  -1 2832.42   79.39
   1  -1  -1 3055.19   79.09
   1  -1  -1 3003.70   76.99
   1  -1  -1 2956.30   79.59
   1  -1  -1 2845.12   78.99
   1  -1  -1 2979.40   78.49
  -1   1   1 2923.51   79.09
  -1   1   1 2998.50   77.09
  -1   1   1 3019.10   79.69
  -1   1   1 2941.71   78.49
  -1   1   1 3020.20   78.99
  -1   1   1 3049.69   79.59
  -1   1   1 2986.20   76.69
  -1   1   1 3109.49   76.89
   0   1   1 1019.90   27.90
  -1  -1  -1    0.10    0.60
  -1  -1  -1    1.30    0.50
  -1  -1  -1    1.70    0.80
  -1  -1  -1    2.10    0.90
  -1  -1  -1    1.20    0.50
  -1  -1  -1    1.10    0.70
  -1  -1  -1    1.00    0.60
  -1  -1  -1    0.80    0.60
   1   1   1    1.40    0.70
   1   1   1    1.80    0.70
   1   1   1    0.80    0.40
   1   1   1    1.30    0.70
   1   1   1    1.90    0.70
   1   1   1    3.50    1.00
   1   1   1    0.70    0.40
   1   1   1    2.40    0.90
  -2  -1  -1  545.95   17.80
  -2  -1  -1  512.85   17.50
  -2  -1  -1  557.34   16.40
  -2  -1  -1  554.14   18.40
  -2  -1  -1  526.55   17.10
  -2  -1  -1  516.15   16.10
   2   1   1  507.55   17.40
   2   1   1  524.55   16.00
   2   1   1  518.15   15.40
   2   1   1  508.55   17.50
   2   1   1  546.75   17.30
   2   1   1  531.25   17.30
   2   1   1  527.75   16.30
   2   1   1  539.15   17.70
  -3  -1  -1  270.47   10.40
  -3  -1  -1  263.07   12.20
  -3  -1  -1  283.87   12.00
  -3  -1  -1  258.47   11.90
  -3  -1  -1  269.47   10.40
  -3  -1  -1  260.27   12.10
   3   1   1  269.37   12.40
   3   1   1  265.27   10.30
   3   1   1  261.27   11.50
   3   1   1  269.27   12.20
   3   1   1  277.67   10.60
   3   1   1  237.58   12.80
   3   1   1  277.67   12.00
  -4  -1  -1  304.77   12.50
  -4  -1  -1  302.37   14.20
  -4  -1  -1  299.87   12.10
  -4  -1  -1  271.67   14.30
  -4  -1  -1  293.87   14.30
   4   1   1  309.07   14.80
   4   1   1  316.57   14.00
   4   1   1  299.87   15.00
   4   1   1  295.77   12.40
   4   1   1  295.67   14.40
   4   1   1  307.47   15.20
   4   1   1  299.07   12.30
  -5  -1  -1  351.26   16.40
  -5  -1  -1  353.76   17.40
  -5  -1  -1  358.96   18.70
  -5  -1  -1  341.77   14.80
  -5  -1  -1  377.26   18.40
  -5  -1  -1  342.77   18.10
   5   1   1  370.96   16.90
   5   1   1  347.37   18.10
   5   1   1  333.47   17.30
   5   1   1  369.06   15.10
   5   1   1  319.47   17.30
   5   1   1  306.17   16.50
  -6  -1  -1   20.80    5.80
  -6  -1  -1   19.70    5.30
  -6  -1  -1   16.20    3.70
  -6  -1  -1   26.90    7.90
   6   1   1   32.60    6.70
   6   1   1   24.40    5.90
   6   1   1   23.80    4.50
   6   1   1   25.20    3.30
  -7  -1  -1    4.40    3.50
  -7  -1  -1    2.20    2.90
  -7  -1  -1    6.30    3.00
  -7  -1  -1    2.90    3.10
   7   1   1    1.60    1.80
   7   1   1    1.60    1.70
   7   1   1   -1.60    2.80
   7   1   1    5.30    3.30
  -8  -1  -1   13.00    4.50
  -8  -1  -1   10.50    5.00
  -8  -1  -1   15.20    5.70
  -8  -1  -1    8.40    3.00
   8   1   1   13.90    3.40
   8   1   1    7.40    2.70
   8   1   1    7.60    4.30
   8   1   1    5.30    4.30
  -9  -1  -1   93.89   12.50
  -9  -1  -1   87.79    8.40
  -9  -1  -1   97.99   15.30
  -9  -1  -1   93.09   12.90
   9   1   1  115.19   12.70
   9   1   1   93.29    8.90
   9   1   1   99.99   15.20
 -10  -1  -1   37.60    8.50
 -10  -1  -1   40.00   10.70
 -10  -1  -1   38.40    6.80
 -10  -1  -1   36.50    9.30
  10   1   1   42.40   10.90
  10   1   1   20.10    5.90
  10   1   1   34.40    9.40
 -11  -1  -1   16.00    6.20
 -11  -1  -1   21.00    6.00
 -11  -1  -1   20.30   10.20
 -11  -1  -1   11.00    7.70
  11   1   1   32.30    7.30
  11   1   1    7.80    6.60
  11   1   1    6.60    6.00
  11   1   1   15.20    8.40
 -12  -1  -1   -0.90    6.80
 -12  -1  -1    4.30    6.10
 -12  -1  -1    3.80    5.80
 -12  -1  -1    5.80    7.50
  12   1   1    0.70    3.70
  12   1   1    1.80    8.00
  12   1   1   -6.00    6.00
  12   1   1    1.90    6.70
  11  -2  -1   -6.00    7.00
  11  -2  -1   -0.80    7.00
  11  -2  -1    2.50    4.20
 -11   2   1  -10.60    9.30
 -11   2   1    5.20    6.90
 -11   2   1   -3.50    5.30
  10  -2  -1   33.30    9.60
  10  -2  -1   16.50    5.90
  10  -2  -1   14.90    7.90
 -10   2   1   39.30   10.60
 -10   2   1   16.60    4.80
 -10   2   1   15.60    6.60
 -10   2   1   14.70    7.40
   9  -2  -1   -1.40    5.20
   9  -2  -1    8.80    6.30
  -9   2   1    2.40    6.70
  -9   2   1    1.80    4.50
  -9   2   1    1.00    3.30
  -9   2   1    0.50    4.80
   8  -2  -1  347.37   22.70
   8  -2  -1  321.37   18.30
   8  -2  -1  337.27   29.80
  -8   2   1  313.77   17.80
  -8   2   1  322.17   23.00
  -8   2   1  320.97   14.40
  -8   2   1  313.27   14.30
  -8   2   1  331.07   21.30
   7  -2  -1  146.99   13.90
   7  -2  -1  136.89   10.60
   7  -2  -1  172.48   15.00
   7  -2  -1  149.59   14.20
   7  -2  -1  135.59    9.00
  -7   2   1  135.09   14.00
  -7   2   1  140.59    8.70
  -7   2   1  143.09   10.70
  -7   2   1  153.68   13.80
   6  -2  -1  158.88    9.60
   6  -2  -1  174.58   14.10
   6  -2  -1  204.68   12.20
   6  -2  -1  180.38   14.40
   6  -2  -1  178.68   14.30
  -6   2   1  176.68    9.30
  -6   2   1  183.48    9.20
  -6   2   1  199.28   11.70
  -6   2   1  189.88   14.20
  -6   2   1  195.08   15.30
   5  -2  -1  360.06   16.50
   5  -2  -1  345.17   14.50
   5  -2  -1  356.46   19.40
   5  -2  -1  391.36   20.40
   5  -2  -1  359.56   17.90
   5  -2  -1  370.26   19.70
   5  -2  -1  352.86   20.00
  -5   2   1  387.46   19.40
  -5   2   1  360.16   15.80
  -5   2   1  350.96   19.80
  -5   2   1  375.26   15.30
  -5   2   1  354.06   13.30
   4  -2  -1 1695.93   50.69
   4  -2  -1 1784.02   51.89
   4  -2  -1 1734.93   53.39
   4  -2  -1 1819.22   55.59
   4  -2  -1 1806.92   56.59
   4  -2  -1 1705.13   56.19
   4  -2  -1 1748.82   55.29
   4  -2  -1 1743.03   49.70
  -4   2   1 1710.73   54.59
  -4   2   1 1720.63   47.70
  -4   2   1 1736.73   50.49
  -4   2   1 1798.72   49.30
  -4   2   1 1719.83   58.19
  -4   2   1 1722.43   60.29
   3  -2  -1  373.76   17.10
   3  -2  -1  352.46   13.40
   3  -2  -1  365.66   13.50
   3  -2  -1  360.76   18.10
   3  -2  -1  346.07   14.20
   3  -2  -1  363.66   17.10
   3  -2  -1  361.96   17.50
  -3   2   1  361.76   13.20
  -3   2   1  379.66   16.50
  -3   2   1  357.66   13.30
  -3   2   1  342.37   16.80
  -3   2   1  347.77   16.10
  -3   2   1  338.97   11.50
   2  -2  -1  989.90   29.70
   2  -2  -1  876.31   29.70
   2  -2  -1  880.51   29.80
   2  -2  -1  893.71   28.70
   2  -2  -1  946.71   29.50
   2  -2  -1  878.61   26.70
  -2   2   1  893.61   25.30
  -2   2   1  870.61   25.40
  -2   2   1  933.01   32.50
  -2   2   1  879.91   29.60
  -2   2   1  891.51   28.90
  -2   2   1  915.81   28.90
  -2   2   1  896.21   24.70
  -2   2   1  882.61   26.80
   1  -2  -1  894.41   24.00
   1  -2  -1  875.01   27.20
   1  -2  -1  908.51   23.40
   1  -2  -1  869.51   26.80
   1  -2  -1  944.01   27.50
   1  -2  -1  856.81   25.70
   1  -2  -1  878.91   24.00
   1  -2  -1  897.01   26.90
  -1   2   1  881.41   23.90
  -1   2   1  885.91   26.00
  -1   2   1  874.21   27.40
  -1   2   1  889.81   24.20
  -1   2   1  867.41   27.10
   0  -2  -1 1445.76   40.30
   0  -2  -1 1431.26   40.60
   0  -2  -1 1484.85   39.70
   0  -2  -1 1564.94   40.50
   0  -2  -1 1492.55   40.60
   0  -2  -1 1476.65   39.40
   0  -2  -1 1475.45   40.00
   0  -2  -1 1538.55   40.20
   0  -2  -1 1485.35   38.20
   0   2   1 1517.05   39.80
   0   2   1 1477.95   40.20
   0   2   1 1493.35   40.60
   0   2   1 1518.65   40.30
   0   2   1 1504.15   40.50
   0   2   1 1463.65   38.20
   0   2   1 1479.15   39.70
  -1  -2  -1   32.40    2.70
  -1  -2  -1   31.60    2.40
  -1  -2  -1   27.70    2.60
  -1  -2  -1   25.20    2.50
  -1  -2  -1   32.30    2.70
  -1  -2  -1   27.80    2.50
  -1  -2  -1   34.00    2.40
  -1  -2  -1   30.50    1.90
   1   2   1   31.20    2.70
   1   2   1   30.70    2.30
   1   2   1   30.10    2.50
   1   2   1   33.50    2.70
   1   2   1   24.00    2.30
   1   2   1   28.50    2.20
   1   2   1   28.90    2.00
  -2  -2  -1 3719.23   95.69
  -2  -2  -1 3734.93   96.69
  -2  -2  -1 3646.14   95.19
  -2  -2  -1 3564.24   94.89
  -2  -2  -1 3641.44   95.19
  -2  -2  -1 3508.85   94.59
  -2  -2  -1 3529.85   94.29
  -2  -2  -1 3708.23   91.69
   2   2   1 3594.54   94.99
   2   2   1 3633.14   95.09
   2   2   1 3622.04   94.19
   2   2   1 3456.25   95.49
   2   2   1 3690.43   94.89
   2   2   1 3555.64   95.19
  -3  -2  -1  874.61   27.70
  -3  -2  -1  862.51   26.60
  -3  -2  -1  838.22   26.00
  -3  -2  -1  872.71   27.90
  -3  -2  -1  857.31   27.10
  -3  -2  -1  852.11   27.70
  -3  -2  -1  783.72   27.20
   3   2   1  846.72   27.50
   3   2   1  826.92   27.60
   3   2   1  875.61   27.50
   3   2   1  833.62   23.40
   3   2   1  887.51   26.20
   3   2   1  873.41   27.40
   3   2   1  849.81   27.90
  -4  -2  -1  938.31   32.00
  -4  -2  -1  971.50   32.00
  -4  -2  -1  980.20   30.00
  -4  -2  -1 1000.80   32.00
  -4  -2  -1  882.11   30.90
  -4  -2  -1  927.91   29.50
  -4  -2  -1  891.01   31.80
   4   2   1  943.91   30.20
   4   2   1  918.61   31.60
   4   2   1  961.80   32.10
   4   2   1  900.21   31.40
   4   2   1  948.41   32.60
  -5  -2  -1  332.67   17.10
  -5  -2  -1  343.37   15.00
  -5  -2  -1  340.27   16.40
  -5  -2  -1  329.37   14.70
  -5  -2  -1  360.86   16.80
   5   2   1  355.56   14.90
   5   2   1  335.37   16.40
   5   2   1  318.07   16.60
   5   2   1  335.37   17.00
   5   2   1  348.77   17.50
   5   2   1  352.86   17.40
  -6  -2  -1  350.46   17.90
  -6  -2  -1  346.47   17.90
  -6  -2  -1  339.47   15.60
  -6  -2  -1  328.37   18.50
  -6  -2  -1  308.87   17.70
   6   2   1  354.86   15.90
   6   2   1  329.57   18.10
   6   2   1  358.76   19.00
   6   2   1  335.57   20.70
  -7  -2  -1    2.10    3.10
  -7  -2  -1    0.60    2.90
  -7  -2  -1    2.70    2.40
   7   2   1    1.60    3.20
   7   2   1    1.90    2.40
   7   2   1    5.60    3.70
   7   2   1    2.70    2.10
  -8  -2  -1   47.80    8.80
  -8  -2  -1   46.50    8.20
  -8  -2  -1   42.30    6.80
  -8  -2  -1   39.70    8.50
   8   2   1   38.60    8.30
   8   2   1   40.40    6.50
   8   2   1   47.30    9.20
  -9  -2  -1  114.99   12.40
  -9  -2  -1  118.09   13.30
  -9  -2  -1  114.19    9.70
  -9  -2  -1  131.99   13.00
   9   2   1  115.49   15.90
   9   2   1   93.09   13.60
   9   2   1  121.19   10.40
   9   2   1  102.99    7.20
 -10  -2  -1   81.99   13.50
 -10  -2  -1   88.99   13.70
 -10  -2  -1   88.99    9.30
 -10  -2  -1  122.89   13.00
  10   2   1   98.79    9.90
  10   2   1  115.19   10.50
  10   2   1  124.29   14.50
  10   2   1  119.49   17.80
 -11  -2  -1  124.69   18.40
 -11  -2  -1  119.49   11.50
 -11  -2  -1  146.59   16.60
 -11  -2  -1  125.29   16.30
  11   2   1  114.29   11.80
  11   2   1  113.59   16.80
  11   2   1  171.98   22.50
  11   2   1  129.69   12.10
 -12  -2  -1   51.69   13.30
 -12  -2  -1  106.59   18.80
 -12  -2  -1   54.59   11.70
 -12  -2  -1   74.09   10.70
  12   2   1   66.79   10.60
  12   2   1   58.19   10.50
  12   2   1   57.39   15.50
  10  -3  -1   -2.80    6.90
  10  -3  -1    6.90    8.00
  10  -3  -1    8.40    5.30
 -10   3   1   -2.20    7.40
 -10   3   1    3.90    7.30
   9  -3  -1   46.50    8.00
   9  -3  -1   57.49   11.80
   9  -3  -1   67.39   13.50
  -9   3   1   56.49    9.10
  -9   3   1   75.89   10.50
  -9   3   1   61.99   12.70
  -9   3   1   65.99   12.20
   8  -3  -1   87.09   14.70
   8  -3  -1   65.59   20.60
   8  -3  -1   49.20    8.40
   8  -3  -1   79.29   13.00
  -8   3   1   44.50    9.20
  -8   3   1   66.49   12.70
  -8   3   1   58.69    9.10
  -8   3   1   49.60    5.30
   7  -3  -1  348.27   22.30
   7  -3  -1  360.66   23.00
   7  -3  -1  372.36   18.80
   7  -3  -1  328.47   22.40
  -7   3   1  363.06   23.50
  -7   3   1  361.26   13.20
  -7   3   1  345.47   13.50
  -7   3   1  359.46   17.70
   6  -3  -1  193.98   12.10
   6  -3  -1  186.78   15.20
   6  -3  -1  198.18   15.10
   6  -3  -1  182.68   14.90
   6  -3  -1  188.28   11.80
  -6   3   1  187.78   15.40
  -6   3   1  194.38    8.20
  -6   3   1  178.18    8.50
  -6   3   1  187.78   11.20
  -6   3   1  163.68   13.50
   5  -3  -1  352.26   19.80
   5  -3  -1  351.16   15.40
   5  -3  -1  341.27   15.50
   5  -3  -1  311.17   18.60
   5  -3  -1  357.96   16.50
   5  -3  -1  371.86   19.90
   5  -3  -1  321.57   19.30
  -5   3   1  350.76   14.80
  -5   3   1  364.06   20.60
  -5   3   1  344.57   18.60
  -5   3   1  356.16   11.90
  -5   3   1  338.87   12.50
  -5   3   1  354.16   15.10
   4  -3  -1  253.17   12.00
   4  -3  -1  216.78   17.60
   4  -3  -1  267.37   12.70
   4  -3  -1  249.48   11.40
   4  -3  -1  263.47   15.10
   4  -3  -1  264.37   14.90
   4  -3  -1  231.78   14.80
  -4   3   1  274.87   12.10
  -4   3   1  257.67    8.80
  -4   3   1  244.78   10.90
  -4   3   1  243.88   14.30
   3  -3  -1   90.39    8.10
   3  -3  -1  103.09    8.20
   3  -3  -1   91.19    8.00
   3  -3  -1   91.99    6.40
   3  -3  -1   88.29    5.50
   3  -3  -1  103.19    8.40
  -3   3   1   85.39    7.20
  -3   3   1   82.49    7.30
  -3   3   1   96.59    8.40
  -3   3   1   80.29    4.90
  -3   3   1   73.99    7.50
  -3   3   1   83.99    4.90
   2  -3  -1 2161.98   63.69
   2  -3  -1 2127.59   56.49
   2  -3  -1 2317.77   62.79
   2  -3  -1 2147.59   56.09
   2  -3  -1 2093.89   61.29
   2  -3  -1 2131.19   59.69
  -2   3   1 2173.78   56.09
  -2   3   1 2079.89   62.09
  -2   3   1 2200.38   60.09
  -2   3   1 2117.29   57.39
  -2   3   1 2072.99   60.69
  -2   3   1 2129.69   55.79
   1  -3  -1   40.10    3.90
   1  -3  -1   31.30    3.90
   1  -3  -1   39.10    2.40
   1  -3  -1   37.30    2.80
   1  -3  -1   38.40    3.70
   1  -3  -1   36.80    1.80
   1  -3  -1   37.70    3.60
   1  -3  -1   34.90    3.80
  -1   3   1   40.60    3.80
  -1   3   1   34.30    3.40
  -1   3   1   41.30    3.10
  -1   3   1   44.60    4.20
  -1   3   1   39.20    3.80
  -1   3   1   37.80    3.40
   0  -3  -1  735.23   22.90
   0  -3  -1  818.22   23.00
   0  -3  -1  787.62   23.10
   0  -3  -1  782.42   21.00
   0  -3  -1  763.12   22.50
   0  -3  -1  791.02   22.60
   0  -3  -1  768.52   22.10
   0  -3  -1  785.72   23.80
   0  -3  -1  741.43   22.20
   0  -3  -1  755.02   23.50
   0   3   1  766.12   22.90
   0   3   1  767.32   22.00
   0   3   1  738.93   22.20
   0   3   1  775.52   24.00
  -1  -3  -1 1494.95   40.60
  -1  -3  -1 1459.15   41.40
  -1  -3  -1 1487.15   40.50
  -1  -3  -1 1525.35   41.10
  -1  -3  -1 1527.75   40.20
  -1  -3  -1 1420.76   39.90
  -1  -3  -1 1473.25   39.60
   1   3   1 1465.95   39.90
   1   3   1 1474.25   40.00
   1   3   1 1492.25   40.50
   1   3   1 1440.96   39.40
   1   3   1 1458.05   40.50
   1   3   1 1464.05   41.10
  -2  -3  -1 5492.35  137.89
  -2  -3  -1 5390.56  137.89
  -2  -3  -1 5311.17  137.89
  -2  -3  -1 5367.86  137.99
  -2  -3  -1 5341.17  137.19
  -2  -3  -1 5408.56  138.99
  -2  -3  -1 5491.95  134.29
  -2  -3  -1 5280.07  138.69
   2   3   1 5193.28  137.89
   2   3   1 5153.08  137.39
   2   3   1 5207.98  138.99
   2   3   1 5185.58  137.39
   2   3   1 5334.67  137.79
  -3  -3  -1  208.68    9.60
  -3  -3  -1  200.58   10.10
  -3  -3  -1  198.58    9.20
  -3  -3  -1  217.08   10.20
  -3  -3  -1  209.88   10.60
  -3  -3  -1  219.48   10.20
  -3  -3  -1  211.88    9.90
   3   3   1  192.78    9.90
   3   3   1  195.38    9.50
   3   3   1  206.68    9.20
   3   3   1  208.98   10.70
   3   3   1  190.68    9.60
  -4  -3  -1    1.30    2.10
  -4  -3  -1   -1.10    1.50
  -4  -3  -1    0.00    1.10
  -4  -3  -1    2.00    1.70
  -4  -3  -1    1.90    1.80
  -4  -3  -1    2.00    1.50
  -4  -3  -1    1.10    0.90
   4   3   1    0.20    1.40
   4   3   1    0.30    0.60
   4   3   1    0.60    1.50
   4   3   1    1.20    1.80
   4   3   1    0.00    1.00
   4   3   1    0.70    1.40
  -5  -3  -1  371.66   17.00
  -5  -3  -1  387.46   17.70
  -5  -3  -1  425.06   18.90
  -5  -3  -1  359.36   18.40
  -5  -3  -1  394.46   17.00
  -5  -3  -1  354.36   17.80
  -5  -3  -1  393.26   18.40
   5   3   1  394.06   16.40
   5   3   1  417.66   18.50
   5   3   1  385.06   13.30
   5   3   1  393.56   19.90
  -6  -3  -1  171.28   12.30
  -6  -3  -1  153.48   11.50
  -6  -3  -1  159.18   11.90
  -6  -3  -1  152.78   10.20
  -6  -3  -1  193.58   12.30
  -6  -3  -1  151.48   12.50
   6   3   1  161.08   10.10
   6   3   1  153.08    7.70
   6   3   1  139.09    7.70
   6   3   1  139.39   11.20
   6   3   1  153.98   11.90
  -7  -3  -1  194.38   13.80
  -7  -3  -1  189.38   13.80
  -7  -3  -1  184.58   14.10
  -7  -3  -1  199.08   12.40
  -7  -3  -1  172.28   13.90
   7   3   1  191.78   14.20
   7   3   1  195.48   10.30
   7   3   1  195.58   12.00
   7   3   1  225.58   14.60
  -8  -3  -1   56.49    8.00
  -8  -3  -1   72.49   10.80
  -8  -3  -1   45.50    8.50
  -8  -3  -1   58.79   10.50
  -8  -3  -1   53.49    9.30
   8   3   1   51.79    6.30
   8   3   1   59.19    6.00
   8   3   1   38.30    6.60
   8   3   1   67.49   11.60
   8   3   1   57.09   10.20
  -9  -3  -1  299.87   20.10
  -9  -3  -1  284.37   16.80
  -9  -3  -1  252.77   19.90
  -9  -3  -1  289.37   19.90
   9   3   1  284.47   20.40
   9   3   1  267.17   13.90
   9   3   1  236.28   15.10
   9   3   1  286.47   17.00
 -10  -3  -1   14.00    5.30
 -10  -3  -1   20.10    6.80
 -10  -3  -1   12.00    5.60
 -10  -3  -1   13.60    6.90
  10   3   1   15.10    4.50
  10   3   1   20.70    8.30
  10   3   1   15.40    7.80
  10   3   1   14.10    4.60
 -11  -3  -1   64.39   10.10
 -11  -3  -1   87.89   14.80
 -11  -3  -1   74.29   14.50
 -11  -3  -1   78.39   12.90
  11   3   1   78.89   15.00
  11   3   1   53.19   11.10
  11   3   1   63.39   10.10
  11   3   1   77.59   10.20
 -12  -3  -1   25.30    9.80
 -12  -3  -1   18.80    8.50
 -12  -3  -1   17.30    8.10
  12   3   1   12.50    6.20
  12   3   1   30.90    9.50
  12   3   1   18.40    6.30
  10  -4  -1   19.30    7.10
  10  -4  -1   22.60    8.20
 -10   4   1    2.20    6.20
 -10   4   1   18.10    7.90
   9  -4  -1   18.70    5.20
   9  -4  -1   16.50    7.50
   9  -4  -1   13.60    8.00
  -9   4   1   20.00    6.10
  -9   4   1   19.10    8.60
   8  -4  -1   52.99   11.60
   8  -4  -1   78.69   14.10
   8  -4  -1   66.69    9.40
  -8   4   1   37.90    9.40
  -8   4   1   53.89    6.80
  -8   4   1   58.99   12.50
  -8   4   1   74.59    9.50
   7  -4  -1   -0.20    3.50
   7  -4  -1   -3.00    6.10
   7  -4  -1    2.30    3.10
   7  -4  -1   -3.90    5.00
  -7   4   1   -0.70    3.50
  -7   4   1    1.60    1.60
  -7   4   1    0.30    1.30
  -7   4   1    0.10    4.70
  -7   4   1   -0.50    1.40
   6  -4  -1  872.31   31.60
   6  -4  -1  841.32   35.90
   6  -4  -1  850.71   36.50
   6  -4  -1  807.02   35.70
   6  -4  -1  828.92   29.60
  -6   4   1  794.02   34.10
  -6   4   1  758.62   22.90
  -6   4   1  796.62   28.90
  -6   4   1  814.22   28.20
  -6   4   1  852.61   37.50
  -6   4   1  808.72   26.90
  -6   4   1  821.32   22.90
   5  -4  -1   32.80    7.00
   5  -4  -1   39.90    6.20
   5  -4  -1   35.00    6.90
   5  -4  -1   47.90    5.90
   5  -4  -1   42.50    8.80
   5  -4  -1   50.49    9.30
  -5   4   1   56.19    9.80
  -5   4   1   45.80    6.10
  -5   4   1   39.40    2.70
  -5   4   1   43.00    8.10
  -5   4   1   42.80    4.40
   4  -4  -1  127.99   10.50
   4  -4  -1  110.19    9.50
   4  -4  -1  118.89   10.50
   4  -4  -1  112.19    6.90
   4  -4  -1  104.29    7.90
   4  -4  -1  105.69    9.50
  -4   4   1  107.69    6.50
  -4   4   1  110.09    9.40
  -4   4   1  101.79    7.80
  -4   4   1  109.99    4.40
  -4   4   1  111.19    6.20
   3  -4  -1    2.30    1.60
   3  -4  -1    0.70    1.80
   3  -4  -1    4.00    2.80
   3  -4  -1    3.30    2.60
   3  -4  -1    3.80    1.70
   3  -4  -1    1.10    1.70
  -3   4   1    1.40    2.00
  -3   4   1    3.60    0.90
  -3   4   1    4.10    2.40
  -3   4   1   -0.90    1.20
  -3   4   1    1.40    1.30
   2  -4  -1  280.37    9.60
   2  -4  -1  300.37   13.80
   2  -4  -1  306.17   14.40
   2  -4  -1  301.57   13.90
   2  -4  -1  287.27   13.90
   2  -4  -1  292.07    9.40
   2  -4  -1  275.87   13.00
  -2   4   1  295.37   14.40
  -2   4   1  294.07   13.50
  -2   4   1  293.37   13.20
  -2   4   1  292.37   14.20
  -2   4   1  299.17   13.50
  -2   4   1  292.57   11.60
   1  -4  -1   19.10    2.90
   1  -4  -1   11.50    2.80
   1  -4  -1   17.60    1.60
   1  -4  -1   25.40    2.30
   1  -4  -1   13.70    3.60
   1  -4  -1   16.90    1.70
   1  -4  -1   18.60    3.50
   1  -4  -1   24.10    3.90
  -1   4   1   20.60    3.90
  -1   4   1   18.00    3.00
  -1   4   1   20.20    3.70
  -1   4   1   17.80    3.40
  -1   4   1   15.30    3.20
  -1   4   1   19.50    2.60
  -1   4   1   24.70    3.90
   0  -4  -1    0.80    0.70
   0  -4  -1    0.10    0.80
   0  -4  -1    0.20    0.80
   0  -4  -1   -0.20    0.70
   0  -4  -1    1.70    1.20
   0  -4  -1    1.00    1.10
   0  -4  -1    0.00    0.90
   0  -4  -1    0.00    1.10
   0  -4  -1    1.90    1.10
   0   4   1   -0.50    0.60
   0   4   1    1.30    1.00
   0   4   1   -0.80    1.10
   0   4   1    0.60    0.70
   0   4   1    1.40    1.00
   0   4   1    0.50    1.10
   0   4   1    0.30    1.30
  -1  -4  -1 1100.39   31.00
  -1  -4  -1 1054.29   32.30
  -1  -4  -1 1052.69   29.90
  -1  -4  -1 1075.19   31.60
  -1  -4  -1 1083.19   31.10
  -1  -4  -1 1015.80   32.10
  -1  -4  -1 1065.89   30.20
  -1  -4  -1 1070.39   29.70
   1   4   1 1068.49   30.00
   1   4   1 1158.78   31.10
   1   4   1 1037.00   30.90
   1   4   1 1080.19   29.30
   1   4   1 1024.40   32.30
   1   4   1 1048.20   31.00
   1   4   1 1045.40   31.70
  -2  -4  -1  193.98    7.70
  -2  -4  -1  186.18    6.60
  -2  -4  -1  185.68    8.50
  -2  -4  -1  195.08    8.00
  -2  -4  -1  187.48    9.40
  -2  -4  -1  184.38    9.20
  -2  -4  -1  172.28    8.00
  -2  -4  -1  180.48    9.00
  -2  -4  -1  195.88    8.20
   2   4   1  171.68    7.70
   2   4   1  174.78    7.60
   2   4   1  183.78    8.00
   2   4   1  187.08    8.80
   2   4   1  187.78    9.30
   2   4   1  174.18    9.00
   2   4   1  182.58    8.30
   2   4   1  191.88    7.90
  -3  -4  -1  931.41   30.30
  -3  -4  -1  874.61   27.60
  -3  -4  -1  895.41   28.20
  -3  -4  -1  911.21   28.70
  -3  -4  -1  887.91   29.40
  -3  -4  -1  907.61   29.10
   3   4   1  891.61   31.80
   3   4   1  903.91   30.10
   3   4   1  869.01   28.00
   3   4   1  903.01   27.60
   3   4   1  888.11   28.60
   3   4   1  960.00   35.00
   3   4   1  874.41   28.00
  -4  -4  -1  616.54   23.80
  -4  -4  -1  663.93   23.30
  -4  -4  -1  640.44   23.80
  -4  -4  -1  697.63   25.50
  -4  -4  -1  678.53   23.90
  -4  -4  -1  654.33   23.30
  -4  -4  -1  649.24   24.20
   4   4   1  661.63   23.80
   4   4   1  639.24   24.20
   4   4   1  649.24   22.80
   4   4   1  634.24   25.00
   4   4   1  686.63   24.80
   4   4   1  678.13   24.00
  -5  -4  -1  524.75   22.90
  -5  -4  -1  518.15   21.60
  -5  -4  -1  534.15   22.30
  -5  -4  -1  588.84   22.50
  -5  -4  -1  549.95   23.40
   5   4   1  544.25   22.20
   5   4   1  538.65   22.50
   5   4   1  528.75   14.90
   5   4   1  538.55   14.70
   5   4   1  561.94   21.10
  -6  -4  -1   69.49    7.30
  -6  -4  -1  101.49    8.80
  -6  -4  -1   94.29    8.80
  -6  -4  -1   86.59    9.40
  -6  -4  -1   83.29    8.30
  -6  -4  -1   78.59    8.40
   6   4   1   90.89    4.40
   6   4   1   78.19    8.40
   6   4   1   80.89    8.20
   6   4   1  101.99    7.80
   6   4   1   83.59    4.60
  -7  -4  -1   35.50    7.80
  -7  -4  -1   32.60    7.30
  -7  -4  -1   50.79    9.10
  -7  -4  -1   38.20    6.80
  -7  -4  -1   42.70    7.50
   7   4   1   40.20    3.90
   7   4   1   34.50    6.00
   7   4   1   34.20    3.40
   7   4   1   47.80    8.90
   7   4   1   40.90    7.50
  -8  -4  -1  117.99   11.30
  -8  -4  -1  111.49   10.10
  -8  -4  -1  125.49   12.50
  -8  -4  -1  106.69   11.40
  -8  -4  -1   98.99   14.80
   8   4   1   99.29    6.50
   8   4   1  104.09   11.30
   8   4   1  119.19   10.30
   8   4   1   88.69    6.70
  -9  -4  -1   10.10    5.10
  -9  -4  -1   14.40   10.50
  -9  -4  -1   15.90    5.20
   9   4   1   10.50    5.00
   9   4   1   14.50    6.80
   9   4   1    3.90    3.30
   9   4   1   12.00    3.40
   9   4   1    7.40    4.00
 -10  -4  -1    3.90    5.90
 -10  -4  -1   21.40    8.00
 -10  -4  -1   19.00    6.30
  10   4   1   17.80    4.50
  10   4   1   16.10    7.30
  10   4   1   19.30    7.20
  10   4   1   15.50    5.10
 -11  -4  -1   -0.10    5.00
 -11  -4  -1    3.50    5.00
 -11  -4  -1    4.00    4.60
 -11  -4  -1    6.70    5.10
  11   4   1    0.30    7.00
  11   4   1    7.60    5.90
  11   4   1    5.40    3.60
  11   4   1    3.40    4.20
 -12  -4  -1   -8.80    5.60
 -12  -4  -1    4.40    5.80
 -12  -4  -1    2.40    4.90
 -12  -4  -1   18.00    7.70
  12   4   1    1.60    4.20
  12   4   1  -13.10    9.50
  12   4   1   13.30    7.30
  12   4   1   -5.60    6.50
   9  -5  -1   41.40   10.70
   9  -5  -1   34.10    9.70
   9  -5  -1   53.79    9.10
  -9   5   1   46.80    7.90
  -9   5   1   41.50   11.00
   8  -5  -1   47.30   10.40
   8  -5  -1   50.39    8.40
   8  -5  -1   36.60    8.90
  -8   5   1   39.30    6.40
  -8   5   1   22.50    4.70
  -8   5   1   48.40    9.60
   7  -5  -1  108.59   13.00
   7  -5  -1   48.90   10.30
   7  -5  -1   84.09   13.30
   7  -5  -1   70.89    9.30
  -7   5   1   79.09   12.10
  -7   5   1   82.29    7.10
  -7   5   1   95.19    7.70
  -7   5   1   90.89   12.80
   6  -5  -1   50.89    9.10
   6  -5  -1   43.30    6.50
   6  -5  -1   41.90    9.10
   6  -5  -1   40.00    6.40
   6  -5  -1   52.69    9.90
  -6   5   1   33.90    7.50
  -6   5   1   58.19    5.60
  -6   5   1   54.09    7.50
  -6   5   1   48.70    5.30
  -6   5   1   40.80    9.40
   5  -5  -1    0.20    2.00
   5  -5  -1   -3.10    2.30
   5  -5  -1    0.50    2.90
   5  -5  -1   -1.10    3.30
   5  -5  -1   -0.10    3.80
   5  -5  -1   -0.50    2.20
  -5   5   1   -1.10    1.70
  -5   5   1   -0.50    1.50
  -5   5   1   -1.20    2.80
  -5   5   1    0.20    3.00
  -5   5   1   -2.00    1.80
   4  -5  -1    8.20    3.40
   4  -5  -1   21.70    3.60
   4  -5  -1   19.80    5.20
   4  -5  -1   17.70    4.60
   4  -5  -1   15.70    3.70
   4  -5  -1   18.50    5.10
  -4   5   1   19.10    4.40
   3  -5  -1  141.99   10.20
   3  -5  -1  138.19    6.50
   3  -5  -1  122.89    9.90
   3  -5  -1  119.09    9.50
   3  -5  -1  146.09   10.30
  -3   5   1  131.89   10.50
  -3   5   1  148.49    5.30
  -3   5   1  139.19    8.00
  -3   5   1  135.89    9.60
  -3   5   1  130.39    9.50
   2  -5  -1   34.60    5.30
   2  -5  -1   32.90    5.60
   2  -5  -1   34.00    2.40
   2  -5  -1   43.50    6.00
   2  -5  -1   31.50    5.40
   2  -5  -1   34.90    2.40
  -2   5   1   30.60    4.30
  -2   5   1   27.00    5.00
  -2   5   1   31.50    5.40
  -2   5   1   31.50    4.90
  -2   5   1   28.80    5.00
  -2   5   1   34.60    2.80
   1  -5  -1  581.14   19.60
   1  -5  -1  611.84   16.70
   1  -5  -1  593.84   20.10
   1  -5  -1  597.54   21.30
   1  -5  -1  592.94   20.40
   1  -5  -1  559.74   20.50
   1  -5  -1  602.04   22.30
   1  -5  -1  602.54   18.00
   1  -5  -1  617.54   20.90
  -1   5   1  592.34   20.80
  -1   5   1  553.04   21.10
  -1   5   1  578.44   19.50
  -1   5   1  599.54   22.60
  -1   5   1  556.34   22.70
  -1   5   1  590.64   20.20
  -1   5   1  609.84   18.80
   0  -5  -1  611.34   20.00
   0  -5  -1  629.04   19.60
   0  -5  -1  577.74   21.70
   0  -5  -1  620.54   19.60
   0  -5  -1  640.34   18.90
   0  -5  -1  606.34   19.70
   0  -5  -1  601.44   21.20
   0  -5  -1  602.84   18.60
   0  -5  -1  615.44   20.00
   0   5   1  620.44   22.80
   0   5   1  612.14   21.40
   0   5   1  616.44   20.20
   0   5   1  595.14   19.20
   0   5   1  566.94   18.00
   0   5   1  590.14   19.70
  -1  -5  -1 1485.45   41.20
  -1  -5  -1 1404.06   39.20
  -1  -5  -1 1350.36   38.60
  -1  -5  -1 1384.06   39.20
  -1  -5  -1 1484.75   41.70
  -1  -5  -1 1399.66   42.80
  -1  -5  -1 1429.06   41.30
  -1  -5  -1 1465.05   41.00
  -1  -5  -1 1492.25   40.00
  -1  -5  -1 1432.76   42.60
   1   5   1 1384.96   38.30
   1   5   1 1408.06   39.40
   1   5   1 1465.35   39.60
   1   5   1 1357.96   41.80
   1   5   1 1440.86   40.80
   1   5   1 1403.06   43.10
  -2  -5  -1   36.10    3.10
  -2  -5  -1   36.60    3.50
  -2  -5  -1   39.60    3.50
  -2  -5  -1   36.20    5.10
  -2  -5  -1   38.70    5.20
  -2  -5  -1   45.30    3.40
  -2  -5  -1   41.80    3.60
  -2  -5  -1   43.00    4.50
  -2  -5  -1   35.80    5.30
   2   5   1   45.20    4.80
   2   5   1   38.30    3.30
   2   5   1   39.70    3.50
   2   5   1   38.60    3.50
   2   5   1   40.40    4.40
   2   5   1   44.70    5.60
   2   5   1   38.90    3.90
  -3  -5  -1 2565.14   65.79
  -3  -5  -1 2664.43   71.69
  -3  -5  -1 2619.74   73.19
  -3  -5  -1 2587.74   69.69
  -3  -5  -1 2682.23   71.99
  -3  -5  -1 2618.14   70.99
  -3  -5  -1 2617.84   71.09
  -3  -5  -1 2590.24   65.79
  -3  -5  -1 2599.04   73.79
  -3  -5  -1 2570.74   73.39
   3   5   1 2563.24   71.49
   3   5   1 2542.35   73.29
   3   5   1 2530.85   70.09
   3   5   1 2614.14   71.29
   3   5   1 2440.16   69.99
   3   5   1 2565.84   73.39
   3   5   1 2471.95   69.99
   3   5   1 2462.35   70.89
  -4  -5  -1  253.77   12.20
  -4  -5  -1  267.47   12.20
  -4  -5  -1  255.27   13.90
  -4  -5  -1  295.37   14.30
  -4  -5  -1  247.98   12.60
  -4  -5  -1  261.37   13.10
   4   5   1  294.77   13.70
   4   5   1  270.97   12.50
   4   5   1  246.58   13.80
   4   5   1  268.77   12.50
   4   5   1  266.77   13.20
  -5  -5  -1   -2.60    1.70
  -5  -5  -1    3.10    2.20
  -5  -5  -1    2.80    2.40
  -5  -5  -1    1.50    1.70
  -5  -5  -1    3.70    3.00
   5   5   1    0.60    1.30
   5   5   1    0.60    1.30
   5   5   1   -1.60    1.80
   5   5   1   -0.50    1.20
  -6  -5  -1   -2.50    1.80
  -6  -5  -1    6.10    3.20
  -6  -5  -1    3.40    3.10
  -6  -5  -1    0.10    2.50
  -6  -5  -1    2.30    2.50
   6   5   1    2.50    2.20
   6   5   1   -2.30    2.10
   6   5   1    1.30    2.30
  -7  -5  -1    1.00    2.80
  -7  -5  -1    0.40    2.50
  -7  -5  -1   -5.40    3.40
  -7  -5  -1    4.40    3.70
  -7  -5  -1    4.10    4.20
  -7  -5  -1    6.60    3.50
   7   5   1   10.00    4.40
   7   5   1    1.40    2.30
   7   5   1   11.70    4.30
   7   5   1    2.40    0.80
  -8  -5  -1  171.18   14.60
  -8  -5  -1  191.18   14.90
  -8  -5  -1  185.18   14.50
  -8  -5  -1  180.38   14.20
  -8  -5  -1  198.48   14.10
   8   5   1  185.88   15.10
   8   5   1  169.48   12.40
   8   5   1  184.88   14.90
   8   5   1  169.98    7.20
  -9  -5  -1    3.90    3.40
  -9  -5  -1    7.10    5.10
  -9  -5  -1    5.30    4.30
  -9  -5  -1  -11.90    5.00
  -9  -5  -1   -0.70    3.40
   9   5   1    5.80    2.30
   9   5   1    5.90    3.40
   9   5   1    1.90    5.30
   9   5   1    9.60    5.10
   9   5   1    4.50    2.10
 -10  -5  -1    0.20    3.90
 -10  -5  -1    3.80    4.40
 -10  -5  -1   -5.40    3.10
 -10  -5  -1    2.40    4.10
  10   5   1   -0.20    6.60
  10   5   1    0.80    2.70
  10   5   1   -1.30    3.90
 -11  -5  -1    7.80    5.20
 -11  -5  -1    3.80    5.20
 -11  -5  -1    0.00    4.40
 -11  -5  -1   -2.80    5.70
  11   5   1   -3.20    3.40
  11   5   1    4.00    7.40
  11   5   1    7.70    6.30
  11   5   1   -4.40    3.20
 -12  -5  -1    4.60    6.80
 -12  -5  -1   10.40    7.40
 -12  -5  -1   -0.70    5.00
 -12  -5  -1    2.70    6.20
  12   5   1    3.20    4.00
  12   5   1  -16.50    9.80
  12   5   1    4.10    7.60
   9  -6  -1   17.90    6.00
   9  -6  -1   10.00    7.00
   9  -6  -1   -1.70    6.70
  -9   6   1   14.10    8.30
   8  -6  -1   -8.20    3.90
   8  -6  -1   -0.70    5.90
   8  -6  -1   -1.10    4.70
  -8   6   1   -3.00    4.30
  -8   6   1   -3.20    3.90
   7  -6  -1    9.40    3.60
   7  -6  -1    8.90    5.20
   7  -6  -1    7.80    4.60
  -7   6   1   -9.00    5.30
  -7   6   1    3.90    3.10
  -7   6   1    7.40    3.40
  -7   6   1   13.00    6.70
   6  -6  -1    3.40    2.90
   6  -6  -1    1.60    4.20
   6  -6  -1    5.00    4.30
   6  -6  -1   -0.80    4.80
  -6   6   1    0.30    3.80
  -6   6   1    0.20    3.00
  -6   6   1    0.50    2.60
  -6   6   1    6.20    3.80
   5  -6  -1   -3.20    3.90
   5  -6  -1    5.40    3.90
   5  -6  -1   -2.10    2.50
   5  -6  -1    7.40    4.00
   5  -6  -1    5.70    3.00
   5  -6  -1    0.20    4.20
  -5   6   1   10.20    4.60
  -5   6   1    4.40    2.80
  -5   6   1    5.00    2.80
   4  -6  -1    8.70    3.60
   4  -6  -1    5.60    3.50
   4  -6  -1    3.70    3.30
   4  -6  -1    2.20    1.90
   4  -6  -1    5.20    3.50
   4  -6  -1    9.80    3.50
  -4   6   1    7.40    3.30
  -4   6   1    4.80    3.30
  -4   6   1    6.10    3.70
  -4   6   1    0.80    2.20
   3  -6  -1   40.40    6.80
   3  -6  -1   40.80    6.70
   3  -6  -1   31.70    3.10
   3  -6  -1   45.50    7.30
   3  -6  -1   42.90    7.30
  -3   6   1   42.10    6.20
  -3   6   1   35.00    6.00
  -3   6   1   49.00    5.20
  -3   6   1   44.80    7.90
   2  -6  -1   17.30    2.10
   2  -6  -1   15.90    3.80
   2  -6  -1   21.40    2.40
   2  -6  -1   19.00    4.30
   2  -6  -1   18.60    3.60
  -2   6   1   12.40    3.90
  -2   6   1   20.20    4.40
  -2   6   1   21.30    4.80
  -2   6   1   23.10    4.20
  -2   6   1   19.00    2.90
   1  -6  -1  163.98    9.40
   1  -6  -1  175.08    7.60
   1  -6  -1  171.58    9.30
   1  -6  -1  164.78    6.80
   1  -6  -1  180.38    8.80
   1  -6  -1  156.58    9.20
   1  -6  -1  188.58    9.00
  -1   6   1  167.48    8.30
  -1   6   1  180.78    9.90
  -1   6   1  169.08    9.90
  -1   6   1  189.78   10.40
  -1   6   1  170.98    8.70
  -1   6   1  181.68   11.40
   0  -6  -1   68.79    5.20
   0  -6  -1   68.79    6.00
   0  -6  -1   71.69    5.00
   0  -6  -1   67.29    4.30
   0  -6  -1   74.79    5.10
   0  -6  -1   71.69    4.90
   0   6   1   65.59    4.00
   0   6   1   74.39    5.60
   0   6   1   74.79    6.40
   0   6   1   81.59    4.90
   0   6   1   77.99    7.20
  -1  -6  -1  331.37   12.30
  -1  -6  -1  342.37   14.60
  -1  -6  -1  354.16   13.90
  -1  -6  -1  343.07   12.30
  -1  -6  -1  357.26   14.10
  -1  -6  -1  343.87   15.60
  -1  -6  -1  344.57   12.30
  -1  -6  -1  374.36   14.70
  -1  -6  -1  361.96   11.60
   1   6   1  364.96   14.30
   1   6   1  325.97   14.60
   1   6   1  353.66   16.30
   1   6   1  351.06   12.00
   1   6   1  365.06   12.40
   1   6   1  374.16   16.10
   1   6   1  347.97   11.20
  -2  -6  -1   63.39    5.30
  -2  -6  -1   68.69    4.40
  -2  -6  -1   60.89    4.40
  -2  -6  -1   64.89    5.80
  -2  -6  -1   71.19    4.40
  -2  -6  -1   66.89    7.30
  -2  -6  -1   69.19    4.20
  -2  -6  -1   77.29    6.30
   2   6   1   63.29    4.40
   2   6   1   72.19    4.50
   2   6   1   64.59    5.60
   2   6   1   71.09    5.50
   2   6   1   71.19    6.30
   2   6   1   65.09    4.00
   2   6   1   61.49    5.90
  -3  -6  -1  177.68   10.80
  -3  -6  -1  165.48    6.60
  -3  -6  -1  167.38    7.90
  -3  -6  -1  167.08   10.30
  -3  -6  -1  163.28    6.40
  -3  -6  -1  161.08    8.00
  -3  -6  -1  156.88    8.40
  -3  -6  -1  158.58    8.50
   3   6   1  151.18    8.30
   3   6   1  189.48    8.60
   3   6   1  161.88   10.20
   3   6   1  174.28   10.00
   3   6   1  166.88    9.30
  -4  -6  -1  214.48   11.30
  -4  -6  -1  212.08   11.40
  -4  -6  -1  213.68   10.60
  -4  -6  -1  222.38   13.10
  -4  -6  -1  219.38   12.90
  -4  -6  -1  219.08   10.40
   4   6   1  235.38   11.80
   4   6   1  221.58   10.90
   4   6   1  195.08   11.10
   4   6   1  208.68   10.70
  -5  -6  -1   21.50    4.80
  -5  -6  -1   29.40    5.10
  -5  -6  -1   24.60    5.20
  -5  -6  -1   29.20    5.90
  -5  -6  -1   30.20    5.80
  -5  -6  -1   23.60    4.60
   5   6   1   22.90    4.20
   5   6   1   34.50    5.80
   5   6   1   28.90    5.20
   5   6   1   22.10    4.10
  -6  -6  -1    1.50    2.20
  -6  -6  -1    3.10    3.30
  -6  -6  -1    0.70    2.20
  -6  -6  -1    1.00    2.40
  -6  -6  -1    3.40    2.30
  -6  -6  -1   -0.20    2.80
   6   6   1   -1.40    1.80
   6   6   1    2.00    1.70
   6   6   1   -0.10    1.80
   6   6   1    2.20    2.60
  -7  -6  -1  283.77   18.10
  -7  -6  -1  235.18   16.20
  -7  -6  -1  233.88   16.70
  -7  -6  -1  261.97   16.40
  -7  -6  -1  252.97   15.50
  -7  -6  -1  242.78   15.50
   7   6   1  255.07   15.90
   7   6   1  242.78   15.50
   7   6   1  250.87   12.10
   7   6   1  247.38   14.60
  -8  -6  -1   38.00    8.00
  -8  -6  -1   37.10    9.00
  -8  -6  -1   34.30    8.60
  -8  -6  -1   40.80    7.80
  -8  -6  -1   41.90    7.60
   8   6   1   56.39   12.30
   8   6   1   51.29    6.10
   8   6   1   50.99    8.70
   8   6   1   45.40    7.40
  -9  -6  -1    9.10    5.10
  -9  -6  -1   -5.00    4.90
  -9  -6  -1   14.80    5.80
  -9  -6  -1   13.30    5.90
  -9  -6  -1   22.70    6.10
   9   6   1   11.70    5.40
   9   6   1   19.30    6.50
   9   6   1    9.80    3.10
   9   6   1   22.40    5.00
 -10  -6  -1   66.59   10.80
 -10  -6  -1   60.39   12.70
 -10  -6  -1   67.19   11.50
 -10  -6  -1   92.09   14.30
  10   6   1   53.39   10.80
  10   6   1   59.09    9.50
  10   6   1   58.99    5.80
  10   6   1   48.70    9.70
 -11  -6  -1    7.60    5.80
 -11  -6  -1   14.70    6.20
 -11  -6  -1   15.60    6.30
 -11  -6  -1    2.20    6.70
  11   6   1    4.30    6.90
  11   6   1   16.70    5.80
  11   6   1   13.40    6.70
 -12  -6  -1   34.70   10.70
 -12  -6  -1   39.60   10.70
 -12  -6  -1   40.80   10.10
  12   6   1   54.19    9.50
   8  -7  -1    5.50    9.50
   8  -7  -1    1.10    5.60
   8  -7  -1    4.20    4.40
  -8   7   1    6.00    7.50
   7  -7  -1    1.50    4.30
   7  -7  -1   -0.30    3.40
   7  -7  -1   -0.80    4.60
  -7   7   1   -0.10    5.40
  -7   7   1   -6.10    2.80
   6  -7  -1    0.40    3.20
   6  -7  -1   14.50    5.70
   6  -7  -1   16.80    6.40
   6  -7  -1    1.90    5.10
  -6   7   1    4.00    3.70
  -6   7   1    3.50    5.10
  -6   7   1    8.10    4.00
   5  -7  -1   15.90    3.20
   5  -7  -1   12.30    4.70
   5  -7  -1   11.40    5.20
   5  -7  -1   11.10    4.00
   5  -7  -1   15.60    5.40
   5  -7  -1   11.70    4.80
  -5   7   1   13.60    5.70
  -5   7   1   16.10    4.30
  -5   7   1   14.80    4.70
  -5   7   1    9.50    5.40
   4  -7  -1   34.00    3.60
   4  -7  -1   43.00    8.00
   4  -7  -1   45.00    7.70
   4  -7  -1   45.80    8.30
   4  -7  -1   42.80    7.70
   4  -7  -1   37.60    6.20
  -4   7   1   49.60    8.20
  -4   7   1   37.70    7.50
  -4   7   1   46.10    7.40
  -4   7   1   34.70    5.80
   3  -7  -1   55.79    8.30
   3  -7  -1   52.79    6.40
   3  -7  -1   65.59    7.50
   3  -7  -1   52.69    3.30
  -3   7   1   54.29    7.00
  -3   7   1   66.49    7.10
  -3   7   1   63.29    8.70
  -3   7   1   55.39    8.70
   2  -7  -1    3.50    1.10
   2  -7  -1    2.50    1.10
   2  -7  -1    9.20    3.40
   2  -7  -1    3.70    2.60
   2  -7  -1    2.20    1.20
   2  -7  -1    4.70    2.50
  -2   7   1    5.80    3.30
  -2   7   1    4.50    3.10
  -2   7   1    4.80    2.70
  -2   7   1    0.10    2.20
   1  -7  -1  791.42   26.10
   1  -7  -1  873.91   28.10
   1  -7  -1  823.42   24.50
   1  -7  -1  875.01   25.70
   1  -7  -1  812.52   27.90
   1  -7  -1  859.81   24.00
   1  -7  -1  882.61   28.30
  -1   7   1  827.52   27.00
  -1   7   1  823.82   31.90
  -1   7   1  816.72   26.50
  -1   7   1  863.71   30.20
   0  -7  -1  999.30   31.60
   0  -7  -1  972.50   29.50
   0  -7  -1  977.80   29.50
   0  -7  -1  970.00   29.90
   0  -7  -1  985.50   29.50
   0  -7  -1  955.40   28.20
   0   7   1  935.61   28.20
   0   7   1  991.60   31.70
   0   7   1  977.40   35.30
   0   7   1 1028.60   34.20
   0   7   1  973.30   29.80
  -1  -7  -1  283.57   10.50
  -1  -7  -1  283.57   12.90
  -1  -7  -1  260.17   13.10
  -1  -7  -1  253.67   11.40
  -1  -7  -1  268.07   12.20
   1   7   1  259.07   11.20
   1   7   1  275.87   14.50
   1   7   1  290.17   10.90
   1   7   1  275.67   14.90
   1   7   1  310.17   14.10
   1   7   1  290.17    9.60
  -2  -7  -1  105.99    8.00
  -2  -7  -1  105.79    7.00
  -2  -7  -1  114.29    6.00
   2   7   1  114.19    7.50
   2   7   1  120.19    8.10
   2   7   1  109.49    5.60
   2   7   1  120.89    6.40
   2   7   1  120.69    9.20
   2   7   1  118.89    6.20
  -3  -7  -1   68.59    4.70
  -3  -7  -1   64.49    5.10
  -3  -7  -1   66.59    6.90
  -3  -7  -1   71.19    4.40
  -3  -7  -1   56.09    7.60
  -3  -7  -1   56.09    4.30
  -3  -7  -1   60.29    4.80
  -3  -7  -1   69.09    4.70
   3   7   1   62.69    4.70
   3   7   1   60.39    4.90
   3   7   1   68.49    8.90
   3   7   1   60.69    5.60
   3   7   1   66.49    8.10
  -4  -7  -1    3.40    1.60
  -4  -7  -1    1.00    1.40
  -4  -7  -1    1.50    1.60
  -4  -7  -1   -0.30    1.60
  -4  -7  -1    1.20    2.70
  -4  -7  -1    0.50    1.70
   4   7   1    0.10    1.40
   4   7   1    1.20    1.60
   4   7   1   -0.40    1.90
   4   7   1   -1.90    1.50
  -5  -7  -1    3.70    3.30
  -5  -7  -1    6.60    2.50
  -5  -7  -1   17.60    5.10
  -5  -7  -1    6.90    3.00
  -5  -7  -1   11.20    4.20
  -5  -7  -1    8.80    2.80
   5   7   1    7.60    2.70
   5   7   1    6.40    3.60
   5   7   1   10.10    3.30
   5   7   1    5.80    2.80
  -6  -7  -1  370.46   20.10
  -6  -7  -1  369.36   18.10
  -6  -7  -1  422.86   21.10
  -6  -7  -1  365.06   19.40
  -6  -7  -1  399.46   18.40
  -6  -7  -1  390.06   21.60
   6   7   1  420.06   19.10
   6   7   1  445.26   19.60
   6   7   1  401.96   18.90
   6   7   1  403.26   17.70
  -7  -7  -1  132.29   12.20
  -7  -7  -1  134.69   10.80
  -7  -7  -1  121.59   10.40
  -7  -7  -1  134.69   11.80
  -7  -7  -1  140.99   12.70
  -7  -7  -1  132.79   11.90
   7   7   1  119.89    8.70
   7   7   1  127.19   10.20
   7   7   1  125.09   11.00
  -8  -7  -1   43.40    8.60
  -8  -7  -1   48.20   10.30
  -8  -7  -1   51.69   10.40
  -8  -7  -1   30.40    8.70
   8   7   1   40.80    5.80
   8   7   1   48.30    8.10
   8   7   1   41.60    7.90
  -9  -7  -1  180.98   16.20
  -9  -7  -1  166.58   14.40
  -9  -7  -1  120.49   14.30
  -9  -7  -1  162.78   14.00
  -9  -7  -1  142.19   13.90
   9   7   1  154.18    9.90
   9   7   1  160.08   12.90
   9   7   1  181.78   15.10
 -10  -7  -1    6.30    5.00
 -10  -7  -1    6.20    4.80
 -10  -7  -1   -0.30    3.80
 -10  -7  -1    1.40    5.40
  10   7   1    1.80    3.10
  10   7   1   -7.80    6.00
  10   7   1    2.20    5.30
  10   7   1    1.80    2.70
 -11  -7  -1   12.80    5.90
 -11  -7  -1   11.50    6.60
 -11  -7  -1   10.10    4.80
 -11  -7  -1   21.10    7.10
  11   7   1    4.90    7.60
  11   7   1    5.50    4.40
   7  -8  -1    3.00    5.00
   7  -8  -1    7.80    6.40
  -7   8   1    0.60    5.60
  -7   8   1    4.70    4.60
   6  -8  -1   11.80    6.70
   6  -8  -1    0.80    4.70
   6  -8  -1    9.50    4.30
  -6   8   1    7.30    4.30
  -6   8   1    7.60    4.50
   5  -8  -1    3.60    4.10
   5  -8  -1   -1.90    3.60
   5  -8  -1   -1.60    3.20
  -5   8   1    1.50    3.00
  -5   8   1    3.50    3.60
  -5   8   1   -2.00    3.00
   4  -8  -1    6.20    3.40
   4  -8  -1    9.70    3.70
   4  -8  -1    0.30    3.10
   4  -8  -1    0.50    2.30
  -4   8   1    8.70    4.40
  -4   8   1    5.00    6.20
  -4   8   1    3.70    3.00
  -4   8   1    0.80    3.90
   3  -8  -1  151.18   11.40
   3  -8  -1  167.98   11.70
   3  -8  -1  148.69   11.50
  -3   8   1  157.38   10.50
  -3   8   1  167.18   12.70
  -3   8   1  157.98   12.00
  -3   8   1  153.08   11.00
   2  -8  -1   65.69    6.10
   2  -8  -1   65.09    7.10
   2  -8  -1   78.89    7.40
   2  -8  -1   88.19    7.60
   2  -8  -1   66.99    4.30
  -2   8   1   94.39    8.30
  -2   8   1   66.39    7.30
  -2   8   1   72.19    9.70
  -2   8   1   60.49    6.10
   1  -8  -1  356.56   14.50
   1  -8  -1  351.66   12.40
   1  -8  -1  354.76   11.90
   1  -8  -1  347.67   15.20
   1  -8  -1  339.37   13.30
   1  -8  -1  348.47   15.00
  -1   8   1  397.76   18.30
  -1   8   1  388.76   20.00
  -1   8   1  386.06   13.90
   0  -8  -1    4.00    2.00
   0  -8  -1    2.10    1.60
   0  -8  -1    0.00    1.50
   0   8   1    1.50    2.20
   0   8   1    0.10    1.00
   0   8   1    0.40    3.00
   0   8   1   -1.10    1.80
  -1  -8  -1   80.39    4.90
  -1  -8  -1   95.09    7.30
  -1  -8  -1   78.09    6.30
  -1  -8  -1   88.39    4.90
   1   8   1   98.69    9.10
   1   8   1   79.79    5.80
   1   8   1   84.79    5.00
  -2  -8  -1    0.80    1.60
  -2  -8  -1    1.10    1.10
  -2  -8  -1    0.80    2.00
  -2  -8  -1   -1.80    1.60
   2   8   1    1.40    1.90
   2   8   1    2.00    2.60
   2   8   1    1.40    1.30
  -3  -8  -1   17.40    3.00
  -3  -8  -1   25.10    5.00
  -3  -8  -1   25.20    3.40
  -3  -8  -1   23.30    3.50
  -3  -8  -1   21.50    5.20
  -3  -8  -1   20.00    3.10
  -3  -8  -1   25.60    2.90
  -3  -8  -1   25.30    3.70
   3   8   1   24.90    5.40
   3   8   1   22.50    4.10
   3   8   1   24.90    3.70
  -4  -8  -1    3.60    2.00
  -4  -8  -1    3.30    1.50
  -4  -8  -1    0.50    0.90
  -4  -8  -1    1.20    2.10
  -4  -8  -1    8.60    2.90
  -4  -8  -1    1.40    3.20
  -4  -8  -1    3.80    2.00
  -4  -8  -1   -1.30    1.10
   4   8   1    4.30    2.10
   4   8   1    1.60    2.30
   4   8   1    3.00    1.90
  -5  -8  -1   24.40    4.30
  -5  -8  -1   13.70    4.70
  -5  -8  -1   13.40    5.00
  -5  -8  -1   15.20    3.60
  -5  -8  -1   22.80    6.10
   5   8   1   18.00    4.10
   5   8   1   19.50    4.00
   5   8   1   15.50    3.90
   5   8   1   11.80    3.60
  -6  -8  -1   11.40    4.70
  -6  -8  -1    3.10    2.30
  -6  -8  -1   10.70    3.90
  -6  -8  -1    4.90    3.30
  -6  -8  -1    6.90    2.80
  -6  -8  -1    2.10    3.70
   6   8   1   10.00    3.70
   6   8   1    3.20    3.30
   6   8   1    4.30    2.90
   6   8   1    1.00    3.40
  -7  -8  -1    7.40    3.90
  -7  -8  -1   -7.70    3.10
  -7  -8  -1    0.50    4.10
  -7  -8  -1    1.50    4.40
  -7  -8  -1    2.30    2.30
  -7  -8  -1   -0.60    2.10
   7   8   1    4.10    3.70
   7   8   1    1.20    2.10
   7   8   1   -1.80    3.20
   7   8   1   -0.70    2.00
  -8  -8  -1  337.57   21.00
  -8  -8  -1  362.36   21.80
  -8  -8  -1  376.66   23.50
  -8  -8  -1  375.06   20.00
  -8  -8  -1  333.77   19.40
   8   8   1  388.76   20.90
   8   8   1  351.06   16.90
   8   8   1  376.96   20.10
  -9  -8  -1   23.20    6.60
  -9  -8  -1   39.00    8.80
  -9  -8  -1   20.30    6.20
  -9  -8  -1   18.40    7.10
   9   8   1   -2.60    5.40
   9   8   1   13.40    6.40
   9   8   1   26.40    5.10
   9   8   1   15.80    5.30
 -10  -8  -1   13.40    6.60
 -10  -8  -1    8.20    6.20
 -10  -8  -1    7.50    4.80
 -10  -8  -1    7.60    5.10
  10   8   1   15.00    4.90
  10   8   1   10.20    6.40
 -11  -8  -1   35.20    9.10
 -11  -8  -1   36.40   16.70
 -11  -8  -1   17.30    8.10
  11   8   1   27.60    6.50
  11   8   1   29.50    9.00
   6  -9  -1   19.80    6.00
   6  -9  -1   39.60    9.70
   6  -9  -1   44.70    7.80
  -6   9   1   22.60    6.90
   5  -9  -1   63.59    8.90
   5  -9  -1   37.30    8.00
   5  -9  -1   78.39   12.30
  -5   9   1   70.09    8.60
  -5   9   1   64.09   10.10
   4  -9  -1   23.50    6.60
   4  -9  -1   21.30    5.60
   4  -9  -1   15.60    5.60
   4  -9  -1   34.40    6.70
  -4   9   1   35.10    6.90
  -4   9   1   25.40    7.40
  -4   9   1   40.60    8.60
   3  -9  -1   16.70    4.20
   3  -9  -1   12.00    4.80
   3  -9  -1   16.20    4.60
   3  -9  -1   17.20    4.50
  -3   9   1   15.20    4.60
  -3   9   1   14.70    4.60
  -3   9   1    8.40    4.10
  -3   9   1   23.70    5.70
   2  -9  -1   86.29    7.50
   2  -9  -1   93.79    5.00
   2  -9  -1   85.99    6.50
   2  -9  -1   96.69    7.30
  -2   9   1   99.49   14.50
  -2   9   1   87.99    8.40
   1  -9  -1   19.90    2.50
   1  -9  -1   27.40    3.90
   1  -9  -1   23.50    2.70
   1  -9  -1   23.10    4.30
   1  -9  -1   17.10    4.20
   1  -9  -1   25.90    4.40
  -1   9   1   12.20    5.20
  -1   9   1   21.10    4.90
   0  -9  -1  134.29    8.20
   0  -9  -1  132.49    7.10
   0  -9  -1  124.29    7.30
   0  -9  -1  134.09    6.90
   0   9   1  126.29    8.10
   0   9   1  142.89   12.00
   0   9   1  150.08   11.40
  -1  -9  -1  236.38    8.40
  -1  -9  -1  196.98   12.40
  -1  -9  -1  209.78    8.40
   1   9   1  201.38    9.50
   1   9   1  206.48   14.60
  -2  -9  -1  102.39    8.50
  -2  -9  -1  115.29    8.90
  -2  -9  -1  116.09    9.10
  -2  -9  -1  119.79    5.70
  -2  -9  -1  120.29    5.80
   2   9   1  124.89   11.20
   2   9   1  117.39    6.70
   2   9   1  119.39    6.10
  -3  -9  -1   55.99    7.90
  -3  -9  -1   46.80    7.00
  -3  -9  -1   49.80    4.40
  -3  -9  -1   57.49    4.20
  -3  -9  -1   49.00    5.30
   3   9   1   58.99    8.60
   3   9   1   59.99    7.40
   3   9   1   45.60    4.50
  -4  -9  -1   47.10    7.80
  -4  -9  -1   47.10    4.40
  -4  -9  -1   43.10    4.40
  -4  -9  -1   38.00    6.90
  -4  -9  -1   29.00    3.20
  -4  -9  -1   38.00    3.60
  -4  -9  -1   39.40    3.30
   4   9   1   36.60    6.70
   4   9   1   49.30    7.00
   4   9   1   30.40    4.20
  -5  -9  -1   75.19   10.40
  -5  -9  -1   74.99    7.20
  -5  -9  -1   83.99    6.70
  -5  -9  -1   73.79    6.00
  -5  -9  -1   75.79   10.60
  -5  -9  -1   74.79    7.30
   5   9   1   68.59    9.10
   5   9   1   74.59    7.70
   5   9   1   66.69    6.50
   5   9   1   72.39    7.10
  -6  -9  -1  606.74   28.30
  -6  -9  -1  583.64   23.00
  -6  -9  -1  599.54   28.90
  -6  -9  -1  581.04   25.30
  -6  -9  -1  608.94   23.30
  -6  -9  -1  611.54   25.60
   6   9   1  555.94   25.10
   6   9   1  587.84   23.20
   6   9   1  647.24   26.40
  -7  -9  -1   54.69    7.80
  -7  -9  -1   49.70   10.50
  -7  -9  -1   52.19    8.00
  -7  -9  -1   56.29    9.80
  -7  -9  -1   59.19   10.10
   7   9   1   48.00    7.70
   7   9   1   51.99    7.60
   7   9   1   35.30    6.50
   7   9   1   57.09    8.40
  -8  -9  -1   -0.60    4.10
  -8  -9  -1    0.60    2.80
  -8  -9  -1   12.60    5.90
  -8  -9  -1   -3.60    4.20
  -8  -9  -1   -2.40    2.60
   8   9   1   -0.80    3.10
   8   9   1    1.00    2.40
   8   9   1    9.20    5.10
  -9  -9  -1   22.30    8.00
  -9  -9  -1   25.00    8.40
  -9  -9  -1   15.00    5.50
  -9  -9  -1   20.90    5.90
   9   9   1   12.70    4.00
   9   9   1   22.80    6.90
   9   9   1   26.90    5.80
 -10  -9  -1   13.40    5.70
 -10  -9  -1   14.50    6.20
 -10  -9  -1    6.00    6.00
 -10  -9  -1   10.80    6.50
  10   9   1   13.70    5.10
  10   9   1   -5.10    6.50
  10   9   1    0.60    4.30
 -11  -9  -1   15.10    7.30
 -11  -9  -1   21.80    7.20
 -11  -9  -1   13.20    6.90
 -11  -9  -1   21.70    9.70
  11   9   1    8.50    5.40
  11   9   1  -10.00    8.30
   5 -10  -1    1.00    4.50
   5 -10  -1    4.90    4.80
  -5  10   1   -6.90    5.60
  -5  10   1    3.30    4.60
   4 -10  -1    7.60    5.50
   4 -10  -1    6.00    4.30
   4 -10  -1   10.30    4.50
   4 -10  -1    9.20    4.60
  -4  10   1   10.00    5.40
  -4  10   1    4.50    5.40
   3 -10  -1    2.50    3.30
   3 -10  -1    5.10    3.20
   3 -10  -1   -3.10    2.80
  -3  10   1    6.10    4.60
  -3  10   1   -1.30    3.10
   2 -10  -1   19.70    3.60
   2 -10  -1   27.90    2.90
   2 -10  -1   21.70    4.20
   2 -10  -1   28.10    5.00
  -2  10   1   37.60    7.20
  -2  10   1   19.10    6.00
   1 -10  -1   26.70    4.00
   1 -10  -1   29.90    4.30
  -1  10   1   18.10    4.30
  -1  10   1   27.00    7.10
  -1  10   1   21.20    6.20
   0 -10  -1   43.20    3.60
   0 -10  -1   49.99    6.60
   0 -10  -1   38.40    3.90
   0 -10  -1   48.40    4.60
   0 -10  -1   44.70    3.50
   0  10   1   39.30    4.80
   0  10   1   44.20    8.60
  -1 -10  -1    5.80    2.80
  -1 -10  -1    4.60    2.30
  -2 -10  -1   27.10    5.30
  -2 -10  -1   35.40    5.70
  -2 -10  -1   26.30    5.60
   2  10   1   30.50    6.70
  -3 -10  -1   14.40    4.20
  -3 -10  -1    5.20    3.10
  -3 -10  -1   15.20    2.30
  -3 -10  -1   11.30    1.90
  -3 -10  -1   10.70    3.90
  -3 -10  -1   10.90    3.10
   3  10   1    9.80    3.40
   3  10   1   11.50    4.80
  -4 -10  -1  170.48    8.50
  -4 -10  -1  181.98    8.20
  -4 -10  -1  192.08   13.00
  -4 -10  -1  192.68    9.70
  -4 -10  -1  199.08   13.70
  -4 -10  -1  183.18    8.70
   4  10   1  185.78   13.70
   4  10   1  195.38   12.40
   4  10   1  182.08    9.70
  -5 -10  -1   17.60    3.60
  -5 -10  -1   13.40    5.50
  -5 -10  -1   13.10    5.20
  -5 -10  -1   21.60    3.20
  -5 -10  -1   17.60    4.40
   5  10   1   17.10    4.00
   5  10   1   19.30    5.40
  -6 -10  -1   30.80    8.10
  -6 -10  -1   38.30    6.70
  -6 -10  -1   25.40    4.90
  -6 -10  -1   22.60    4.40
  -6 -10  -1   30.60    6.40
   6  10   1   27.90    4.80
   6  10   1   18.00    5.00
   6  10   1   29.10    6.70
   6  10   1   23.70    5.00
  -7 -10  -1   31.40    6.50
  -7 -10  -1   19.70    4.80
  -7 -10  -1   19.80    5.90
  -7 -10  -1   19.20    7.20
  -7 -10  -1   19.00    7.30
  -7 -10  -1   14.30    3.80
   7  10   1   15.20    4.70
   7  10   1   11.10    4.50
   7  10   1   24.00    5.60
  -8 -10  -1   54.79   11.00
  -8 -10  -1   44.10   10.30
  -8 -10  -1   36.90    6.90
  -8 -10  -1   30.90    6.00
   8  10   1   35.30    6.90
   8  10   1   38.70    7.70
  -9 -10  -1   42.40   10.70
  -9 -10  -1   31.40    7.30
  -9 -10  -1   21.90    6.80
  -9 -10  -1   22.30    5.50
   9  10   1   18.20    6.20
   9  10   1   21.00    6.00
 -10 -10  -1   23.30    6.60
 -10 -10  -1   15.50    5.80
 -10 -10  -1   39.40   10.70
  10  10   1   14.10    6.70
  10  10   1   21.40    6.60
   4 -11  -1    0.10    3.20
   4 -11  -1   -3.50    3.90
  -4  11   1   -2.30    6.40
  -4  11   1    0.60    5.00
   3 -11  -1    2.50    3.80
   3 -11  -1   12.40    4.70
   3 -11  -1    4.60    2.80
  -3  11   1   11.20    5.90
  -3  11   1    5.20    4.90
   2 -11  -1   48.30    6.30
   2 -11  -1   34.80    5.50
  -2  11   1   29.10    7.00
  -2  11   1   43.10    8.50
   1 -11  -1    9.60    2.70
   1 -11  -1    6.80    2.10
   1 -11  -1   12.30    2.40
  -1  11   1    7.70    4.30
   0 -11  -1   65.79    6.30
   0 -11  -1   60.99    5.00
   0  11   1   76.79   12.10
  -1 -11  -1    3.20    2.80
  -1 -11  -1   11.20    4.30
  -1 -11  -1    4.40    2.90
   1  11   1    0.00    3.60
  -2 -11  -1  209.88   13.10
  -2 -11  -1  219.98   13.70
  -2 -11  -1  210.28   12.60
   2  11   1  246.48   17.30
  -3 -11  -1    6.40    3.40
  -3 -11  -1    2.20    2.90
  -3 -11  -1   -2.40    2.20
   3  11   1   -0.90    2.70
  -4 -11  -1  159.08    6.70
  -4 -11  -1  152.28   12.40
  -4 -11  -1  135.69   12.00
  -4 -11  -1  158.58    9.70
  -4 -11  -1  158.78    7.10
   4  11   1  179.28   14.10
   4  11   1  174.38   22.70
  -5 -11  -1   -0.20    3.50
  -5 -11  -1   -0.80    1.80
  -5 -11  -1   -3.10    3.10
  -5 -11  -1    2.90    2.40
   5  11   1   -0.10    4.40
   5  11   1    2.50    2.30
  -6 -11  -1   82.89   12.20
  -6 -11  -1   37.80    8.80
  -6 -11  -1   49.30    5.60
  -6 -11  -1   49.60    7.40
   6  11   1   71.29    9.30
  -7 -11  -1   17.80    4.20
  -7 -11  -1    8.80    5.70
  -7 -11  -1   18.50    6.30
  -7 -11  -1    8.20    3.40
  -7 -11  -1    5.90    4.60
   7  11   1    8.90    5.10
   7  11   1   16.00    5.10
  -8 -11  -1    8.80    6.60
  -8 -11  -1   19.10    5.40
  -8 -11  -1   13.50    7.30
  -8 -11  -1   10.20    4.00
   8  11   1   16.70    5.50
   8  11   1    7.00    5.90
  -9 -11  -1    3.80    3.80
  -9 -11  -1    2.20    5.30
  -9 -11  -1   -4.00    4.60
  -9 -11  -1   -3.10    3.40
   9  11   1   -4.50    4.60
   9  11   1   -1.70    4.50
   2 -12  -1  126.19    8.80
   2 -12  -1  141.59   14.50
   2 -12  -1  145.59    7.10
   1 -12  -1   -0.90    4.90
  -1  12   1    7.40    5.70
   0 -12  -1   26.00    4.80
   0 -12  -1   25.50    7.10
   0  12   1   24.30    7.50
  -1 -12  -1   16.40    5.30
  -1 -12  -1   15.30    4.30
  -1 -12  -1   21.10    4.20
   1  12   1   11.30    6.10
  -2 -12  -1   19.20    4.90
  -2 -12  -1   26.00    5.60
   2  12   1   20.00    6.90
  -3 -12  -1   31.20    5.70
  -3 -12  -1   47.00    9.90
  -3 -12  -1   33.40    7.00
   3  12   1   39.10    9.40
  -4 -12  -1   82.99    6.20
  -4 -12  -1   91.99    9.70
  -4 -12  -1   81.99   11.30
   4  12   1   93.99   12.50
  -5 -12  -1   -2.20    3.90
  -5 -12  -1   -5.00    3.40
  -5 -12  -1    0.30    1.50
   5  12   1   -5.60    3.60
   5  12   1   -3.00    3.40
  -6 -12  -1   22.00    7.20
  -6 -12  -1   16.40    3.90
  -6 -12  -1   21.30    3.80
  -6 -12  -1   -0.50    5.00
   6  12   1   16.40    6.00
   6  12   1   19.00    5.60
  -7 -12  -1   26.70    8.70
  -7 -12  -1   40.40    7.30
  -7 -12  -1   43.20    6.30
  -7 -12  -1   35.60    8.80
   7  12   1   37.80    7.50
   7  12   1   20.10    7.10
  -8 -12  -1   10.50    6.50
  -8 -12  -1   11.90    6.50
   8  12   1   18.30    6.70
   0 -13  -1   44.20    9.20
   0  13   1   26.80    7.10
  -1 -13  -1   21.70    5.10
  -1 -13  -1   26.10    6.70
   1  13   1   17.20    7.00
  -2 -13  -1    2.90    4.70
  -2 -13  -1    1.50    4.20
   2  13   1   20.40    7.90
  -3 -13  -1    5.10    4.90
  -3 -13  -1    4.20    3.60
  -3 -13  -1    8.00    4.40
   3  13   1    7.00    5.60
  -4 -13  -1  127.99   12.20
  -4 -13  -1  107.39   11.80
   4  13   1  119.89   15.80
  -5 -13  -1   -2.90    4.60
   5  13   1   -0.60    3.70
   5  13   1    4.70    5.50
  -6 -13  -1   22.20    7.60
  -6 -13  -1   11.50    6.00
   6  13   1   20.60    7.30
   6  13   1    7.90    4.30
   6  12  -2    2.50    5.50
   6  12  -2   -1.50    4.10
  -6 -12   2    2.80    6.00
  -6 -12   2    6.90    5.50
   5  12  -2    3.40    3.60
   5  12  -2    5.40    5.40
  -5 -12   2   -0.80    5.80
  -5 -12   2    3.30    4.40
   4  12  -2   10.10    6.00
   4  12  -2    8.30    3.80
  -4 -12   2    4.70    5.20
  -4 -12   2    7.60    5.90
   3  12  -2    2.10    4.40
  -3 -12   2   -1.90    2.80
  -3 -12   2   -2.00    4.00
  -3 -12   2   -6.30    5.60
   2  12  -2   52.29    9.60
  -2 -12   2   50.59    7.60
  -2 -12   2   43.50    9.60
  -2 -12   2   50.69    8.10
   1  12  -2   -1.20    4.60
   1  12  -2  -12.00    5.60
  -1 -12   2    2.60    5.20
  -1 -12   2   -5.70    3.90
  -1 -12   2    4.60    3.60
   0  12  -2    2.30    5.40
   0  12  -2    7.30    7.20
   0 -12   2    3.20    3.70
   0 -12   2    4.40    4.90
   0 -12   2   -1.50    4.30
  -1  12  -2    1.70    5.90
  -1  12  -2    0.40    4.30
   1 -12   2    5.30    4.70
   8  11  -2   18.30    6.30
   8  11  -2   18.70    7.30
  -8 -11   2   13.80    7.50
  -8 -11   2   11.20    6.80
  -8 -11   2   17.60    6.40
   7  11  -2   38.00    7.70
   7  11  -2   21.40    6.40
  -7 -11   2   31.20    6.10
  -7 -11   2   27.20    8.40
  -7 -11   2   35.60    5.30
  -7 -11   2   42.80   10.50
   6  11  -2   75.79   10.30
  -6 -11   2   76.39    5.50
  -6 -11   2   70.99    4.70
  -6 -11   2   61.09   10.80
  -6 -11   2   71.69   13.40
   5  11  -2    2.70    4.30
   5  11  -2    2.30    3.50
  -5 -11   2   -4.80    3.80
  -5 -11   2   22.70    6.30
   4  11  -2    1.70    3.00
   4  11  -2    1.00    3.50
  -4 -11   2    7.90    5.30
  -4 -11   2   -2.20    5.40
  -4 -11   2    3.20    2.10
   3  11  -2   13.60    5.50
   3  11  -2   22.50    5.40
  -3 -11   2   16.00    3.80
  -3 -11   2   10.00    5.70
  -3 -11   2   10.80    5.10
   2  11  -2   26.90    7.00
   2  11  -2   35.50    7.80
  -2 -11   2   38.40    6.00
  -2 -11   2   32.20    6.30
  -2 -11   2   31.70    7.70
   1  11  -2   10.30    5.60
   1  11  -2   11.60    5.30
  -1 -11   2    3.40    3.10
  -1 -11   2   10.60    4.60
  -1 -11   2    1.30    3.60
   0  11  -2    5.40    5.00
   0  11  -2   -4.30    3.50
   0 -11   2    0.20    2.50
   0 -11   2    3.80    4.00
  -1  11  -2    8.10    5.80
  -1  11  -2   11.30    5.70
   1 -11   2   25.50    7.30
   1 -11   2   14.10    3.20
   1 -11   2   19.20    5.30
  -2  11  -2   63.99   12.30
  -2  11  -2   36.10   10.20
   2 -11   2   48.90    9.90
  -3  11  -2   -1.50    6.10
  -3  11  -2   -7.70    3.30
   3 -11   2    8.50    4.90
   9  10  -2    1.20    4.90
  -9 -10   2   -1.10    4.80
  -9 -10   2   -3.50    3.40
  -9 -10   2   -0.70    3.30
  -9 -10   2   -2.00    6.80
   8  10  -2   45.80    7.20
   8  10  -2   42.40    8.00
  -8 -10   2   61.29   12.40
  -8 -10   2   57.99   11.20
  -8 -10   2   37.80    7.30
  -8 -10   2   47.70    6.90
   7  10  -2    2.60    3.30
   7  10  -2   -5.10    3.70
  -7 -10   2    4.30    2.70
  -7 -10   2    1.80    5.50
  -7 -10   2    0.80    2.10
  -7 -10   2    2.70    4.90
  -7 -10   2    4.00    3.30
   6  10  -2   22.10    5.40
   6  10  -2   12.10    4.90
  -6 -10   2    9.10    5.00
  -6 -10   2   19.80    5.90
  -6 -10   2   19.20    3.50
  -6 -10   2   34.60    9.50
   5  10  -2   13.60    4.80
   5  10  -2    6.90    3.70
  -5 -10   2    8.70    2.00
  -5 -10   2   -2.30    4.30
  -5 -10   2    8.30    1.90
  -5 -10   2   10.30    2.40
   4  10  -2    2.40    3.00
   4  10  -2   -2.60    2.80
  -4 -10   2   -2.00    1.50
  -4 -10   2   -1.00    4.10
  -4 -10   2   -0.60    3.30
   3  10  -2    1.20    2.50
   3  10  -2   -0.70    2.70
  -3 -10   2   -1.20    1.60
  -3 -10   2    2.30    3.60
  -3 -10   2    0.50    4.00
   2  10  -2  109.69   11.00
   2  10  -2  106.39   11.80
  -2 -10   2   96.49    9.30
  -2 -10   2  144.59    9.70
  -2 -10   2  118.89   11.30
   1  10  -2    2.80    3.20
   1  10  -2    8.10    4.60
  -1 -10   2   -0.70    2.50
  -1 -10   2    6.90    3.90
  -1 -10   2    2.90    3.60
   0  10  -2    7.30    4.20
   0  10  -2   -3.70    2.90
   0 -10   2    1.60    3.00
   0 -10   2    2.30    2.50
   0 -10   2    3.00    3.30
  -1  10  -2    7.20    4.70
  -1  10  -2    3.80    3.90
   1 -10   2    5.60    2.20
   1 -10   2   -1.50    3.30
  -2  10  -2   -4.00    2.70
  -2  10  -2    3.00    4.20
   2 -10   2   -2.90    3.80
   2 -10   2    0.60    3.30
  -3  10  -2    0.00    4.20
  -3  10  -2    9.80    5.20
   3 -10   2    5.30    5.10
   3 -10   2   13.10    4.10
   3 -10   2   11.20    3.00
   3 -10   2    9.20    2.40
   3 -10   2   10.90    4.40
  -4  10  -2    6.20    5.80
   4 -10   2    5.20    3.30
   4 -10   2    2.10    3.80
   4 -10   2   -0.80    5.60
  -5  10  -2   -4.50    6.40
  -5  10  -2    0.20    4.40
   5 -10   2   -2.50    3.20
   5 -10   2   -0.60    2.40
   5 -10   2    7.10    7.00
  10   9  -2   81.59   12.40
 -10  -9   2   94.79   15.80
 -10  -9   2   87.29   12.60
 -10  -9   2  111.19   16.50
 -10  -9   2   67.89    9.90
   9   9  -2    4.30    4.90
  -9  -9   2    9.60    4.50
  -9  -9   2   10.70    5.90
  -9  -9   2    8.70    4.30
  -9  -9   2    7.30    7.00
   8   9  -2   17.40    5.50
   8   9  -2   15.00    4.30
   8   9  -2    4.90    5.90
  -8  -9   2   28.60    6.60
  -8  -9   2   18.10    5.00
  -8  -9   2   33.70    9.90
  -8  -9   2   14.80    7.10
   7   9  -2   26.00    5.50
   7   9  -2    9.90    4.60
  -7  -9   2   25.90    6.20
  -7  -9   2   21.60    7.30
  -7  -9   2   21.60    4.90
  -7  -9   2   19.10    7.60
  -7  -9   2   20.40    4.90
  -7  -9   2   25.10    4.70
   6   9  -2    4.20    3.00
   6   9  -2   -5.40    3.00
  -6  -9   2    3.50    2.10
  -6  -9   2    5.60    2.20
  -6  -9   2    4.50    3.50
  -6  -9   2    1.00    3.50
  -6  -9   2    3.40    1.70
  -6  -9   2    7.70    5.10
   5   9  -2    1.20    2.80
   5   9  -2    2.90    3.10
   5   9  -2    9.90    3.30
  -5  -9   2   12.10    5.00
  -5  -9   2    3.50    1.60
  -5  -9   2    3.80    2.40
  -5  -9   2    4.40    4.20
   4   9  -2   47.80    6.80
   4   9  -2   45.80    7.20
  -4  -9   2   43.20    6.60
  -4  -9   2   57.39    9.10
  -4  -9   2   49.10    2.90
  -4  -9   2   39.30    8.30
  -4  -9   2   44.60    2.90
   3   9  -2    5.30    3.60
   3   9  -2    2.50    2.70
   3   9  -2    1.00    1.90
  -3  -9   2    0.90    3.20
  -3  -9   2    0.10    3.60
  -3  -9   2    1.10    1.70
   2   9  -2  134.89   11.30
   2   9  -2  158.78    9.70
   2   9  -2  129.79   12.70
  -2  -9   2  149.69   10.90
  -2  -9   2  131.69   10.70
  -2  -9   2  152.38   12.30
   1   9  -2   25.30    6.00
   1   9  -2   25.30    6.90
  -1  -9   2   28.10    5.30
  -1  -9   2   30.20    5.60
  -1  -9   2   31.30    6.40
   0   9  -2  435.36   23.30
   0   9  -2  401.06   22.20
   0  -9   2  392.76   20.00
   0  -9   2  422.16   20.30
   0  -9   2  427.56   17.90
  -1   9  -2    2.00    3.10
  -1   9  -2    8.00    3.90
   1  -9   2    6.90    3.40
   1  -9   2    6.40    3.10
   1  -9   2    1.10    1.90
  -2   9  -2   -2.10    2.00
  -2   9  -2   -1.40    3.10
  -2   9  -2   -2.00    3.40
   2  -9   2    1.00    1.00
   2  -9   2    0.70    1.70
   2  -9   2    1.60    2.60
   2  -9   2   -1.80    4.00
   2  -9   2   -0.30    1.40
   2  -9   2    4.20    3.10
   2  -9   2    3.40    1.60
  -3   9  -2    4.20    4.80
  -3   9  -2   -0.80    3.50
   3  -9   2    6.50    3.40
   3  -9   2    0.30    2.50
   3  -9   2   -0.40    1.80
   3  -9   2    4.10    4.50
  -4   9  -2    8.40    5.00
   4  -9   2   16.10    6.10
   4  -9   2    9.20    4.20
   4  -9   2    8.70    2.60
   4  -9   2    7.40    3.30
   4  -9   2    5.50    3.30
  -5   9  -2    7.80    5.40
  -5   9  -2    7.90    6.40
   5  -9   2    4.60    5.20
   5  -9   2   10.50    3.50
   5  -9   2   11.20    4.90
  -6   9  -2   -9.60    5.10
   6  -9   2    9.40    4.20
   6  -9   2   -0.70    5.40
   6  -9   2   -4.70    3.80
  10   8  -2   88.09   18.70
 -10  -8   2   73.49   12.00
   9   8  -2   21.50    5.50
   9   8  -2   18.40    7.10
  -9  -8   2   13.20    4.90
  -9  -8   2   22.50    8.20
  -9  -8   2    8.70    5.60
  -9  -8   2   15.90    7.70
   8   8  -2   17.50    3.70
   8   8  -2   27.60    7.10
   8   8  -2   13.90    4.60
  -8  -8   2   32.00    6.60
  -8  -8   2   19.80    5.60
  -8  -8   2   27.20    8.00
  -8  -8   2   22.10    7.40
  -8  -8   2   14.60    5.10
   7   8  -2   15.20    6.40
   7   8  -2   24.70    6.10
   7   8  -2   16.60    3.70
   7   8  -2   19.20    5.10
  -7  -8   2   21.30    6.20
  -7  -8   2   15.20    6.20
  -7  -8   2   22.40    5.20
  -7  -8   2   32.90    7.10
  -7  -8   2   20.90    5.00
  -7  -8   2   25.90    6.60
   6   8  -2   12.10    3.30
   6   8  -2   12.70    4.20
   6   8  -2   15.70    4.70
   6   8  -2   16.90    4.30
  -6  -8   2   12.60    4.20
  -6  -8   2   18.70    6.30
  -6  -8   2   17.50    4.10
  -6  -8   2   11.60    3.30
  -6  -8   2   18.00    7.30
  -6  -8   2    6.10    3.40
   5   8  -2    9.10    3.20
   5   8  -2   12.90    3.90
   5   8  -2   17.80    4.70
  -5  -8   2   17.00    3.20
  -5  -8   2   13.70    1.90
  -5  -8   2   19.00    6.30
  -5  -8   2   14.90    2.80
  -5  -8   2   13.00    4.00
  -5  -8   2   15.20    6.30
  -5  -8   2    7.80    2.80
   4   8  -2   -1.80    1.60
   4   8  -2    3.80    2.50
   4   8  -2   -0.40    2.00
  -4  -8   2    4.00    1.30
  -4  -8   2    0.80    1.60
  -4  -8   2    2.30    2.50
  -4  -8   2    2.00    1.00
  -4  -8   2   -1.60    2.60
   3   8  -2    4.30    2.30
   3   8  -2    5.20    3.40
   3   8  -2    5.80    3.40
  -3  -8   2   10.70    4.50
  -3  -8   2    5.40    3.30
  -3  -8   2    6.40    2.10
   2   8  -2   14.60    4.60
   2   8  -2    6.70    2.40
   2   8  -2    7.80    3.50
  -2  -8   2    7.20    2.10
  -2  -8   2   10.30    4.10
  -2  -8   2    6.20    3.80
   1   8  -2   30.80    4.40
   1   8  -2   22.70    5.20
   1   8  -2   41.40    7.70
  -1  -8   2   33.70    5.80
   0   8  -2  608.44   27.40
   0   8  -2  587.14   26.10
   0  -8   2  586.64   21.90
   0  -8   2  567.64   20.80
   0  -8   2  557.14   23.90
   0  -8   2  589.74   24.40
  -1   8  -2  253.17   16.30
  -1   8  -2  248.78   15.50
   1  -8   2  233.98   10.90
   1  -8   2  246.48   13.90
   1  -8   2  241.68   15.10
  -2   8  -2   99.59    6.40
  -2   8  -2   90.39    9.60
  -2   8  -2  110.39   10.60
   2  -8   2  108.69    6.60
   2  -8   2   97.09    6.30
   2  -8   2   99.09    5.30
   2  -8   2   95.49    7.40
   2  -8   2   97.39    5.00
   2  -8   2  112.99   10.80
   2  -8   2  101.89    8.30
   2  -8   2   81.69    5.50
  -3   8  -2   -4.70    3.60
  -3   8  -2    2.70    3.60
   3  -8   2    2.10    3.60
   3  -8   2   -1.10    2.70
   3  -8   2    1.60    1.60
   3  -8   2    2.00    1.90
   3  -8   2    0.80    1.90
  -4   8  -2    9.10    4.40
  -4   8  -2    2.60    3.60
  -4   8  -2   -2.60    3.30
   4  -8   2    1.50    1.90
   4  -8   2    0.00    3.00
   4  -8   2   -0.40    2.20
   4  -8   2   -0.90    2.00
   4  -8   2    4.80    3.00
   4  -8   2    0.70    3.60
   4  -8   2    5.30    3.40
  -5   8  -2   -1.10    3.70
  -5   8  -2   21.30    5.90
  -5   8  -2   11.80    5.40
   5  -8   2   18.60    5.70
   5  -8   2   13.90    4.60
   5  -8   2   12.40    5.10
   5  -8   2   14.40    3.50
  -6   8  -2   -0.50    5.30
   6  -8   2   -0.80    3.60
   6  -8   2   -1.80    3.40
   6  -8   2   -1.80    3.40
   6  -8   2    1.20    4.60
  -7   8  -2    3.10    6.00
   7  -8   2   -0.60    4.60
   7  -8   2    1.70    4.20
   7  -8   2   -4.80    4.10
  11   7  -2    1.80    4.30
  11   7  -2   -3.00    8.00
 -11  -7   2    3.00    5.60
 -11  -7   2    6.80    6.20
 -11  -7   2    3.60    6.70
 -11  -7   2   -3.10    4.70
  10   7  -2    3.90    4.30
  10   7  -2   11.30    7.00
 -10  -7   2   -1.10    6.80
 -10  -7   2   11.20    5.80
 -10  -7   2    0.90    5.20
 -10  -7   2    4.80    5.80
   9   7  -2    1.20    4.80
   9   7  -2    6.90    3.60
  -9  -7   2   14.50    5.90
  -9  -7   2   10.10    6.20
  -9  -7   2    3.10    4.40
  -9  -7   2    5.20    4.70
   8   7  -2   99.99   12.70
   8   7  -2   72.59    5.30
   8   7  -2   84.09   11.00
  -8  -7   2   81.09   11.80
  -8  -7   2   72.19   11.70
  -8  -7   2   70.39   11.60
  -8  -7   2   96.19   15.10
  -8  -7   2   74.59   11.20
   7   7  -2   -0.10    2.10
   7   7  -2    1.30    4.20
   7   7  -2   -2.80    1.90
   7   7  -2    7.80    4.10
  -7  -7   2    2.10    4.50
  -7  -7   2   -2.00    2.20
  -7  -7   2   -2.40    4.20
  -7  -7   2   -4.30    2.70
  -7  -7   2    3.90    3.50
   6   7  -2  100.89    9.20
   6   7  -2   94.89    7.00
   6   7  -2   86.39    8.60
   6   7  -2   84.29    8.60
  -6  -7   2  101.49    8.90
  -6  -7   2   85.39    8.50
  -6  -7   2   96.29   10.70
  -6  -7   2   84.09    9.10
  -6  -7   2   93.59    8.10
  -6  -7   2   70.69   10.80
   5   7  -2  122.49    8.50
   5   7  -2  116.99    8.10
   5   7  -2  113.09    8.70
   5   7  -2  121.09    9.40
  -5  -7   2  121.09    5.20
  -5  -7   2  101.89   13.30
  -5  -7   2  111.89    8.60
  -5  -7   2  123.09    9.30
  -5  -7   2  133.79    8.30
  -5  -7   2  126.99   11.80
  -5  -7   2  114.69    8.40
   4   7  -2  106.39    8.00
   4   7  -2  100.79    6.30
   4   7  -2   87.79    7.60
  -4  -7   2   96.59    5.40
  -4  -7   2   99.99    6.60
  -4  -7   2   91.49    5.80
  -4  -7   2   97.09   12.30
  -4  -7   2   93.09    5.10
  -4  -7   2   90.99    9.20
  -4  -7   2  109.69    7.20
   3   7  -2    9.00    2.50
   3   7  -2   10.20    3.00
   3   7  -2   13.20    2.40
   3   7  -2    3.50    3.20
  -3  -7   2   11.00    1.90
  -3  -7   2   11.50    2.20
  -3  -7   2   10.90    4.40
  -3  -7   2   13.20    2.30
  -3  -7   2   11.40    4.00
   2   7  -2   17.60    4.20
   2   7  -2   14.60    3.20
   2   7  -2   18.50    5.10
  -2  -7   2   25.80    5.40
  -2  -7   2   22.60    3.80
   1   7  -2   13.10    2.80
   1   7  -2   21.80    5.50
   1   7  -2   13.40    4.00
  -1  -7   2   13.70    4.50
  -1  -7   2   10.50    3.00
  -1  -7   2   19.40    4.20
  -1  -7   2   14.70    3.00
   0   7  -2   72.39    7.80
   0   7  -2   71.49    7.70
   0  -7   2   78.09    6.90
   0  -7   2   75.49    6.30
   0  -7   2   65.29    5.30
   0  -7   2   81.09    7.50
  -1   7  -2  190.88   13.30
  -1   7  -2  188.68   12.70
   1  -7   2  154.18   10.50
   1  -7   2  186.28    6.80
   1  -7   2  171.68    8.40
   1  -7   2  170.18    6.20
   1  -7   2  177.28   12.30
   1  -7   2  170.98    8.60
  -2   7  -2  101.69    6.80
  -2   7  -2  100.69    9.50
  -2   7  -2  108.79   10.10
   2  -7   2  114.19    7.80
   2  -7   2   95.69    9.40
   2  -7   2  113.09    5.50
   2  -7   2  109.09    6.50
   2  -7   2  124.29    7.20
   2  -7   2  111.39    6.30
  -3   7  -2   11.20    4.00
  -3   7  -2    9.70    3.20
  -3   7  -2   19.50    5.60
  -3   7  -2   15.40    3.20
   3  -7   2   18.80    4.20
   3  -7   2    8.80    4.70
   3  -7   2   14.10    4.40
   3  -7   2   17.90    2.80
   3  -7   2    8.70    2.60
   3  -7   2   15.10    3.80
   3  -7   2   14.30    3.70
  -4   7  -2   16.90    6.20
  -4   7  -2   23.20    6.00
  -4   7  -2   23.60    3.80
  -4   7  -2    9.00    4.40
   4  -7   2   32.20    3.90
   4  -7   2   17.90    4.90
   4  -7   2   20.00    4.90
   4  -7   2   17.00    4.50
   4  -7   2   20.30    6.90
   4  -7   2   20.90    3.90
   4  -7   2   25.20    5.60
  -5   7  -2   45.10    6.40
  -5   7  -2   38.40    7.30
  -5   7  -2   35.40    6.70
  -5   7  -2   39.00    7.10
   5  -7   2   46.30    7.70
   5  -7   2   47.50    9.50
   5  -7   2   33.90    4.10
   5  -7   2   41.70    7.60
   5  -7   2   36.60    6.60
   5  -7   2   41.10    5.30
   5  -7   2   34.70    7.20
  -6   7  -2   43.40    8.00
  -6   7  -2   34.20    7.20
   6  -7   2   23.00    6.30
   6  -7   2   37.80    5.40
   6  -7   2   46.70    9.70
   6  -7   2   34.70    7.80
   6  -7   2   46.80    9.10
  -7   7  -2    9.40    6.10
  -7   7  -2    0.60    5.30
   7  -7   2    2.30    4.30
   7  -7   2    8.40    4.80
   7  -7   2    5.30    5.50
   7  -7   2    9.10    3.50
  -8   7  -2   34.00    9.10
   8  -7   2   43.40    9.60
   8  -7   2   21.10    8.20
   8  -7   2   36.90    8.80
  11   6  -2   46.20    9.40
  11   6  -2   47.70   10.80
 -11  -6   2   43.20   10.80
 -11  -6   2   39.80    9.60
 -11  -6   2   33.20   10.00
  10   6  -2   16.90    7.40
  10   6  -2   11.70    4.70
 -10  -6   2   19.30    7.90
 -10  -6   2    6.90    5.50
 -10  -6   2    8.90    5.20
 -10  -6   2    7.60    6.50
   9   6  -2  174.78   14.10
   9   6  -2  157.38   15.60
  -9  -6   2  160.78   16.10
  -9  -6   2  144.79   14.30
  -9  -6   2  161.18   15.20
  -9  -6   2  142.59   13.80
   8   6  -2  104.79   11.40
   8   6  -2   97.09   10.80
   8   6  -2  118.19   11.10
  -8  -6   2  117.19   13.30
  -8  -6   2   84.49   12.50
  -8  -6   2  132.59   13.70
  -8  -6   2  107.59   11.30
  -8  -6   2   78.49   13.60
  -8  -6   2   94.49   14.60
   7   6  -2   21.20    5.70
   7   6  -2   14.20    2.60
   7   6  -2   13.20    4.60
  -7  -6   2   13.60    4.90
  -7  -6   2   14.20    6.20
  -7  -6   2    4.00    4.30
  -7  -6   2   12.30    4.70
  -7  -6   2    7.90    4.90
  -7  -6   2   15.10    5.30
   6   6  -2   18.70    4.80
   6   6  -2   21.70    5.00
   6   6  -2   18.40    4.60
   6   6  -2   24.30    5.30
  -6  -6   2   19.40    4.90
  -6  -6   2   16.80    4.80
  -6  -6   2   21.90    5.80
  -6  -6   2   11.80    4.60
  -6  -6   2   29.50    7.60
  -6  -6   2   17.10    5.70
   5   6  -2  471.65   20.40
   5   6  -2  495.15   18.20
   5   6  -2  486.85   20.70
   5   6  -2  486.35   19.90
  -5  -6   2  443.36   14.60
  -5  -6   2  461.25   23.90
  -5  -6   2  470.05   20.70
  -5  -6   2  474.15   20.10
  -5  -6   2  464.15   19.50
  -5  -6   2  480.95   24.50
   4   6  -2  304.27   14.50
   4   6  -2  296.67   12.90
   4   6  -2  311.37   13.90
  -4  -6   2  282.07   12.40
  -4  -6   2  278.37   13.00
  -4  -6   2  300.47   10.50
  -4  -6   2  308.37   14.10
  -4  -6   2  308.97   13.50
  -4  -6   2  302.97   17.70
  -4  -6   2  305.57   16.80
   3   6  -2   92.59    5.60
   3   6  -2   90.59    4.80
   3   6  -2   90.29    8.40
   3   6  -2   86.29    5.80
   3   6  -2   93.79    6.70
   3   6  -2   92.69    7.20
  -3  -6   2   87.39   11.30
  -3  -6   2   91.99    5.10
  -3  -6   2   95.49    5.80
  -3  -6   2   94.29    7.00
  -3  -6   2   93.49    5.50
  -3  -6   2   87.99    8.30
   2   6  -2    7.20    2.00
   2   6  -2    3.30    2.80
   2   6  -2    2.90    1.90
  -2  -6   2    2.80    1.90
  -2  -6   2   10.10    3.80
  -2  -6   2    5.90    1.90
  -2  -6   2    6.20    2.10
  -2  -6   2    7.80    1.00
   1   6  -2    1.20    2.20
   1   6  -2   -0.20    1.20
  -1  -6   2    3.10    1.50
  -1  -6   2   -0.20    1.00
  -1  -6   2    2.00    2.10
  -1  -6   2    2.90    2.50
   0   6  -2  290.87   14.80
   0   6  -2  273.47   15.30
   0  -6   2  260.17   13.80
   0  -6   2  277.67   11.20
   0  -6   2  272.17   13.50
  -1   6  -2   36.30    6.30
  -1   6  -2   41.00    4.60
  -1   6  -2   41.30    3.30
  -1   6  -2   35.00    5.80
   1  -6   2   43.40    3.90
   1  -6   2   37.70    3.30
   1  -6   2   43.50    7.00
   1  -6   2   35.70    3.10
   1  -6   2   36.60    2.90
  -2   6  -2   83.59    8.40
  -2   6  -2  101.39    8.70
  -2   6  -2  108.89    5.30
   2  -6   2  101.19    8.90
   2  -6   2  100.09    4.90
   2  -6   2   94.99    5.40
   2  -6   2  103.79    6.50
   2  -6   2   95.99    6.20
   2  -6   2  106.29    6.80
   2  -6   2  114.19    5.00
   2  -6   2  103.39    7.00
  -3   6  -2  498.95   21.90
  -3   6  -2  462.65   21.20
  -3   6  -2  436.36   18.90
  -3   6  -2  458.45   16.80
   3  -6   2  455.95   19.40
   3  -6   2  435.36   17.90
   3  -6   2  431.06   22.10
   3  -6   2  452.75   15.50
   3  -6   2  470.45   18.00
   3  -6   2  467.45   18.90
   3  -6   2  461.65   19.20
  -4   6  -2  273.07   13.60
  -4   6  -2  296.77   15.60
  -4   6  -2  286.27   16.10
  -4   6  -2  265.17   15.70
   4  -6   2  292.57   14.90
   4  -6   2  245.58   15.40
   4  -6   2  279.07   15.20
   4  -6   2  269.37   10.90
   4  -6   2  274.37   13.70
  -5   6  -2  214.38   14.60
  -5   6  -2  225.98   13.50
  -5   6  -2  216.48   14.00
  -5   6  -2  213.48   14.00
   5  -6   2  217.88   11.00
   5  -6   2  223.18   15.00
   5  -6   2  206.58   15.00
   5  -6   2  222.18   14.00
   5  -6   2  215.48   16.60
  -6   6  -2    0.90    4.70
  -6   6  -2   -6.70    3.10
  -6   6  -2   -0.60    3.20
   6  -6   2    2.70    3.60
   6  -6   2    1.40    2.40
   6  -6   2    8.20    4.80
   6  -6   2   -0.80    4.20
   6  -6   2   -1.90    4.20
  -7   6  -2    4.10    4.00
  -7   6  -2    1.90    4.10
   7  -6   2    5.20    4.70
   7  -6   2   -2.30    4.30
   7  -6   2    2.50    3.50
   7  -6   2    0.70    2.40
  -8   6  -2   13.80    5.90
  -8   6  -2   12.30    6.50
   8  -6   2   24.40    7.20
   8  -6   2   12.30    5.80
   8  -6   2   19.40    4.70
   8  -6   2   24.00    6.50
  11   5  -2    6.50    6.00
  11   5  -2    9.30    7.20
 -11  -5   2   -1.20    6.60
 -11  -5   2    5.60    6.30
 -11  -5   2    0.10    5.30
 -11  -5   2   10.30    7.60
  10   5  -2   -7.10    4.60
  10   5  -2    0.50    2.90
  10   5  -2   -5.60    5.70
 -10  -5   2    3.70    4.40
 -10  -5   2   -0.60    4.80
 -10  -5   2   -6.90    3.80
 -10  -5   2    0.10    3.50
   9   5  -2    1.20    4.80
   9   5  -2    3.60    3.80
   9   5  -2    1.90    3.30
   9   5  -2    6.90    5.10
  -9  -5   2    3.00    4.00
  -9  -5   2   20.20    6.90
  -9  -5   2   16.00    5.50
  -9  -5   2    1.20    3.60
  -9  -5   2    4.10    6.70
   8   5  -2   -0.80    4.40
   8   5  -2    6.20    4.70
   8   5  -2   -2.60    3.60
   8   5  -2    5.80    2.00
  -8  -5   2    3.20    5.00
  -8  -5   2    3.10    4.40
  -8  -5   2    2.50    3.40
  -8  -5   2    4.40    4.70
   7   5  -2  291.67    9.90
   7   5  -2  286.67   10.40
   7   5  -2  312.57   17.20
   7   5  -2  301.87   18.20
   7   5  -2  283.67   18.30
  -7  -5   2  278.97   18.00
  -7  -5   2  301.67   19.30
  -7  -5   2  297.97   18.20
  -7  -5   2  307.77   19.20
  -7  -5   2  294.27   19.90
   6   5  -2   92.49    5.30
   6   5  -2   96.09    8.50
   6   5  -2   92.79    4.70
   6   5  -2   88.99    9.60
  -6  -5   2   93.99    9.80
  -6  -5   2   91.99    9.90
  -6  -5   2   91.49    9.10
  -6  -5   2   90.59   12.10
  -6  -5   2  103.69    9.60
  -6  -5   2   86.89    9.30
   5   5  -2  135.99    9.60
   5   5  -2  138.49    5.90
   5   5  -2  128.29    7.10
   5   5  -2  132.09    9.60
   5   5  -2  124.79    9.70
  -5  -5   2  149.88   10.20
  -5  -5   2  141.79   11.80
  -5  -5   2  114.99    9.60
  -5  -5   2  129.19    9.70
  -5  -5   2  140.49   10.70
  -5  -5   2  144.69   11.30
   4   5  -2   -0.20    1.10
   4   5  -2    0.90    1.50
   4   5  -2    0.30    1.50
   4   5  -2   -1.40    1.10
  -4  -5   2   -0.70    1.60
  -4  -5   2    0.70    1.40
  -4  -5   2    0.20    1.60
  -4  -5   2   -1.60    1.90
  -4  -5   2    0.20    1.30
  -4  -5   2   -0.60    1.30
  -4  -5   2    0.20    1.40
   3   5  -2  214.18   11.60
   3   5  -2  206.38    9.20
   3   5  -2  204.08   10.40
   3   5  -2  199.08    9.90
   3   5  -2  186.98   13.40
  -3  -5   2  194.68    9.10
  -3  -5   2  196.58    9.40
  -3  -5   2  185.58   10.30
  -3  -5   2  199.28    8.00
  -3  -5   2  201.98    9.90
  -3  -5   2  218.58   13.40
  -3  -5   2  202.08   12.20
  -3  -5   2  217.08    9.90
   2   5  -2  592.64   21.40
   2   5  -2  606.24   16.40
   2   5  -2  592.54   20.10
   2   5  -2  574.44   16.30
   2   5  -2  619.44   24.10
   2   5  -2  572.74   17.90
   2   5  -2  581.74   17.60
  -2  -5   2  586.54   18.90
  -2  -5   2  562.04   22.70
  -2  -5   2  583.34   21.20
  -2  -5   2  606.24   23.90
  -2  -5   2  607.54   23.00
  -2  -5   2  573.14   17.70
  -2  -5   2  575.44   17.80
   1   5  -2 1223.78   40.20
   1   5  -2 1199.48   38.00
   1   5  -2 1227.58   35.10
  -1  -5   2 1165.78   38.00
  -1  -5   2 1225.18   38.00
  -1  -5   2 1205.68   35.50
  -1  -5   2 1227.08   36.50
  -1  -5   2 1197.48   39.20
   0   5  -2    5.00    1.40
   0   5  -2    5.90    2.00
   0   5  -2    7.50    2.70
   0  -5   2    2.00    1.50
   0  -5   2    3.00    1.90
   0  -5   2    4.20    1.20
  -1   5  -2  640.44   20.40
  -1   5  -2  663.13   17.70
  -1   5  -2  664.33   25.20
  -1   5  -2  626.84   19.50
  -1   5  -2  601.74   17.90
   1  -5   2  653.03   19.30
   1  -5   2  643.94   19.50
   1  -5   2  677.63   24.70
   1  -5   2  609.94   19.40
   1  -5   2  666.03   20.80
  -2   5  -2  213.88    8.80
  -2   5  -2  222.88   11.30
  -2   5  -2  225.58   12.50
  -2   5  -2  221.18   12.60
   2  -5   2  251.47   13.70
   2  -5   2  227.38    8.40
   2  -5   2  214.68   10.10
   2  -5   2  193.28    9.20
   2  -5   2  207.38   10.30
   2  -5   2  234.48    7.90
   2  -5   2  212.08   10.40
   2  -5   2  229.68   10.70
  -3   5  -2  194.08   13.20
  -3   5  -2  171.28   11.10
  -3   5  -2  177.58   10.60
  -3   5  -2  179.28    9.40
   3  -5   2  179.08   10.00
   3  -5   2  188.58   10.80
   3  -5   2  185.08    8.40
   3  -5   2  207.68   13.20
   3  -5   2  179.08   10.40
   3  -5   2  199.88   11.40
   3  -5   2  178.68   10.60
   3  -5   2  188.98    7.70
  -4   5  -2  128.59   10.10
  -4   5  -2  137.59   10.00
  -4   5  -2  137.39   10.00
   4  -5   2  134.09   10.10
   4  -5   2  138.79   10.90
   4  -5   2  150.48    7.90
   4  -5   2  135.79   10.30
   4  -5   2  139.69    9.00
   4  -5   2  136.29   10.00
  -5   5  -2   58.89    9.90
  -5   5  -2   40.80    7.00
  -5   5  -2   37.50    6.40
   5  -5   2   28.10    6.50
   5  -5   2   38.00    4.90
   5  -5   2   39.50    7.30
   5  -5   2   35.50    7.00
   5  -5   2   38.80    7.30
  -6   5  -2    0.40    2.50
  -6   5  -2   -1.00    2.90
   6  -5   2    2.90    4.50
   6  -5   2    4.90    4.30
   6  -5   2   -0.40    3.40
   6  -5   2   -1.20    1.90
  -7   5  -2  120.79   12.50
  -7   5  -2   99.19   10.00
   7  -5   2   98.39    7.70
   7  -5   2  118.99   12.40
   7  -5   2   82.79   12.60
   7  -5   2   74.19   11.40
   7  -5   2   89.19   13.10
  -8   5  -2    0.30    4.30
  -8   5  -2    8.50    4.60
   8  -5   2    2.00    4.40
   8  -5   2   -7.30    3.40
   8  -5   2    5.50    5.30
   8  -5   2    6.60    3.40
  -9   5  -2    8.80    6.60
  -9   5  -2   -4.60    4.60
   9  -5   2   -5.50    3.40
   9  -5   2    4.70    5.40
   9  -5   2    0.10    5.20
  11   4  -2    0.10    4.00
  11   4  -2  -16.80    8.30
  11   4  -2   -6.80    5.70
 -11  -4   2   -3.20    5.20
 -11  -4   2   -9.60    4.30
 -11  -4   2   -6.90    5.40
 -11  -4   2   -0.70    4.90
  10   4  -2   -6.80    2.50
  10   4  -2   -0.70    7.20
  10   4  -2    0.10    5.70
 -10  -4   2    1.80    3.90
 -10  -4   2    6.10    5.40
 -10  -4   2   12.10    6.60
 -10  -4   2    3.00    5.00
   9   4  -2   12.50    6.30
   9   4  -2    9.30    5.50
   9   4  -2    7.50    3.80
   9   4  -2   13.20    4.60
  -9  -4   2    9.80    5.30
  -9  -4   2   11.50    6.60
  -9  -4   2    2.40    4.60
  -9  -4   2    5.00    6.00
  -9  -4   2    9.10    5.30
   8   4  -2   20.50    7.30
   8   4  -2   26.80    5.60
   8   4  -2   18.80    5.40
   8   4  -2   13.20    5.30
  -8  -4   2   26.60    7.80
  -8  -4   2   15.70    6.00
  -8  -4   2   20.60    6.20
  -8  -4   2   17.40    6.60
  -8  -4   2   22.20    5.20
   7   4  -2   37.50    3.60
   7   4  -2   38.70    7.30
   7   4  -2   37.00    7.30
   7   4  -2   36.70    6.50
  -7  -4   2   36.50    7.90
  -7  -4   2   31.00    6.70
  -7  -4   2   38.50    8.30
  -7  -4   2   20.20    6.20
  -7  -4   2   28.30    7.20
  -7  -4   2   28.20    7.30
   6   4  -2  231.98   15.40
   6   4  -2  253.17    9.70
   6   4  -2  247.48   14.20
   6   4  -2  246.78    8.20
   6   4  -2  318.27   16.70
  -6  -4   2  255.07   16.80
  -6  -4   2  231.18   15.00
  -6  -4   2  250.47   15.80
  -6  -4   2  228.48   15.50
  -6  -4   2  234.88   15.90
  -6  -4   2  240.38   15.40
   5   4  -2    9.20    1.80
   5   4  -2   11.00    3.00
   5   4  -2    6.70    2.60
  -5  -4   2    6.20    3.60
  -5  -4   2   11.00    3.60
  -5  -4   2    9.10    2.10
  -5  -4   2    3.40    2.90
  -5  -4   2    9.20    3.40
  -5  -4   2    9.80    3.70
  -5  -4   2   11.60    4.10
   4   4  -2    0.90    1.60
   4   4  -2   -0.50    1.70
   4   4  -2    0.30    1.00
   4   4  -2    0.60    1.80
   4   4  -2    2.40    1.20
  -4  -4   2    1.50    1.80
  -4  -4   2    2.90    1.60
  -4  -4   2   -2.00    1.70
  -4  -4   2    3.40    1.90
  -4  -4   2    3.60    1.80
  -4  -4   2    4.50    2.60
  -4  -4   2    0.10    1.60
   3   4  -2  699.83   27.10
   3   4  -2  734.93   21.50
   3   4  -2  733.03   22.90
   3   4  -2  736.53   24.50
   3   4  -2  731.73   26.50
   3   4  -2  734.63   24.60
   3   4  -2  731.93   24.40
   3   4  -2  737.93   24.00
  -3  -4   2  723.93   22.70
  -3  -4   2  730.33   21.30
  -3  -4   2  719.33   24.40
  -3  -4   2  685.03   26.00
  -3  -4   2  711.43   27.70
  -3  -4   2  726.43   24.10
  -3  -4   2  713.13   24.70
  -3  -4   2  718.83   24.40
  -3  -4   2  687.83   24.10
   2   4  -2  667.13   19.20
   2   4  -2  603.74   20.80
   2   4  -2  604.54   20.50
   2   4  -2  611.04   19.70
   2   4  -2  585.34   19.70
   2   4  -2  608.74   23.30
  -2  -4   2  610.14   21.00
  -2  -4   2  620.44   18.80
  -2  -4   2  644.24   19.20
  -2  -4   2  620.44   19.00
  -2  -4   2  670.03   20.00
  -2  -4   2  621.34   19.70
  -2  -4   2  600.74   23.80
  -2  -4   2  629.94   23.20
  -2  -4   2  630.24   21.00
   1   4  -2  601.84   18.70
   1   4  -2  576.14   22.30
  -1  -4   2  604.14   19.30
  -1  -4   2  607.54   22.00
  -1  -4   2  590.24   20.80
  -1  -4   2  600.24   16.30
  -1  -4   2  588.94   19.00
  -1  -4   2  537.45   16.50
   0   4  -2   37.00    5.50
   0   4  -2   35.50    4.80
   0   4  -2   39.50    2.90
   0  -4   2   41.80    2.10
   0  -4   2   42.00    4.60
   0  -4   2   39.20    3.00
   0  -4   2   42.80    2.10
   0  -4   2   41.10    5.40
   0  -4   2   41.70    4.40
  -1   4  -2  220.48   11.50
  -1   4  -2  234.28   11.40
  -1   4  -2  213.58    7.30
  -1   4  -2  206.88    8.80
   1  -4   2  223.38    7.70
   1  -4   2  221.48    8.50
   1  -4   2  214.78    8.40
   1  -4   2  186.08   10.70
   1  -4   2  209.78    7.60
   1  -4   2  218.08   11.20
   1  -4   2  212.08    8.20
   1  -4   2  203.58   10.50
   1  -4   2  189.28    9.30
  -2   4  -2 1120.69   32.50
  -2   4  -2  954.90   31.30
  -2   4  -2 1056.99   34.30
  -2   4  -2  996.70   32.80
  -2   4  -2 1061.09   30.40
  -2   4  -2 1056.09   34.10
   2  -4   2 1025.10   31.90
   2  -4   2 1064.79   28.30
   2  -4   2 1014.20   31.80
   2  -4   2 1006.50   31.60
   2  -4   2 1019.00   27.90
   2  -4   2 1044.10   35.10
   2  -4   2 1028.70   31.00
   2  -4   2 1040.00   28.60
   2  -4   2 1103.59   32.90
  -3   4  -2  123.99    8.80
  -3   4  -2  135.49    8.80
  -3   4  -2  138.59    9.00
  -3   4  -2  133.99    8.00
   3  -4   2  133.49   10.30
   3  -4   2  139.69    8.00
   3  -4   2  134.89    8.70
   3  -4   2  122.99    6.40
   3  -4   2  149.39    9.20
   3  -4   2  133.59    8.50
  -4   4  -2    2.90    2.40
  -4   4  -2    2.60    1.90
  -4   4  -2    3.90    2.40
  -4   4  -2    2.00    2.10
   4  -4   2    1.40    2.00
   4  -4   2    2.60    1.80
   4  -4   2    2.80    2.70
   4  -4   2    2.60    2.50
   4  -4   2    0.40    2.00
   4  -4   2    8.10    1.80
  -5   4  -2   14.60    4.00
   5  -4   2   12.70    4.50
   5  -4   2   13.40    4.90
   5  -4   2   10.10    4.10
   5  -4   2   19.80    5.30
  -6   4  -2   29.30    7.10
  -6   4  -2   33.20    5.70
  -6   4  -2   34.10    6.30
  -6   4  -2   35.90    6.10
   6  -4   2   30.70    4.90
   6  -4   2   29.40    6.70
   6  -4   2   28.90    6.90
   6  -4   2   26.70    6.40
   6  -4   2   26.40    7.50
  -7   4  -2   26.00    5.50
  -7   4  -2   16.00    5.10
  -7   4  -2   19.50    6.80
  -7   4  -2   24.60    5.40
   7  -4   2   24.40    6.80
   7  -4   2   30.20    8.10
   7  -4   2   25.20    7.50
  -8   4  -2   15.30    6.10
  -8   4  -2   14.80    4.90
  -8   4  -2   21.50    7.10
  -8   4  -2   11.80    4.80
   8  -4   2   15.70    7.00
   8  -4   2   25.50    7.50
   8  -4   2   18.40    4.00
   8  -4   2   22.00    6.30
  -9   4  -2    1.00    4.30
  -9   4  -2    2.40    4.60
  -9   4  -2   -0.90    4.90
   9  -4   2   -4.50    5.00
   9  -4   2   -6.50    2.70
   9  -4   2    2.00    6.30
   9  -4   2    3.90    4.70
 -10   4  -2   12.60    6.20
 -10   4  -2   27.50    9.20
  10  -4   2    4.50    4.60
  10  -4   2   29.20    8.30
  10  -4   2   24.80    8.70
  10  -4   2   22.80    9.00
  11   3  -2   38.40    8.10
  11   3  -2   22.90    9.30
  11   3  -2   47.00   11.10
 -11  -3   2   30.30    8.40
 -11  -3   2   36.00   10.10
 -11  -3   2   31.50    8.50
 -11  -3   2   27.70   10.20
  10   3  -2   36.10    8.20
  10   3  -2   48.30   11.20
  10   3  -2   35.50   10.00
 -10  -3   2   26.90    7.30
 -10  -3   2   30.20    8.20
 -10  -3   2   47.10   10.90
 -10  -3   2   44.30   10.90
   9   3  -2   -4.40    2.10
   9   3  -2   -1.70    5.90
   9   3  -2   -0.80    3.70
  -9  -3   2    4.10    4.10
  -9  -3   2   -1.90    3.40
  -9  -3   2    2.40    4.10
  -9  -3   2    0.00    3.80
   8   3  -2    1.80    4.20
   8   3  -2    0.40    2.40
   8   3  -2    1.00    3.50
  -8  -3   2    2.60    3.30
  -8  -3   2    5.60    4.10
  -8  -3   2    0.00    3.70
  -8  -3   2   10.10    5.20
  -8  -3   2   -4.90    4.40
   7   3  -2  148.99   11.40
   7   3  -2  166.08   15.70
   7   3  -2  130.59   11.90
   7   3  -2  142.69    8.20
  -7  -3   2  131.59   12.00
  -7  -3   2  152.48   13.30
  -7  -3   2  146.99   12.80
  -7  -3   2  143.59   11.20
  -7  -3   2  117.39   11.90
   6   3  -2   92.29    8.30
   6   3  -2   85.79    5.90
   6   3  -2  100.19   10.10
   6   3  -2  116.59   11.00
  -6  -3   2  115.79   10.00
  -6  -3   2  104.69   10.10
  -6  -3   2  104.99   10.10
  -6  -3   2  105.19   10.10
  -6  -3   2  101.79   10.30
  -6  -3   2  106.69   10.40
   5   3  -2  304.37   15.00
   5   3  -2  284.07   10.90
   5   3  -2  295.47    8.60
   5   3  -2  308.97   16.10
   5   3  -2  263.37   15.60
  -5  -3   2  291.87   16.70
  -5  -3   2  294.97   16.70
  -5  -3   2  271.67   15.60
  -5  -3   2  286.97   12.00
  -5  -3   2  301.87   14.50
  -5  -3   2  296.77   18.60
   4   3  -2   43.00    2.70
   4   3  -2   35.60    6.90
   4   3  -2   37.90    6.00
   4   3  -2   44.40    7.50
   4   3  -2   40.80    6.60
   4   3  -2   41.40    5.60
   4   3  -2   45.10    3.20
  -4  -3   2   39.80    5.20
  -4  -3   2   48.00    7.00
  -4  -3   2   51.89    7.30
  -4  -3   2   44.30    4.90
  -4  -3   2   48.90    6.70
  -4  -3   2   38.50    6.20
  -4  -3   2   44.00    6.70
  -4  -3   2   42.70    3.50
   3   3  -2    8.10    4.00
   3   3  -2    8.00    2.50
   3   3  -2    4.60    1.80
   3   3  -2    5.10    2.50
   3   3  -2    7.70    2.40
   3   3  -2    4.70    1.40
   3   3  -2    4.70    1.60
   3   3  -2    2.50    1.40
   3   3  -2    5.60    2.10
  -3  -3   2    4.60    2.20
  -3  -3   2    6.00    2.60
  -3  -3   2    7.30    2.50
  -3  -3   2    5.60    1.50
  -3  -3   2   10.20    3.70
   2   3  -2  493.15   19.10
   2   3  -2  471.95   16.70
   2   3  -2  476.75   16.40
   2   3  -2  470.35   15.80
   2   3  -2  466.95   16.90
   2   3  -2  492.15   15.30
   2   3  -2  488.25   16.70
  -2  -3   2  501.45   16.70
  -2  -3   2  504.85   16.60
  -2  -3   2  496.75   17.10
  -2  -3   2  512.65   16.00
  -2  -3   2  483.35   16.00
  -2  -3   2  471.35   16.50
  -2  -3   2  471.05   18.20
   1   3  -2   17.80    1.90
   1   3  -2   19.80    2.40
   1   3  -2   16.50    2.10
   1   3  -2   20.10    2.80
   1   3  -2   16.70    3.20
   1   3  -2   17.60    2.60
   1   3  -2   18.40    1.60
  -1  -3   2   16.20    2.10
  -1  -3   2   22.80    4.10
  -1  -3   2   19.30    2.10
  -1  -3   2   17.30    1.60
  -1  -3   2   15.60    1.70
  -1  -3   2   15.20    2.60
  -1  -3   2   14.30    2.40
  -1  -3   2   18.20    2.50
  -1  -3   2   23.10    3.70
   0   3  -2 2645.94   76.39
   0   3  -2 3087.29   76.79
   0   3  -2 3094.59   82.09
   0   3  -2 3015.80   77.19
   0   3  -2 2974.60   76.19
   0   3  -2 2990.90   80.39
   0   3  -2 2927.41   76.19
   0  -3   2 3049.59   79.99
   0  -3   2 3032.80   81.29
   0  -3   2 2881.81   76.79
   0  -3   2 3059.09   80.89
   0  -3   2 3000.30   77.49
   0  -3   2 3049.40   76.79
  -1   3  -2    0.70    1.50
  -1   3  -2    0.40    1.00
  -1   3  -2    0.30    1.10
  -1   3  -2    2.70    0.90
   1  -3   2    2.10    1.50
   1  -3   2    1.30    1.00
   1  -3   2    2.50    1.10
   1  -3   2    1.60    1.00
   1  -3   2    1.90    0.60
   1  -3   2    2.50    1.50
   1  -3   2    1.00    0.90
  -2   3  -2    0.80    1.50
  -2   3  -2    0.00    1.60
  -2   3  -2   -1.10    1.20
  -2   3  -2    0.80    1.40
  -2   3  -2    2.00    1.70
  -2   3  -2   -2.60    1.50
   2  -3   2   -0.20    1.50
   2  -3   2   -0.30    1.20
   2  -3   2    0.40    1.90
   2  -3   2   -0.10    1.40
   2  -3   2    0.70    0.70
   2  -3   2    1.20    1.20
   2  -3   2    2.80    1.90
   2  -3   2    1.80    1.80
  -3   3  -2   17.50    3.20
  -3   3  -2   11.00    2.60
  -3   3  -2   10.00    2.60
  -3   3  -2   14.50    3.20
   3  -3   2   10.90    3.00
   3  -3   2   14.40    3.60
   3  -3   2   10.50    2.90
   3  -3   2    7.80    2.70
   3  -3   2   16.10    3.80
   3  -3   2   11.80    3.00
  -4   3  -2  728.83   27.80
  -4   3  -2  720.33   24.80
   4  -3   2  736.83   28.40
   4  -3   2  692.03   22.40
   4  -3   2  636.84   29.40
   4  -3   2  777.42   27.90
   4  -3   2  700.93   25.00
   4  -3   2  677.83   26.80
  -5   3  -2   55.49    9.00
  -5   3  -2   44.90    6.50
  -5   3  -2   33.10    6.00
   5  -3   2   42.90    7.50
   5  -3   2   42.20    6.30
   5  -3   2   36.00    7.40
   5  -3   2   32.30    6.40
   5  -3   2   55.39    8.80
  -6   3  -2   38.40    7.60
  -6   3  -2   36.50    6.00
  -6   3  -2   28.30    6.30
   6  -3   2   30.60    4.60
   6  -3   2   32.30    7.10
   6  -3   2   41.90    8.20
   6  -3   2   33.40    6.80
   6  -3   2   39.60    8.10
  -7   3  -2   57.69    9.40
  -7   3  -2   59.49    8.30
  -7   3  -2   80.49   12.80
   7  -3   2   40.50    8.20
   7  -3   2   61.99   11.10
   7  -3   2   42.10    9.30
   7  -3   2   70.39   11.60
  -8   3  -2  139.29   13.00
  -8   3  -2  128.79   10.80
  -8   3  -2  117.59   13.10
   8  -3   2  123.49    9.60
   8  -3   2  110.09   15.40
   8  -3   2  149.69   15.50
   8  -3   2  116.79   16.00
  -9   3  -2   43.60    7.60
  -9   3  -2   37.80    9.00
  -9   3  -2   34.10    8.50
   9  -3   2   48.20    7.30
   9  -3   2   34.90    8.80
   9  -3   2   44.00    9.20
   9  -3   2   43.90   10.10
 -10   3  -2   19.30    7.20
 -10   3  -2   33.20    9.30
  10  -3   2   22.20    6.40
  10  -3   2   23.00    9.50
  10  -3   2   12.80    5.80
  10  -3   2   13.20    4.80
  11   2  -2   33.80   11.10
  11   2  -2   34.30   10.90
  11   2  -2   27.00    8.80
 -11  -2   2   47.80   11.30
 -11  -2   2   28.10   10.30
 -11  -2   2   31.30    7.90
 -11  -2   2   39.40   11.90
  10   2  -2   32.80    7.80
  10   2  -2   32.50    8.40
  10   2  -2   39.40   10.20
 -10  -2   2   34.80    9.50
 -10  -2   2   26.70    7.80
 -10  -2   2   38.70    8.60
   9   2  -2   12.50    5.00
   9   2  -2   12.90    6.10
   9   2  -2   12.90    5.90
  -9  -2   2    7.30    6.00
  -9  -2   2   11.40    5.30
  -9  -2   2    9.80    4.90
   8   2  -2   32.10    8.90
   8   2  -2   31.10    6.60
   8   2  -2   42.20    9.70
  -8  -2   2   33.70    7.90
  -8  -2   2   40.50    9.90
  -8  -2   2   48.90    7.40
  -8  -2   2   34.20    7.30
   7   2  -2    6.10    2.80
   7   2  -2    2.30    3.50
   7   2  -2    1.10    2.30
   7   2  -2    1.30    3.80
  -7  -2   2    2.10    2.80
  -7  -2   2    3.90    3.80
  -7  -2   2    4.00    3.70
  -7  -2   2    8.20    4.70
  -7  -2   2    0.70    3.10
   6   2  -2   10.90    3.20
   6   2  -2    5.40    3.30
   6   2  -2    6.10    2.80
   6   2  -2    8.50    3.30
  -6  -2   2    7.30    3.40
  -6  -2   2   12.60    4.70
  -6  -2   2    8.20    3.40
  -6  -2   2    6.80    3.30
  -6  -2   2   11.70    4.70
  -6  -2   2    5.10    3.00
  -6  -2   2    8.40    3.70
   5   2  -2  142.89   11.40
   5   2  -2  143.29   10.20
   5   2  -2  148.09    7.70
   5   2  -2  151.48   11.20
  -5  -2   2  136.09   11.30
  -5  -2   2  154.78   11.10
  -5  -2   2  148.59   11.20
  -5  -2   2  130.99   10.70
  -5  -2   2  139.89    8.70
  -5  -2   2  142.99   12.90
   4   2  -2 1134.99   38.80
   4   2  -2 1119.59   38.10
   4   2  -2 1130.19   32.60
   4   2  -2 1116.69   38.90
   4   2  -2 1176.28   38.10
   4   2  -2 1137.69   36.30
  -4  -2   2 1134.19   33.80
  -4  -2   2 1124.19   38.00
  -4  -2   2 1110.39   36.00
  -4  -2   2 1097.69   38.10
  -4  -2   2 1162.88   38.30
  -4  -2   2 1183.38   39.00
  -4  -2   2 1075.99   38.40
  -4  -2   2 1114.29   35.10
   3   2  -2    2.60    2.20
   3   2  -2    2.20    1.20
   3   2  -2    1.80    1.60
   3   2  -2    1.30    1.80
   3   2  -2    3.20    1.70
   3   2  -2    0.80    1.30
   3   2  -2    2.40    0.60
  -3  -2   2    0.60    1.50
  -3  -2   2    3.00    1.60
  -3  -2   2    4.80    2.50
  -3  -2   2    1.90    1.90
  -3  -2   2    1.40    1.10
  -3  -2   2    2.90    1.50
   2   2  -2  706.33   22.40
   2   2  -2  690.93   23.00
   2   2  -2  688.83   20.30
   2   2  -2  686.53   24.10
   2   2  -2  701.63   23.30
   2   2  -2  700.63   19.90
   2   2  -2  684.23   22.80
   2   2  -2  712.73   23.40
  -2  -2   2  700.43   23.10
  -2  -2   2  733.63   20.40
  -2  -2   2  706.23   23.00
  -2  -2   2  672.93   22.10
  -2  -2   2  722.73   23.10
  -2  -2   2  708.63   22.80
  -2  -2   2  702.83   23.20
  -2  -2   2  726.73   24.60
  -2  -2   2  713.23   20.70
   1   2  -2 1448.46   39.10
   1   2  -2 1460.45   39.30
   1   2  -2 1437.56   39.60
   1   2  -2 1483.05   41.60
   1   2  -2 1416.96   39.30
  -1  -2   2 1444.26   39.50
  -1  -2   2 1451.25   41.20
  -1  -2   2 1474.95   39.70
  -1  -2   2 1402.26   39.40
  -1  -2   2 1401.36   42.00
  -1  -2   2 1439.96   39.20
  -1  -2   2 1451.95   39.30
  -1  -2   2 1347.07   39.60
   0   2  -2  582.94   18.40
   0   2  -2  564.14   18.50
   0   2  -2  596.94   19.60
   0   2  -2  593.84   16.80
   0   2  -2  571.14   16.70
   0   2  -2  584.74   16.40
   0   2  -2  608.34   16.80
   0  -2   2  589.04   18.60
   0  -2   2  595.54   19.30
   0  -2   2  564.64   16.50
   0  -2   2  565.94   18.30
   0  -2   2  613.54   16.80
   0  -2   2  589.34   16.80
   0  -2   2  595.14   16.70
   0  -2   2  597.44   17.10
  -1   2  -2  563.54   18.80
  -1   2  -2  540.15   17.10
  -1   2  -2  548.85   16.40
  -1   2  -2  570.74   18.30
  -1   2  -2  579.04   17.40
   1  -2   2  574.64   16.90
   1  -2   2  577.74   18.90
   1  -2   2  560.94   18.60
   1  -2   2  574.34   17.50
   1  -2   2  482.35   16.80
   1  -2   2  560.24   16.90
   1  -2   2  558.24   14.70
  -2   2  -2  289.77   10.90
  -2   2  -2  269.97   11.70
  -2   2  -2  291.87   11.50
  -2   2  -2  279.07   11.70
   2  -2   2  277.57   11.30
   2  -2   2  270.87   11.20
   2  -2   2  289.87   11.30
   2  -2   2  273.67   11.50
   2  -2   2  304.97   13.00
   2  -2   2  282.97   11.80
   2  -2   2  287.87   12.00
   2  -2   2  277.47    8.30
   2  -2   2  273.67    8.60
  -3   2  -2   93.29    6.40
  -3   2  -2   89.59    3.30
  -3   2  -2   86.39    6.80
  -3   2  -2   96.29    7.30
  -3   2  -2   95.59    7.30
   3  -2   2   96.79    7.30
   3  -2   2   90.09    6.40
   3  -2   2   79.09    6.00
   3  -2   2   97.29    7.20
   3  -2   2   96.89    7.30
   3  -2   2   91.39    3.50
   3  -2   2  100.09    4.80
   3  -2   2   83.49    7.10
  -4   2  -2 1022.70   27.00
  -4   2  -2 1042.50   32.70
  -4   2  -2 1013.90   35.70
  -4   2  -2 1062.29   34.30
   4  -2   2  977.70   30.20
   4  -2   2 1035.20   35.30
   4  -2   2 1004.40   34.90
   4  -2   2 1037.50   35.30
   4  -2   2 1017.20   36.10
   4  -2   2 1017.90   32.90
  -5   2  -2   57.49    6.90
  -5   2  -2   49.70    2.70
  -5   2  -2   51.39    6.70
  -5   2  -2   45.10    6.80
   5  -2   2   43.70    6.80
   5  -2   2   45.30    7.40
   5  -2   2   51.69    4.90
   5  -2   2   56.89    8.00
   5  -2   2   47.60    6.60
   5  -2   2   49.00    7.40
  -6   2  -2   26.80    5.50
  -6   2  -2   27.90    5.90
  -6   2  -2   30.00    2.50
  -6   2  -2   15.40    4.40
   6  -2   2   29.90    4.70
   6  -2   2   17.30    4.90
   6  -2   2   37.70    7.50
   6  -2   2   23.70    6.20
  -7   2  -2   46.40    8.10
  -7   2  -2   59.59    3.70
  -7   2  -2   49.99    9.10
  -7   2  -2   50.89    8.10
   7  -2   2   63.29   10.20
   7  -2   2   47.50    9.10
   7  -2   2   58.69    8.70
   7  -2   2   55.49    9.40
  -8   2  -2   73.99    9.80
  -8   2  -2   70.89    4.70
  -8   2  -2   67.69   11.60
   8  -2   2   65.69   12.80
   8  -2   2   94.69   14.50
   8  -2   2   81.79   14.50
   8  -2   2   72.99    7.00
  -9   2  -2    3.90    4.70
  -9   2  -2    1.40    3.60
  -9   2  -2    4.40    5.30
  -9   2  -2    4.60    1.90
   9  -2   2   -6.70    2.50
   9  -2   2   -1.30    4.60
   9  -2   2    5.50    4.60
   9  -2   2    2.80    4.30
 -10   2  -2    5.50    5.30
 -10   2  -2   11.80    7.80
 -10   2  -2    5.20    4.50
  10  -2   2    4.40    5.70
  10  -2   2   10.70    6.40
  10  -2   2   10.10    6.50
  10  -2   2    7.40    4.00
 -11   2  -2   22.20    7.20
 -11   2  -2   14.00    6.50
  11  -2   2   16.90    5.50
  11  -2   2   29.20   10.80
  11  -2   2   26.90    7.80
  11  -2   2    3.40    6.60
  11   1  -2   -3.30    3.80
  11   1  -2    7.90    7.90
 -11  -1   2   11.40    6.80
 -11  -1   2   11.80    6.60
 -11  -1   2    5.00    6.00
 -11  -1   2    2.10    5.20
  10   1  -2   23.10    6.70
  10   1  -2   26.30    8.80
  10   1  -2   27.80    9.40
 -10  -1   2   26.80    8.30
 -10  -1   2   10.60    6.80
 -10  -1   2   23.00    5.40
 -10  -1   2   13.50    6.60
   9   1  -2   17.60    6.60
   9   1  -2   10.20    7.40
   9   1  -2   10.80    4.40
  -9  -1   2    9.20    4.70
  -9  -1   2   24.60    7.40
  -9  -1   2    6.40    5.00
  -9  -1   2   24.40    8.20
   8   1  -2   41.10    7.80
   8   1  -2   17.70    6.90
   8   1  -2   22.10    7.30
  -8  -1   2   29.70    6.30
  -8  -1   2   27.50    8.30
  -8  -1   2   48.00    9.20
  -8  -1   2   38.90    8.30
   7   1  -2   95.39   11.20
   7   1  -2   93.59    8.80
   7   1  -2  104.29   11.40
  -7  -1   2   83.69    8.20
  -7  -1   2   77.79   11.40
  -7  -1   2  102.99   11.60
  -7  -1   2   94.89    9.80
   6   1  -2  228.58   12.10
   6   1  -2  239.28   13.70
   6   1  -2  220.48   15.20
  -6  -1   2  240.08   15.80
  -6  -1   2  229.98   14.30
  -6  -1   2  237.98   16.60
  -6  -1   2  235.18   11.70
   5   1  -2  169.48    9.20
   5   1  -2  152.18   12.30
   5   1  -2  176.38   12.20
   5   1  -2  148.39   10.00
   5   1  -2  169.78   12.20
  -5  -1   2  169.98   11.40
  -5  -1   2  156.18    8.80
  -5  -1   2  168.68   12.00
  -5  -1   2  152.18   11.70
  -5  -1   2  159.08   12.00
  -5  -1   2  171.88   12.50
   4   1  -2  318.97   16.80
   4   1  -2  340.57   15.50
   4   1  -2  347.97   17.00
   4   1  -2  323.17   16.10
   4   1  -2  298.97   12.60
   4   1  -2  303.97   14.30
  -4  -1   2  308.27   16.50
  -4  -1   2  316.27   16.60
  -4  -1   2  341.57   15.90
  -4  -1   2  330.27   13.60
  -4  -1   2  307.77   12.80
  -4  -1   2  344.97   16.40
  -4  -1   2  317.17   14.40
  -4  -1   2  323.17   16.20
   3   1  -2 3491.05   92.39
   3   1  -2 3298.87   95.49
   3   1  -2 3714.33   98.19
   3   1  -2 3610.34   95.39
   3   1  -2 3362.56   96.99
   3   1  -2 3557.34   96.79
   3   1  -2 3516.85   96.79
  -3  -1   2 3718.43  101.59
  -3  -1   2 3510.05   94.69
  -3  -1   2 3500.75   97.29
  -3  -1   2 3590.54   93.29
  -3  -1   2 3478.65   92.89
  -3  -1   2 3593.24   96.49
  -3  -1   2 3397.46   96.39
  -3  -1   2 3292.27   96.29
   2   1  -2  144.89    8.40
   2   1  -2  155.78    7.10
   2   1  -2  142.39    8.30
   2   1  -2  151.88    8.20
   2   1  -2  178.58    7.90
   2   1  -2  155.38    6.40
   2   1  -2  164.68    8.50
   2   1  -2  155.88    8.30
  -2  -1   2  159.08    4.90
  -2  -1   2  160.88    7.20
  -2  -1   2  161.78    8.80
  -2  -1   2  165.58    8.60
  -2  -1   2  141.89    7.90
  -2  -1   2  148.89    7.40
  -2  -1   2  149.49    8.30
  -2  -1   2  167.68    8.80
   1   1  -2   84.89    5.10
   1   1  -2   95.49    4.40
   1   1  -2   97.49    5.60
   1   1  -2   89.89    5.40
   1   1  -2   87.99    4.60
  -1  -1   2   93.59    4.80
  -1  -1   2   93.99    4.50
  -1  -1   2  101.09    5.50
  -1  -1   2   91.19    5.80
  -1  -1   2   91.39    3.90
  -1  -1   2   88.89    5.00
  -1  -1   2   95.89    5.30
  -1  -1   2   96.89    5.60
  -1  -1   2   97.29    5.70
   0   1  -2 4231.48  109.39
   0   1  -2 4256.17  109.29
   0   1  -2 4325.97  109.29
   0   1  -2 3946.41  109.49
   0   1  -2 4199.68  108.29
   0  -1   2 4223.28  108.29
   0  -1   2 4261.77  109.39
   0  -1   2 4359.46  109.39
   0  -1   2 4279.47  110.19
   0  -1   2 4360.36  109.89
   0  -1   2 4335.87  109.39
   0  -1   2 4256.57  109.09
  -1   1  -2    0.30    0.80
  -1   1  -2    1.70    1.00
  -1   1  -2   -0.90    1.40
  -1   1  -2    0.40    1.30
  -1   1  -2    3.30    1.40
   1  -1   2    0.50    0.90
   1  -1   2   -0.40    1.10
   1  -1   2    2.70    1.40
   1  -1   2   -0.80    1.00
   1  -1   2    2.20    1.90
   1  -1   2   -0.10    0.90
   1  -1   2    0.30    1.20
   1  -1   2   -0.90    1.00
  -2   1  -2  174.68    6.00
  -2   1  -2  175.88    8.50
  -2   1  -2  178.58    6.10
  -2   1  -2  182.08    8.60
  -2   1  -2  173.88    8.50
  -2   1  -2  190.58    8.30
   2  -1   2  186.78    6.00
   2  -1   2  185.38    6.20
   2  -1   2  176.78    8.60
   2  -1   2  191.88    9.00
   2  -1   2  187.48    8.30
   2  -1   2  181.98    8.40
   2  -1   2  181.48    8.30
   2  -1   2  169.08    8.30
   2  -1   2  185.38    8.00
  -3   1  -2   29.90    2.10
  -3   1  -2   28.60    4.10
  -3   1  -2   33.90    5.10
  -3   1  -2   35.80    4.60
  -3   1  -2   31.40    2.60
  -3   1  -2   36.30    4.00
  -3   1  -2   38.70    5.40
   3  -1   2   31.90    4.70
   3  -1   2   28.70    2.40
   3  -1   2   41.20    6.00
   3  -1   2   29.10    4.10
   3  -1   2   31.60    3.90
   3  -1   2   27.90    4.90
  -4   1  -2   48.90    5.20
  -4   1  -2   48.60    5.80
  -4   1  -2   49.99    3.10
  -4   1  -2   44.80    6.50
  -4   1  -2   44.10    3.80
  -4   1  -2   44.70    6.40
  -4   1  -2   51.39    5.60
   4  -1   2   51.59    3.80
   4  -1   2   53.09    6.70
   4  -1   2   50.89    5.90
   4  -1   2   50.19    6.00
   4  -1   2   45.50    3.40
   4  -1   2   48.00    5.80
   4  -1   2   47.10    6.90
  -5   1  -2 1315.07   44.30
  -5   1  -2 1258.77   38.10
  -5   1  -2 1289.37   42.30
  -5   1  -2 1305.17   40.70
  -5   1  -2 1272.97   35.30
   5  -1   2 1194.58   40.50
   5  -1   2 1267.97   43.30
   5  -1   2 1237.48   43.10
   5  -1   2 1295.17   44.90
   5  -1   2 1219.18   38.40
  -6   1  -2  315.27   18.60
  -6   1  -2  315.17   11.80
  -6   1  -2  302.67   14.00
  -6   1  -2  318.67   17.20
   6  -1   2  336.77   18.60
   6  -1   2  311.87   14.10
   6  -1   2  302.07   17.80
   6  -1   2  289.77   17.60
  -7   1  -2  327.47   17.60
  -7   1  -2  343.77   21.20
  -7   1  -2  359.06   13.60
   7  -1   2  354.36   21.20
   7  -1   2  357.56   21.10
   7  -1   2  377.36   21.40
  -8   1  -2   -1.70    3.20
  -8   1  -2   -1.90    3.20
  -8   1  -2   -0.80    1.80
  -8   1  -2   -2.70    2.90
   8  -1   2    1.20    2.30
   8  -1   2   -2.60    4.60
   8  -1   2    5.70    4.60
   8  -1   2    4.30    4.90
  -9   1  -2   37.30    8.60
  -9   1  -2   36.60    9.50
  -9   1  -2   43.90    8.80
  -9   1  -2   40.90    5.40
   9  -1   2   44.60   10.20
   9  -1   2   33.50    8.70
   9  -1   2   33.50    7.10
   9  -1   2   40.40    6.80
 -10   1  -2   -0.60    2.80
 -10   1  -2    0.50    4.60
 -10   1  -2    3.90    5.10
 -10   1  -2   -0.90    5.60
  10  -1   2    8.00    5.60
  10  -1   2   -1.60    4.50
  10  -1   2    0.50    2.70
  10  -1   2   -4.20    4.90
 -11   1  -2   61.89   11.90
 -11   1  -2   70.79   12.20
 -11   1  -2   88.69   16.30
  11  -1   2   77.89   10.50
  11  -1   2   74.99   12.60
  11  -1   2   73.09   19.70
  11  -1   2   62.69   14.20
  11   0  -2   -6.70    3.80
  11   0  -2   10.50    6.40
  11   0  -2  -10.20    7.80
 -11   0   2    1.50    5.90
 -11   0   2    2.50    5.30
 -11   0   2   -2.20    6.20
 -11   0   2    1.40    5.40
  10   0  -2   18.20    7.00
  10   0  -2   11.40    5.20
  10   0  -2   15.10    9.00
 -10   0   2   26.00    8.10
 -10   0   2   11.50    5.70
 -10   0   2   12.60    6.20
 -10   0   2   11.90    5.40
   9   0  -2   92.39   13.70
   9   0  -2  103.19   12.70
   9   0  -2   79.49   14.50
  -9   0   2   76.79   12.50
  -9   0   2   87.39   11.90
  -9   0   2  118.29   10.30
  -9   0   2  101.09   16.50
   8   0  -2   38.60    7.50
   8   0  -2   52.09   10.70
   8   0  -2   39.50    3.40
   8   0  -2   42.50    9.50
  -8   0   2   33.30    8.30
  -8   0   2   39.20    9.40
  -8   0   2   42.00    7.00
  -8   0   2   43.40    8.10
   7   0  -2   28.30    5.50
   7   0  -2   45.70    9.60
   7   0  -2   29.00    3.10
  -7   0   2   41.10    9.70
  -7   0   2   34.00    9.00
  -7   0   2   38.40    7.60
  -7   0   2   34.20    5.90
   6   0  -2  161.18   13.00
   6   0  -2  147.59   13.30
   6   0  -2  153.98   11.10
   6   0  -2  157.18    6.40
  -6   0   2  162.38   12.80
  -6   0   2  129.89   11.70
  -6   0   2  167.18   13.80
  -6   0   2  161.88   13.00
   5   0  -2  389.26   21.60
   5   0  -2  358.66   20.00
   5   0  -2  369.06   17.10
   5   0  -2  370.46   17.80
   5   0  -2  364.76   19.30
   5   0  -2  408.26   16.80
  -5   0   2  347.37   18.90
  -5   0   2  386.76   20.50
  -5   0   2  383.06   17.70
  -5   0   2  406.36   20.10
   4   0  -2 1089.09   35.10
   4   0  -2 1116.49   35.60
   4   0  -2 1111.29   28.90
   4   0  -2 1041.30   38.20
   4   0  -2 1049.20   37.60
   4   0  -2 1062.59   37.60
   4   0  -2 1037.50   38.30
   4   0  -2 1075.99   33.90
  -4   0   2 1057.59   37.50
  -4   0   2 1105.89   39.00
  -4   0   2 1132.99   36.00
  -4   0   2 1088.79   37.50
  -4   0   2 1108.69   35.00
   3   0  -2  119.59    7.00
   3   0  -2  107.39    8.70
   3   0  -2  129.69    8.80
   3   0  -2  130.89    7.70
   3   0  -2  132.19    9.00
   3   0  -2  133.39    7.80
  -3   0   2  130.29    9.20
  -3   0   2  132.39    4.20
  -3   0   2  131.49    9.00
  -3   0   2  112.19    7.50
  -3   0   2  134.99    6.10
  -3   0   2  139.79    7.80
  -3   0   2  128.79    7.50
  -3   0   2  133.99    9.40
  -3   0   2  135.99    9.00
   2   0  -2    0.90    1.10
   2   0  -2   -0.50    1.00
   2   0  -2    1.10    1.30
   2   0  -2    1.00    1.50
   2   0  -2    1.30    1.10
   2   0  -2   -0.70    1.10
   2   0  -2    0.80    1.40
  -2   0   2    0.10    1.00
  -2   0   2    0.80    0.50
  -2   0   2    0.30    1.20
  -2   0   2   -0.20    1.20
  -2   0   2    0.40    0.90
  -2   0   2    0.70    1.00
  -2   0   2    1.40    1.50
  -2   0   2    1.00    1.50
   1   0  -2  699.53   20.40
   1   0  -2  718.03   22.20
   1   0  -2  709.83   21.00
   1   0  -2  701.33   22.50
   1   0  -2  717.33   22.20
   1   0  -2  663.03   22.30
   1   0  -2  701.13   19.90
  -1   0   2  701.03   20.80
  -1   0   2  693.53   21.90
  -1   0   2  698.33   22.40
  -1   0   2  710.93   19.80
  -1   0   2  701.63   21.10
  -1   0   2  721.83   21.80
  -1   0   2  681.53   22.30
  -1   0   2  725.33   20.80
   0   0  -2    5.10    1.30
   0   0  -2   10.20    2.00
   0   0  -2    7.00    1.30
   0   0  -2    4.70    1.30
   0   0  -2    9.00    1.80
   0   0  -2    6.50    1.30
   0   0   2    8.10    1.70
   0   0   2    5.50    1.50
   0   0   2    5.40    1.30
   0   0   2   10.40    1.80
   0   0   2   10.70    1.70
   0   0   2    6.60    1.40
  -1   0  -2 4283.27  111.19
  -1   0  -2 4142.49  110.79
  -1   0  -2 4239.18  111.29
  -1   0  -2 4377.86  111.49
  -1   0  -2 4497.75  110.99
   1   0   2 4301.67  111.39
   1   0   2 4154.38  110.79
   1   0   2 4382.26  111.49
   1   0   2 4340.27  110.79
   1   0   2 4278.87  111.09
  -2   0  -2 2390.26   63.59
  -2   0  -2 2301.97   62.69
  -2   0  -2 2296.77   60.39
  -2   0  -2 2317.07   62.59
  -2   0  -2 2337.37   62.49
  -2   0  -2 2370.76   63.49
  -2   0  -2 2279.97   60.29
  -2   0  -2 2297.77   63.49
   2   0   2 2379.26   62.99
   2   0   2 2274.87   62.69
   2   0   2 2300.27   60.09
   2   0   2 2325.27   63.69
   2   0   2 2327.37   63.39
   2   0   2 2327.07   63.19
   2   0   2 2348.47   60.69
   2   0   2 2249.47   62.09
  -3   0  -2 4066.79  110.09
  -3   0  -2 4179.48  106.39
  -3   0  -2 4041.40  110.19
  -3   0  -2 4077.39  110.29
  -3   0  -2 4004.30  108.59
  -3   0  -2 4255.97  109.49
  -3   0  -2 4228.38  106.79
   3   0   2 3980.60  106.09
   3   0   2 4010.80  109.99
   3   0   2 4057.29  108.89
   3   0   2 4103.39  110.09
   3   0   2 4112.19  108.39
   3   0   2 3976.90  105.99
   3   0   2 4205.58  109.89
   3   0   2 4098.49  110.69
  -4   0  -2   16.90    3.70
  -4   0  -2   10.60    3.20
  -4   0  -2    9.80    3.10
  -4   0  -2   12.80    2.40
  -4   0  -2   11.60    2.20
  -4   0  -2    9.50    3.10
  -4   0  -2   12.40    3.60
   4   0   2    6.70    2.60
   4   0   2   14.10    2.90
   4   0   2    8.30    2.90
   4   0   2   12.80    2.50
   4   0   2   10.80    2.40
   4   0   2   15.70    4.00
  -5   0  -2  647.44   20.70
  -5   0  -2  596.94   25.40
  -5   0  -2  644.04   26.50
  -5   0  -2  658.83   25.50
  -5   0  -2  594.04   21.70
  -5   0  -2  644.14   24.40
   5   0   2  658.63   27.00
   5   0   2  665.33   26.30
   5   0   2  637.84   26.00
   5   0   2  603.14   24.10
   5   0   2  701.73   26.80
   5   0   2  603.34   21.10
  -6   0  -2   25.40    6.00
  -6   0  -2   26.60    4.40
  -6   0  -2   10.90    4.10
  -6   0  -2   17.50    3.40
  -6   0  -2   22.30    6.00
   6   0   2   14.50    3.00
   6   0   2   18.10    3.60
   6   0   2   18.60    4.60
   6   0   2   22.70    5.70
   6   0   2   11.70    4.50
  -7   0  -2   21.90    5.40
  -7   0  -2   16.70    5.60
  -7   0  -2   20.30    3.90
  -7   0  -2   18.80    6.60
   7   0   2   16.50    5.40
   7   0   2   19.80    6.20
   7   0   2   16.50    4.90
   7   0   2   14.80    3.60
  -8   0  -2  155.68   12.60
  -8   0  -2  180.58   15.40
  -8   0  -2  154.48    9.30
  -8   0  -2  133.49   13.00
   8   0   2  148.19   11.50
   8   0   2  169.18   15.10
   8   0   2  149.88   14.30
   8   0   2  142.19   10.40
  -9   0  -2   54.59   10.80
  -9   0  -2   38.80    7.60
  -9   0  -2   39.10    8.40
  -9   0  -2   48.60    9.30
   9   0   2   53.49    7.70
   9   0   2   40.40    9.50
   9   0   2   50.09    8.40
   9   0   2   30.20    7.70
 -10   0  -2   51.19   11.10
 -10   0  -2   42.80    9.80
 -10   0  -2   42.10    8.90
 -10   0  -2   51.69    7.00
  10   0   2   51.19   10.90
  10   0   2   48.30    7.60
  10   0   2   33.70    9.20
 -11   0  -2    3.20    5.30
 -11   0  -2   -1.70    3.90
 -11   0  -2   -0.20    5.90
 -11   0  -2   10.60    6.30
  11   0   2   -1.00    2.90
  11   0   2   -3.00    6.80
  11   0   2   -6.00    6.80
  11   0   2    4.90    5.30
  11  -1  -2    8.90    8.60
  11  -1  -2    6.00    4.30
  11  -1  -2   -0.90    6.00
 -11   1   2   -5.80    4.80
 -11   1   2    5.50    5.90
 -11   1   2   -2.70    5.60
  10  -1  -2   16.50    8.80
  10  -1  -2   18.60   10.20
  10  -1  -2   26.50    7.00
 -10   1   2   25.50    7.70
 -10   1   2   22.10    6.60
 -10   1   2   19.20    6.00
 -10   1   2   16.30    8.90
   9  -1  -2    1.80    5.20
   9  -1  -2   18.60    5.80
   9  -1  -2   13.50    6.60
  -9   1   2    4.70    4.20
  -9   1   2    8.60    5.00
  -9   1   2    3.40    4.70
  -9   1   2   10.20    5.10
   8  -1  -2   18.40    3.60
   8  -1  -2   21.90    7.20
   8  -1  -2   26.30    6.30
   8  -1  -2   45.00    9.80
  -8   1   2   35.70    8.80
  -8   1   2   28.80    5.50
  -8   1   2   18.70    6.20
  -8   1   2   23.40    6.50
   7  -1  -2   11.30    3.80
   7  -1  -2   13.80    2.90
   7  -1  -2   15.90    6.20
   7  -1  -2    2.90    4.00
  -7   1   2   14.90    5.30
  -7   1   2   13.70    4.90
  -7   1   2   13.30    4.80
  -7   1   2   10.40    3.40
   6  -1  -2   66.29   10.60
   6  -1  -2   65.59    4.80
   6  -1  -2   65.89    8.40
   6  -1  -2   76.69   13.90
   6  -1  -2   71.99   11.40
  -6   1   2   66.69    7.20
  -6   1   2   51.79    9.00
  -6   1   2   68.29   10.10
   5  -1  -2   10.10    3.90
   5  -1  -2   10.60    2.80
   5  -1  -2   16.10    2.40
   5  -1  -2   12.90    4.40
   5  -1  -2    7.40    3.40
  -5   1   2    8.90    4.40
  -5   1   2   10.20    3.50
  -5   1   2   16.30    4.00
   4  -1  -2  439.96   17.20
   4  -1  -2  384.56   19.10
   4  -1  -2  409.96   20.20
   4  -1  -2  418.06   20.20
   4  -1  -2  373.76   16.60
   4  -1  -2  437.66   17.50
   4  -1  -2  383.46   13.20
  -4   1   2  392.56   16.50
  -4   1   2  389.26   20.10
  -4   1   2  400.86   13.10
  -4   1   2  381.46   19.50
  -4   1   2  408.66   19.10
  -4   1   2  385.36   19.00
   3  -1  -2    0.20    1.30
   3  -1  -2   -1.90    1.20
   3  -1  -2   -0.30    1.70
   3  -1  -2    0.20    0.80
   3  -1  -2    0.70    1.40
   3  -1  -2    1.60    2.20
  -3   1   2    0.30    0.60
  -3   1   2    0.00    1.60
  -3   1   2    1.60    1.40
  -3   1   2    0.80    1.20
  -3   1   2    0.80    1.70
  -3   1   2    1.70    1.40
  -3   1   2    0.10    1.50
   2  -1  -2  231.28   11.20
   2  -1  -2  207.48   11.10
   2  -1  -2  223.68    9.60
   2  -1  -2  221.18   11.30
   2  -1  -2  212.78    9.50
   2  -1  -2  227.08   11.00
   2  -1  -2  219.48    9.00
  -2   1   2  205.28   10.70
  -2   1   2  206.58   10.50
  -2   1   2  217.28    9.90
  -2   1   2  200.38   10.80
  -2   1   2  207.18    8.50
  -2   1   2  209.78    6.50
  -2   1   2  221.08    7.70
  -2   1   2  198.68   11.00
   1  -1  -2 1913.91   52.89
   1  -1  -2 1849.42   50.79
   1  -1  -2 1871.91   50.19
   1  -1  -2 1821.92   52.09
   1  -1  -2 1862.11   52.99
   1  -1  -2 1877.91   47.70
  -1   1   2 1821.72   49.90
  -1   1   2 1942.11   52.79
  -1   1   2 1716.63   54.39
  -1   1   2 1844.42   51.09
  -1   1   2 1993.40   52.99
  -1   1   2 1988.40   50.29
  -1   1   2 1831.32   51.89
   0  -1  -2 1564.44   43.70
   0  -1  -2 1653.03   44.20
   0  -1  -2 1607.64   42.40
   0  -1  -2 1634.84   42.60
   0  -1  -2 1579.54   43.40
   0  -1  -2 1484.55   43.30
   0   1   2 1622.84   44.40
   0   1   2 1558.34   42.20
   0   1   2 1604.64   43.90
   0   1   2 1574.04   42.70
   0   1   2 1616.24   43.70
  -3  -1  -2 3405.56   91.29
  -3  -1  -2 3354.36   90.19
  -3  -1  -2 3341.07   87.89
  -3  -1  -2 3367.86   87.99
  -3  -1  -2 3352.76   90.09
  -3  -1  -2 3236.78   90.89
  -3  -1  -2 3513.15   91.59
   3   1   2 3366.86   90.29
   3   1   2 3298.77   90.79
   3   1   2 3260.17   88.09
   3   1   2 3334.77   87.89
   3   1   2 3327.67   91.39
   3   1   2 3302.87   87.69
   3   1   2 3287.17   90.39
   3   1   2 3379.76   90.89
  -4  -1  -2  340.47   16.30
  -4  -1  -2  360.36   15.90
  -4  -1  -2  404.06   16.20
  -4  -1  -2  377.06   13.60
  -4  -1  -2  355.96   13.70
  -4  -1  -2  390.06   16.80
   4   1   2  382.76   14.10
   4   1   2  395.86   16.90
   4   1   2  354.86   13.50
   4   1   2  360.36   15.80
   4   1   2  348.77   16.60
   4   1   2  337.77   15.80
   4   1   2  304.87   13.30
  -5  -1  -2   16.80    3.00
  -5  -1  -2   16.70    4.60
  -5  -1  -2   26.60    5.90
  -5  -1  -2   21.90    4.50
  -5  -1  -2   19.10    4.40
  -5  -1  -2   20.20    4.10
  -5  -1  -2   18.90    4.60
   5   1   2   16.80    3.30
   5   1   2   20.60    5.20
   5   1   2   13.90    2.80
   5   1   2   22.00    4.70
   5   1   2   34.40    6.30
   5   1   2   20.30    4.30
  -6  -1  -2    0.70    2.40
  -6  -1  -2   -0.20    1.60
  -6  -1  -2    3.80    3.40
  -6  -1  -2    1.90    2.60
  -6  -1  -2    2.60    2.60
  -6  -1  -2   -3.70    1.90
   6   1   2   -1.20    2.10
   6   1   2   -0.80    1.50
   6   1   2    0.40    2.30
   6   1   2   -3.50    2.00
   6   1   2    0.40    1.20
  -7  -1  -2   -0.50    1.90
  -7  -1  -2    0.60    2.70
  -7  -1  -2    1.90    2.60
  -7  -1  -2    0.60    2.20
   7   1   2    3.90    3.70
   7   1   2   -0.40    3.00
   7   1   2    0.80    1.80
   7   1   2   -2.40    3.00
   7   1   2   -0.60    1.40
   7   1   2    3.70    2.60
  -8  -1  -2   19.50    6.80
  -8  -1  -2   10.90    5.00
   8   1   2   13.40    5.70
   8   1   2   27.60    7.70
   8   1   2    8.80    3.10
   8   1   2   13.10    4.50
  -9  -1  -2  124.19   12.20
  -9  -1  -2  110.99    9.20
  -9  -1  -2  111.09   13.40
  -9  -1  -2  131.69   13.30
   9   1   2  110.99    9.70
   9   1   2  127.19   10.70
   9   1   2  105.59   12.80
   9   1   2  124.99   13.80
 -10  -1  -2  126.29   17.20
 -10  -1  -2  120.49    9.60
 -10  -1  -2   87.49   14.20
 -10  -1  -2  123.59   15.50
  10   1   2  123.69   17.40
  10   1   2  106.49   10.40
  10   1   2  121.59   11.10
  10   1   2   95.99   15.50
 -11  -1  -2    0.60    4.20
 -11  -1  -2    2.70    5.50
 -11  -1  -2   -3.60    3.80
 -11  -1  -2   -7.30    5.50
  11   1   2    1.40    5.40
  11   1   2   -1.40    2.80
  11   1   2   11.70    4.50
  11   1   2   -4.90    6.60
 -12  -1  -2    8.40    7.70
 -12  -1  -2   34.40   14.60
 -12  -1  -2   18.10    7.50
 -12  -1  -2   14.30    7.50
  12   1   2   33.40   11.20
  12   1   2   24.70    7.10
  12   1   2   24.60    8.70
  12   1   2   28.00   11.30
  11  -2  -2    0.60    6.70
  10  -2  -2   42.50   11.60
  10  -2  -2   49.00   13.20
  10  -2  -2   32.70    7.20
 -10   2   2   44.00   11.90
 -10   2   2   40.40    7.50
 -10   2   2   23.00    9.50
 -10   2   2   45.50    8.70
   9  -2  -2   -3.10    3.30
   9  -2  -2   -5.10    4.30
   9  -2  -2   -1.20    5.00
  -9   2   2   -3.70    3.40
  -9   2   2   12.50    6.80
  -9   2   2    3.60    3.60
  -9   2   2    7.90    5.20
   8  -2  -2   -2.90    3.40
   8  -2  -2    2.30    3.40
   8  -2  -2  -10.30    3.10
   8  -2  -2    4.90    4.80
  -8   2   2   -3.00    2.60
  -8   2   2    1.90    4.50
  -8   2   2   -0.20    3.00
   7  -2  -2    2.40    2.70
   7  -2  -2   -1.90    2.20
   7  -2  -2   -2.40    4.20
   7  -2  -2   -1.90    4.50
   7  -2  -2   -1.90    3.90
  -7   2   2   -1.40    3.60
  -7   2   2    7.40    3.30
  -7   2   2    1.00    2.30
  -7   2   2   -0.30    2.40
  -7   2   2    5.20    4.20
   6  -2  -2   83.19    8.10
   6  -2  -2   74.59    5.90
   6  -2  -2   84.09   12.80
   6  -2  -2   93.69   10.80
  -6   2   2   83.19    6.20
  -6   2   2   85.79    8.10
  -6   2   2   87.59    9.90
  -6   2   2   62.29   10.20
   5  -2  -2  569.44   22.30
   5  -2  -2  562.24   27.10
   5  -2  -2  563.44   26.20
   5  -2  -2  540.15   25.80
   5  -2  -2  550.14   19.40
   5  -2  -2  565.54   26.70
  -5   2   2  549.65   18.90
  -5   2   2  566.24   19.60
  -5   2   2  555.14   25.60
  -5   2   2  539.95   26.70
  -5   2   2  598.54   21.90
   4  -2  -2    1.80    1.90
   4  -2  -2    1.50    2.30
   4  -2  -2    0.50    1.80
   4  -2  -2    3.10    2.00
   4  -2  -2    2.90    2.10
   4  -2  -2    1.10    1.20
   4  -2  -2   10.00    3.70
  -4   2   2    2.10    2.20
  -4   2   2    2.10    1.50
  -4   2   2    0.50    1.80
  -4   2   2    5.50    1.70
  -4   2   2    6.00    2.30
  -4   2   2    1.40    2.30
   3  -2  -2    0.50    1.90
   3  -2  -2   -0.70    1.50
   3  -2  -2    0.80    2.00
   3  -2  -2   -0.10    1.00
   3  -2  -2    0.80    1.40
   3  -2  -2    2.00    1.40
   3  -2  -2    2.20    2.60
   3  -2  -2    0.50    1.90
  -3   2   2   -1.10    1.60
  -3   2   2    0.40    1.40
  -3   2   2    0.40    1.70
  -3   2   2   -0.90    0.90
  -3   2   2   -0.10    1.90
  -3   2   2    1.40    1.10
   2  -2  -2    2.60    1.60
   2  -2  -2    2.40    1.20
   2  -2  -2    3.60    2.20
   2  -2  -2    4.50    1.50
   2  -2  -2    0.70    1.40
   2  -2  -2    5.90    2.30
   2  -2  -2    5.00    1.60
  -2   2   2    3.80    1.30
  -2   2   2    5.60    2.40
  -2   2   2    3.40    2.10
  -2   2   2    6.70    2.60
  -2   2   2    4.20    1.40
  -2   2   2    5.60    2.40
  -2   2   2    4.70    1.40
   1  -2  -2   22.30    2.20
   1  -2  -2   23.10    1.30
   1  -2  -2   18.70    3.20
   1  -2  -2   24.20    3.80
   1  -2  -2   20.50    3.60
   1  -2  -2   20.70    3.50
   1  -2  -2   23.30    3.30
  -1   2   2   30.80    3.90
  -1   2   2   29.60    4.20
  -1   2   2   25.60    2.60
  -1   2   2   24.20    1.90
  -1   2   2   19.80    3.60
  -1   2   2   22.40    3.70
  -1   2   2   25.20    3.80
  -1   2   2   21.40    2.20
   0  -2  -2 2148.89   58.59
   0  -2  -2 2087.59   58.19
   0  -2  -2 2192.08   57.79
   0  -2  -2 2226.88   56.99
   0  -2  -2 2191.78   59.09
   0   2   2 2174.18   55.59
   0   2   2 2007.60   58.59
   0   2   2 2126.09   56.79
   0   2   2 2203.48   58.69
   0   2   2 2147.49   58.79
   0   2   2 2233.28   58.19
  -1  -2  -2  119.49    6.00
  -1  -2  -2  111.39    5.10
  -1  -2  -2  115.69    5.10
  -1  -2  -2  121.69    5.50
  -1  -2  -2  109.49    5.90
  -1  -2  -2  115.79    4.80
   1   2   2  115.19    5.30
   1   2   2  113.59    5.90
   1   2   2  115.89    5.50
   1   2   2  106.09    5.00
   1   2   2  117.79    5.90
   1   2   2  112.19    5.40
   1   2   2  110.09    4.90
   1   2   2  118.39    6.10
  -3  -2  -2  136.49    7.10
  -3  -2  -2  154.68    8.60
  -3  -2  -2  146.89    7.90
  -3  -2  -2  144.29    6.90
  -3  -2  -2  131.59    8.00
  -3  -2  -2  142.09    8.20
  -3  -2  -2  133.59    5.90
  -3  -2  -2  133.99    7.90
   3   2   2  135.19    7.70
   3   2   2  143.39    8.10
   3   2   2  152.28    8.40
   3   2   2  136.69    7.20
   3   2   2  138.09    8.20
   3   2   2  140.09    8.10
   3   2   2  134.79    6.60
   3   2   2  148.89    5.80
  -4  -2  -2  284.17   13.30
  -4  -2  -2  266.07   13.60
  -4  -2  -2  257.97   13.60
  -4  -2  -2  274.47   13.60
  -4  -2  -2  277.57   11.80
  -4  -2  -2  293.27   12.20
  -4  -2  -2  256.67   13.50
   4   2   2  276.07   13.70
   4   2   2  280.17   10.40
   4   2   2  266.37   13.30
   4   2   2  284.47   14.20
   4   2   2  278.27   11.60
   4   2   2  276.17   12.20
   4   2   2  298.47   14.10
  -5  -2  -2    4.20    1.80
  -5  -2  -2    2.90    2.30
  -5  -2  -2   -1.20    2.20
  -5  -2  -2   -1.00    1.70
  -5  -2  -2   -0.30    1.70
  -5  -2  -2   -0.50    1.50
  -5  -2  -2    0.80    1.50
   5   2   2    1.60    1.40
   5   2   2    1.70    2.20
   5   2   2    2.50    2.50
   5   2   2    3.80    2.20
   5   2   2    0.20    1.20
   5   2   2   -1.10    1.80
   5   2   2    1.90    1.90
   5   2   2    4.00    2.30
  -6  -2  -2   15.70    4.40
  -6  -2  -2   24.20    4.30
  -6  -2  -2   20.20    5.10
  -6  -2  -2   20.70    4.90
   6   2   2   32.60    6.60
   6   2   2   23.60    5.00
   6   2   2   19.60    3.80
   6   2   2   20.00    5.00
   6   2   2   21.30    4.40
  -7  -2  -2   21.80    6.40
  -7  -2  -2   29.60    6.90
  -7  -2  -2   28.40    6.30
  -7  -2  -2   42.50    8.40
  -7  -2  -2   25.40    4.80
   7   2   2   25.20    6.20
   7   2   2   28.90    5.20
   7   2   2   24.50    6.20
   7   2   2   17.30    3.80
  -8  -2  -2   38.10    7.80
  -8  -2  -2   47.90    6.90
  -8  -2  -2   53.49    9.40
  -8  -2  -2   34.40    7.50
   8   2   2   32.90    4.50
   8   2   2   47.40    7.80
   8   2   2   39.10    6.20
   8   2   2   43.70    9.40
   8   2   2   54.29   10.60
  -9  -2  -2  172.38   15.90
  -9  -2  -2  166.88   12.00
  -9  -2  -2  199.28   16.00
  -9  -2  -2  200.88   15.40
   9   2   2  171.88   16.10
   9   2   2  186.48   12.30
   9   2   2  175.98   16.70
   9   2   2  194.08   12.80
 -10  -2  -2   13.80    6.00
 -10  -2  -2    8.70    4.80
 -10  -2  -2    1.80    3.90
 -10  -2  -2   11.10    4.40
  10   2   2   12.90    4.30
  10   2   2    5.20    5.60
  10   2   2    2.10    4.90
  10   2   2    6.90    6.00
 -11  -2  -2    4.50    5.90
 -11  -2  -2   -5.20    4.60
 -11  -2  -2   -1.50    4.70
 -11  -2  -2   -1.10    3.40
  11   2   2    3.60    3.50
  11   2   2   -0.70    2.50
  11   2   2   -0.90    5.60
  11   2   2    5.20    7.10
 -12  -2  -2    6.40    7.20
 -12  -2  -2    1.90    7.10
 -12  -2  -2   -4.70    7.00
 -12  -2  -2    6.20    5.80
  12   2   2   18.60    6.40
  12   2   2    5.30    9.70
  12   2   2   18.50    5.00
  10  -3  -2   -2.20    3.30
  10  -3  -2   -5.80    5.50
 -10   3   2   -9.60    8.10
 -10   3   2    0.90    5.10
   9  -3  -2    6.90    6.50
   9  -3  -2   -2.10    4.50
   9  -3  -2    5.10    4.10
  -9   3   2    0.40    3.30
  -9   3   2    7.10    7.50
  -9   3   2    4.50    5.10
  -9   3   2   10.20    4.90
   8  -3  -2   18.40    5.00
   8  -3  -2    5.00    5.70
   8  -3  -2    9.50    7.10
  -8   3   2   11.40    5.70
  -8   3   2    6.10    3.60
  -8   3   2   -0.50    3.30
  -8   3   2    5.30    3.30
  -8   3   2    3.10    5.40
   7  -3  -2   38.50    8.80
   7  -3  -2   34.80    7.90
   7  -3  -2   37.20    9.20
   7  -3  -2   42.50    6.90
  -7   3   2   31.00    4.40
  -7   3   2   28.70    4.80
  -7   3   2   39.30   10.00
  -7   3   2   19.70    7.00
  -7   3   2   30.70    5.50
   6  -3  -2  875.81   33.50
   6  -3  -2  891.21   31.50
   6  -3  -2  883.81   38.80
   6  -3  -2  889.11   38.30
   6  -3  -2  889.81   32.40
   6  -3  -2  849.12   37.80
  -6   3   2  953.80   38.20
  -6   3   2  893.71   31.20
  -6   3   2  974.00   40.60
  -6   3   2  885.41   27.80
  -6   3   2  938.61   29.80
   5  -3  -2  346.37   19.60
   5  -3  -2  331.57   20.00
   5  -3  -2  339.57   19.60
   5  -3  -2  346.27   17.00
   5  -3  -2  326.37   14.40
   5  -3  -2  334.37   15.10
  -5   3   2  339.67   14.30
  -5   3   2  334.37   18.90
  -5   3   2  330.87   16.00
  -5   3   2  344.07   20.50
  -5   3   2  331.77   12.60
   4  -3  -2  114.09    7.10
   4  -3  -2  103.39    9.90
   4  -3  -2  112.59   10.00
   4  -3  -2  106.09    9.40
   4  -3  -2  105.39   11.20
   4  -3  -2  107.89    8.10
  -4   3   2  109.59    5.10
  -4   3   2  100.19    9.70
  -4   3   2   99.79    5.50
  -4   3   2  109.89   10.90
  -4   3   2  107.39    6.70
  -4   3   2  105.19    6.90
   3  -3  -2  714.43   24.40
   3  -3  -2  678.33   26.80
   3  -3  -2  687.43   22.90
   3  -3  -2  701.53   21.70
   3  -3  -2  637.44   27.00
   3  -3  -2  681.53   26.80
   3  -3  -2  665.03   25.50
   3  -3  -2  705.43   27.60
  -3   3   2  682.73   20.40
  -3   3   2  663.33   24.90
  -3   3   2  673.43   27.20
  -3   3   2  710.03   22.40
  -3   3   2  704.93   26.60
  -3   3   2  649.24   25.80
  -3   3   2  702.53   19.70
  -3   3   2  682.43   27.70
   2  -3  -2 1672.63   49.90
   2  -3  -2 1566.64   48.90
   2  -3  -2 1643.04   42.60
   2  -3  -2 1523.35   48.10
   2  -3  -2 1630.24   45.40
   2  -3  -2 1502.85   48.20
   2  -3  -2 1616.34   43.70
  -2   3   2 1598.14   42.90
  -2   3   2 1587.24   49.99
  -2   3   2 1604.54   42.30
  -2   3   2 1610.14   42.20
  -2   3   2 1638.34   46.00
  -2   3   2 1512.45   51.39
  -2   3   2 1573.24   48.40
  -2   3   2 1568.94   49.40
   1  -3  -2   31.10    4.40
   1  -3  -2   22.90    3.90
   1  -3  -2   24.80    2.60
   1  -3  -2   20.70    2.00
   1  -3  -2   22.90    3.10
   1  -3  -2   19.50    3.20
   1  -3  -2   27.40    4.60
   1  -3  -2   20.90    3.70
  -1   3   2   25.60    2.30
  -1   3   2   25.50    3.80
  -1   3   2   17.80    3.50
  -1   3   2   20.30    3.00
  -1   3   2   13.60    2.90
   0  -3  -2   70.49    5.20
   0  -3  -2   70.59    4.00
   0  -3  -2   75.19    4.70
   0  -3  -2   65.89    3.90
   0  -3  -2   63.09    4.50
   0  -3  -2   73.49    2.70
   0  -3  -2   69.09    4.90
   0  -3  -2   67.49    4.60
   0   3   2   64.09    4.80
   0   3   2   69.79    4.00
   0   3   2   61.99    4.40
   0   3   2   67.19    2.80
   0   3   2   71.09    4.80
   0   3   2   64.39    4.30
   0   3   2   65.99    4.70
  -1  -3  -2   64.39    4.10
  -1  -3  -2   60.49    4.30
  -1  -3  -2   60.89    4.40
  -1  -3  -2   66.39    3.80
  -1  -3  -2   67.49    4.10
  -1  -3  -2   65.29    4.50
  -1  -3  -2   58.49    3.60
  -1  -3  -2   64.39    4.10
   1   3   2   64.99    4.40
   1   3   2   59.39    4.00
   1   3   2   64.19    3.90
   1   3   2   66.29    4.10
   1   3   2   74.29    4.60
   1   3   2   64.29    4.00
   1   3   2   66.59    4.40
   2   3   2 9488.55  249.58
   2   3   2 9999.00  249.08
  -3  -3  -2  413.86   16.00
  -3  -3  -2  403.16   16.10
  -3  -3  -2  410.66   15.00
  -3  -3  -2  445.46   16.70
  -3  -3  -2  413.66   16.30
  -3  -3  -2  431.46   15.80
  -3  -3  -2  408.86   12.30
  -3  -3  -2  417.56   15.50
   3   3   2  413.06   14.80
   3   3   2  393.96   15.50
   3   3   2  409.56   16.10
   3   3   2  410.96   12.00
   3   3   2  395.36   15.50
   3   3   2  404.26   16.20
   3   3   2  405.56   16.20
   3   3   2  440.56   16.30
  -4  -3  -2  141.89    9.50
  -4  -3  -2  133.39    9.10
  -4  -3  -2  135.09    9.00
  -4  -3  -2  124.99    8.00
  -4  -3  -2  139.79    8.60
  -4  -3  -2  134.49    9.10
  -4  -3  -2  140.69    9.30
   4   3   2  128.69    8.40
   4   3   2  135.09    9.20
   4   3   2  135.19    8.80
   4   3   2  143.19    5.50
   4   3   2  139.49    9.10
   4   3   2  136.29    7.60
   4   3   2  141.39    9.10
  -5  -3  -2  679.23   25.60
  -5  -3  -2  685.83   24.50
  -5  -3  -2  715.83   27.20
  -5  -3  -2  632.94   26.00
  -5  -3  -2  680.73   26.30
  -5  -3  -2  616.64   25.80
  -5  -3  -2  681.23   24.30
   5   3   2  656.53   26.20
   5   3   2  713.83   25.20
   5   3   2  708.23   26.50
   5   3   2  680.63   20.60
   5   3   2  649.64   25.80
   5   3   2  671.43   23.70
  -6  -3  -2   68.09    7.80
  -6  -3  -2   79.59    8.40
  -6  -3  -2   69.19    6.60
  -6  -3  -2   72.49    8.00
  -6  -3  -2   56.79    8.40
  -6  -3  -2   59.09    8.60
   6   3   2   70.69    8.00
   6   3   2   66.99    4.90
   6   3   2   79.89    8.60
  -7  -3  -2   36.70    6.20
  -7  -3  -2   22.30    6.60
  -7  -3  -2   40.80    7.90
  -7  -3  -2   31.90    6.20
  -7  -3  -2   35.00    6.90
   7   3   2   37.80    5.90
   7   3   2   35.30    7.70
   7   3   2   24.00    6.30
  -8  -3  -2  135.19   13.00
  -8  -3  -2  124.79   11.90
  -8  -3  -2  134.89   12.30
  -8  -3  -2  138.49   10.60
   8   3   2  119.39   12.10
   8   3   2  121.79    8.70
   8   3   2  126.89   12.80
   8   3   2  121.39    8.40
   8   3   2  137.09   10.50
  -9  -3  -2    9.40    5.40
  -9  -3  -2    3.30    3.10
  -9  -3  -2   10.70    5.30
  -9  -3  -2    9.80    5.20
   9   3   2    7.70    3.10
   9   3   2    6.70    5.30
 -10  -3  -2   82.09   12.20
 -10  -3  -2   70.09   10.20
 -10  -3  -2  103.59   14.30
 -10  -3  -2   70.99   13.10
  10   3   2   85.69    8.40
  10   3   2   89.39   14.90
  10   3   2   70.19   12.10
  10   3   2   92.19    9.50
 -11  -3  -2    2.50    5.20
 -11  -3  -2    7.70    5.50
 -11  -3  -2    2.90    5.50
  11   3   2   -2.20    3.10
  11   3   2   -0.20    4.90
  11   3   2   -4.30    6.10
  11   3   2    7.80    5.50
 -12  -3  -2   12.30    7.10
 -12  -3  -2   -3.10    4.80
 -12  -3  -2    9.50    7.00
  12   3   2    9.10    7.80
  12   3   2   -3.30    4.70
  12   3   2   -2.70    3.50
  12   3   2   -6.90    5.60
  10  -4  -2    8.70    7.60
  10  -4  -2   -9.00   10.20
  10  -4  -2    1.20    4.70
 -10   4   2    8.80    7.00
 -10   4   2   -5.10    5.90
   9  -4  -2   45.90    9.00
   9  -4  -2   55.09   12.30
   9  -4  -2   46.80   11.70
  -9   4   2   33.60    9.80
  -9   4   2   65.09    9.80
   8  -4  -2   70.19   13.90
   8  -4  -2   54.19   10.80
   8  -4  -2   39.50    7.70
  -8   4   2   44.80   10.00
  -8   4   2   45.30    7.60
  -8   4   2   51.59   11.10
  -8   4   2   46.50    4.90
   7  -4  -2   19.80    6.60
   7  -4  -2   36.60    9.00
   7  -4  -2   24.20    5.90
   7  -4  -2   34.70    9.20
  -7   4   2   14.20    5.70
  -7   4   2   24.10    4.00
  -7   4   2   21.70    5.00
  -7   4   2   29.90    8.90
  -7   4   2   21.40    3.50
  -7   4   2   20.00    3.20
   6  -4  -2  212.18   16.60
   6  -4  -2  185.28   12.00
   6  -4  -2  217.58   16.90
   6  -4  -2  197.68   16.00
   6  -4  -2  233.68   14.20
  -6   4   2  186.28    9.30
  -6   4   2  215.18    9.50
  -6   4   2  211.78   11.20
  -6   4   2  218.68   11.80
  -6   4   2  191.28   15.00
  -6   4   2  193.58   16.50
  -6   4   2  207.78    8.50
   5  -4  -2  232.98   16.60
   5  -4  -2  256.07   18.00
   5  -4  -2  278.17   18.10
   5  -4  -2  300.47   19.00
   5  -4  -2  291.27   15.50
   5  -4  -2  266.77   12.90
  -5   4   2  267.17   10.60
  -5   4   2  273.47   10.10
  -5   4   2  271.27   17.00
  -5   4   2  282.97   13.70
  -5   4   2  282.87   12.30
  -5   4   2  265.17   18.40
   4  -4  -2   76.39    8.40
   4  -4  -2   61.39    6.20
   4  -4  -2   77.49    5.50
   4  -4  -2   66.89    9.30
   4  -4  -2   54.59    9.00
  -4   4   2   80.29    8.60
  -4   4   2   67.99    8.10
  -4   4   2   75.19    4.90
  -4   4   2   70.59    6.20
  -4   4   2   72.29    4.50
  -4   4   2   67.59    4.10
   3  -4  -2    2.10    2.10
   3  -4  -2    0.30    1.90
   3  -4  -2    0.30    1.80
   3  -4  -2   -0.30    1.20
   3  -4  -2    1.00    2.20
   3  -4  -2   -1.50    1.40
  -3   4   2    0.10    1.10
  -3   4   2    0.30    2.30
  -3   4   2    0.10    0.90
  -3   4   2    1.40    2.00
  -3   4   2   -0.80    0.70
   2  -4  -2  159.28   10.10
   2  -4  -2  151.08    8.60
   2  -4  -2  165.68   10.40
   2  -4  -2  167.08   10.70
   2  -4  -2  156.88    5.20
   2  -4  -2  144.79    9.90
   2  -4  -2  136.19    9.40
   2  -4  -2  163.58    6.90
  -2   4   2  164.28    9.30
  -2   4   2  146.89    6.50
  -2   4   2  142.79    6.60
  -2   4   2  143.49    9.70
  -2   4   2  136.89    9.80
  -2   4   2  154.58    9.40
   1  -4  -2  539.05   20.00
   1  -4  -2  532.35   16.70
   1  -4  -2  544.15   20.40
   1  -4  -2  565.74   20.30
   1  -4  -2  564.44   19.60
   1  -4  -2  532.65   17.00
   1  -4  -2  543.55   19.20
  -1   4   2  530.95   17.00
  -1   4   2  524.65   20.70
  -1   4   2  541.45   18.30
  -1   4   2  515.95   19.80
  -1   4   2  540.75   20.00
  -1   4   2  536.35   20.40
   0  -4  -2  142.39    7.20
   0  -4  -2  150.68    8.20
   0  -4  -2  149.49    7.20
   0  -4  -2  140.59    7.10
   0  -4  -2  146.69    7.90
   0  -4  -2  163.28    8.00
   0  -4  -2  162.28    7.00
   0  -4  -2  148.59    4.80
   0   4   2  151.88    8.40
   0   4   2  151.18    4.90
   0   4   2  143.69    7.00
   0   4   2  148.89    7.90
   0   4   2  140.69    7.00
   0   4   2  130.89   11.40
  -1  -4  -2   59.69    3.80
  -1  -4  -2   72.39    5.00
  -1  -4  -2   62.19    4.30
  -1  -4  -2   62.79    4.30
  -1  -4  -2   56.79    4.50
  -1  -4  -2   62.89    4.30
  -1  -4  -2   60.39    4.40
  -1  -4  -2   68.19    4.70
  -1  -4  -2   62.49    4.20
   1   4   2   58.99    4.30
   1   4   2   59.49    4.40
   1   4   2   58.69    4.60
   1   4   2   68.29    4.20
   1   4   2   55.89    4.60
   1   4   2   64.99    4.50
   1   4   2   62.89    4.60
   1   4   2   56.39    3.80
  -2  -4  -2  467.45   16.30
  -2  -4  -2  469.05   14.10
  -2  -4  -2  449.46   16.70
  -2  -4  -2  465.25   16.20
  -2  -4  -2  459.65   16.40
  -2  -4  -2  467.15   16.80
  -2  -4  -2  481.45   16.60
  -2  -4  -2  457.15   16.40
   2   4   2  461.55   16.60
   2   4   2  474.75   16.50
   2   4   2  447.46   15.60
   2   4   2  457.95   17.00
   2   4   2  464.25   14.60
   2   4   2  468.05   16.20
   2   4   2  440.86   16.30
  -3  -4  -2 1178.38   36.30
  -3  -4  -2 1112.99   40.60
  -3  -4  -2 1206.28   31.00
  -3  -4  -2 1184.98   36.20
  -3  -4  -2 1197.08   35.20
  -3  -4  -2 1175.88   36.60
  -3  -4  -2 1175.88   36.10
   3   4   2 1193.18   31.30
   3   4   2 1123.99   36.60
   3   4   2 1164.88   35.20
   3   4   2 1172.68   36.20
  -4  -4  -2  194.98   10.90
  -4  -4  -2  171.38   10.60
  -4  -4  -2  205.58   10.50
  -4  -4  -2  207.78   11.00
  -4  -4  -2  184.48   10.00
  -4  -4  -2  213.08   11.90
  -4  -4  -2  215.68   11.60
   4   4   2  204.68   11.50
   4   4   2  203.08   10.90
   4   4   2  192.38   10.80
   4   4   2  204.88   11.80
   4   4   2  211.28   11.10
   4   4   2  190.38   10.50
   4   4   2  199.68   10.00
   4   4   2  198.38    6.20
  -5  -4  -2    1.50    1.90
  -5  -4  -2    0.20    1.80
  -5  -4  -2    2.40    1.90
  -5  -4  -2    2.80    2.60
  -5  -4  -2    1.10    1.90
   5   4   2   -0.40    1.90
   5   4   2   -0.70    1.60
   5   4   2    0.80    1.20
   5   4   2    0.90    0.70
  -6  -4  -2  279.47   16.20
  -6  -4  -2  301.37   16.40
  -6  -4  -2  288.87   15.60
  -6  -4  -2  260.87   15.70
  -6  -4  -2  265.97   14.40
  -6  -4  -2  248.58   15.80
   6   4   2  268.67   15.60
   6   4   2  273.37   10.30
   6   4   2  283.47   16.00
   6   4   2  285.37   14.10
  -7  -4  -2    4.50    3.00
  -7  -4  -2    4.70    2.80
  -7  -4  -2    1.40    2.90
  -7  -4  -2    5.10    3.70
  -7  -4  -2    5.30    3.60
   7   4   2    7.30    3.60
   7   4   2    1.80    1.90
   7   4   2    0.10    1.70
   7   4   2    6.20    1.90
  -8  -4  -2    3.80    3.40
  -8  -4  -2   10.60    5.10
  -8  -4  -2    8.00    3.40
  -8  -4  -2    4.50    4.90
  -8  -4  -2    6.90    4.30
   8   4   2   15.80    4.10
   8   4   2    1.20    3.10
   8   4   2    7.20    5.10
   8   4   2    2.50    2.50
  -9  -4  -2   20.10    6.30
  -9  -4  -2   29.70    6.80
  -9  -4  -2   21.60    7.90
  -9  -4  -2   30.00    8.70
   9   4   2   23.90    7.80
   9   4   2   31.00    8.40
   9   4   2   30.50    6.10
   9   4   2   20.30    4.90
   9   4   2   33.20    4.70
 -10  -4  -2   22.80    8.00
 -10  -4  -2   28.90    7.80
 -10  -4  -2   23.50    6.10
 -10  -4  -2   10.70    6.40
  10   4   2   21.80    7.70
  10   4   2   26.00    8.30
  10   4   2   25.30    5.00
  10   4   2   29.90    6.50
 -11  -4  -2   52.39   11.40
 -11  -4  -2   62.69   10.40
 -11  -4  -2   52.59   10.50
 -11  -4  -2   54.89   11.80
  11   4   2   71.59   10.40
  11   4   2   53.29    6.90
  11   4   2   52.29   11.40
  11   4   2   59.59   12.70
 -12  -4  -2    6.40    7.70
 -12  -4  -2    2.30    4.90
 -12  -4  -2   -0.70    6.70
 -12  -4  -2   11.50    6.10
  12   4   2    9.90    4.00
  12   4   2    6.80    8.80
  12   4   2    9.30    8.30
  12   4   2   -1.80    5.70
   9  -5  -2   50.79    8.80
   9  -5  -2   47.50   11.50
  -9   5   2   40.40   11.00
  -9   5   2   45.90    8.10
   8  -5  -2    4.80    4.80
   8  -5  -2    2.80    3.30
   8  -5  -2    1.50    5.10
  -8   5   2    1.50    3.60
  -8   5   2    7.10    5.90
   7  -5  -2  -10.70    5.30
   7  -5  -2    1.00    5.00
   7  -5  -2    4.40    4.40
   7  -5  -2    0.90    2.70
  -7   5   2    2.70    2.60
  -7   5   2   -5.80    1.90
  -7   5   2   -0.80    3.60
  -7   5   2    4.40    5.20
  -7   5   2    2.30    2.20
   6  -5  -2   36.40    8.30
   6  -5  -2   43.80    9.90
   6  -5  -2   43.80    9.40
   6  -5  -2   64.69   11.50
   6  -5  -2   41.70    7.40
  -6   5   2   41.50    9.70
  -6   5   2   44.80    8.40
  -6   5   2   49.40    5.10
  -6   5   2   45.90    3.30
  -6   5   2   45.60    6.80
  -6   5   2   40.00    4.50
   5  -5  -2   76.59    7.60
   5  -5  -2   83.89   12.60
   5  -5  -2   95.19   13.30
   5  -5  -2   83.39   11.80
   5  -5  -2   58.49    5.90
   5  -5  -2   62.59   10.20
  -5   5   2   81.39    5.40
  -5   5   2   73.19    7.20
  -5   5   2   80.99    8.80
  -5   5   2   65.69    5.10
  -5   5   2   82.29    4.40
  -5   5   2   65.89   10.50
   4  -5  -2    1.30    3.30
   4  -5  -2   10.10    4.60
   4  -5  -2    3.90    2.30
   4  -5  -2    6.10    3.50
   4  -5  -2    5.00    1.90
   4  -5  -2    3.80    2.40
  -4   5   2    3.60    1.50
  -4   5   2    4.50    1.90
  -4   5   2    4.70    2.90
  -4   5   2    4.30    1.70
  -4   5   2    4.00    3.10
  -4   5   2    3.50    2.40
   3  -5  -2  262.17   15.70
   3  -5  -2  296.37   16.10
   3  -5  -2  272.67   15.60
   3  -5  -2  302.87   10.80
   3  -5  -2  304.77   16.80
   3  -5  -2  286.27    9.70
  -3   5   2  276.47   16.60
  -3   5   2  302.37   11.90
  -3   5   2  288.87   10.30
  -3   5   2  296.87   16.90
   2  -5  -2    6.80    2.80
   2  -5  -2    2.30    1.30
   2  -5  -2    3.40    2.70
   2  -5  -2    1.40    1.70
  -2   5   2    5.50    1.60
  -2   5   2    0.60    1.20
  -2   5   2    5.00    2.30
  -2   5   2   -0.30    2.00
  -2   5   2    3.10    2.40
   1  -5  -2   51.29    5.00
   1  -5  -2   53.09    5.10
   1  -5  -2   41.90    6.10
   1  -5  -2   49.20    5.10
   1  -5  -2   51.59    4.10
   1  -5  -2   44.60    4.90
   1  -5  -2   48.10    6.30
   1  -5  -2   45.30    3.50
  -1   5   2   43.00    4.10
  -1   5   2   48.20    4.00
  -1   5   2   52.39    5.30
  -1   5   2   51.29    5.60
  -1   5   2   46.20    4.50
  -1   5   2   45.10    5.10
  -1   5   2   44.20    5.90
   0  -5  -2  323.27   13.40
   0  -5  -2  339.87   12.50
   0  -5  -2  335.97   13.40
   0  -5  -2  324.77   14.30
   0  -5  -2  339.27   13.10
   0  -5  -2  354.36   14.70
   0  -5  -2  328.77   13.50
   0  -5  -2  339.77   10.10
   0   5   2  338.37   12.60
   0   5   2  333.47   14.30
   0   5   2  324.07   13.60
   0   5   2  339.87   15.00
   0   5   2  318.67   12.80
   0   5   2  347.27   13.90
  -1  -5  -2    8.60    2.60
  -1  -5  -2    6.60    2.00
  -1  -5  -2    7.80    2.00
  -1  -5  -2    7.70    2.00
  -1  -5  -2    3.30    1.90
  -1  -5  -2    5.30    2.00
  -1  -5  -2    7.30    2.50
  -1  -5  -2    9.20    2.60
   1   5   2    5.40    2.40
   1   5   2    4.10    1.80
   1   5   2    9.50    2.10
   1   5   2    9.30    2.50
   1   5   2    3.60    1.40
   1   5   2    2.40    1.60
   1   5   2    7.00    2.20
  -2  -5  -2   21.80    4.10
  -2  -5  -2   27.50    3.20
  -2  -5  -2   20.90    3.30
  -2  -5  -2   22.40    3.00
  -2  -5  -2   28.30    4.20
  -2  -5  -2   26.50    3.80
  -2  -5  -2   28.00    4.00
   2   5   2   24.90    4.00
   2   5   2   27.00    3.80
   2   5   2   24.10    3.60
   2   5   2   25.40    3.70
   2   5   2   23.10    4.00
   2   5   2   21.30    3.20
   2   5   2   19.10    3.20
  -3  -5  -2  114.19    7.30
  -3  -5  -2  137.99    7.40
  -3  -5  -2  142.79    8.80
  -3  -5  -2  131.49    7.70
  -3  -5  -2  127.19    4.90
  -3  -5  -2  133.29    8.10
  -3  -5  -2  129.09    8.00
   3   5   2  129.79    7.50
   3   5   2  124.89    7.40
   3   5   2  128.09    8.60
   3   5   2  121.09    7.50
   3   5   2  126.99    7.80
   3   5   2  125.49    8.50
   3   5   2  134.59    8.00
   3   5   2  136.39    7.90
  -4  -5  -2   25.10    5.10
  -4  -5  -2   23.80    4.00
  -4  -5  -2   26.20    5.00
  -4  -5  -2   20.00    3.90
  -4  -5  -2   26.90    4.70
  -4  -5  -2   19.00    4.10
   4   5   2   18.90    4.70
   4   5   2   23.30    4.30
   4   5   2   30.30    5.00
   4   5   2   23.00    3.90
  -5  -5  -2   18.20    4.30
  -5  -5  -2   23.10    5.10
  -5  -5  -2   26.40    5.00
  -5  -5  -2   16.80    4.50
  -5  -5  -2   23.30    4.40
   5   5   2   19.70    4.00
   5   5   2   22.90    5.00
   5   5   2   21.40    3.80
  -6  -5  -2   26.20    5.20
  -6  -5  -2   44.20    7.50
  -6  -5  -2   26.90    5.70
  -6  -5  -2   29.60    5.70
  -6  -5  -2   34.90    6.50
   6   5   2   38.00    6.90
   6   5   2   23.60    4.40
   6   5   2   44.40    7.10
  -7  -5  -2   -0.40    3.10
  -7  -5  -2   -1.10    1.90
  -7  -5  -2   -3.90    2.20
  -7  -5  -2    2.70    4.00
  -7  -5  -2    7.20    4.00
  -7  -5  -2    0.90    2.40
   7   5   2    4.50    1.90
   7   5   2    0.50    0.90
   7   5   2    0.10    2.50
   7   5   2   -1.40    2.60
   7   5   2    0.90    1.90
  -8  -5  -2   83.09   10.70
  -8  -5  -2   65.49   10.60
  -8  -5  -2   49.00    8.70
  -8  -5  -2   60.69   10.70
  -8  -5  -2   66.99   10.30
   8   5   2   65.29    8.50
   8   5   2   93.19   13.20
   8   5   2   63.39    4.00
   8   5   2   62.89    4.80
   8   5   2   61.49   10.40
  -9  -5  -2   24.10    6.50
  -9  -5  -2   45.50   10.40
  -9  -5  -2   36.00    8.50
  -9  -5  -2   34.70    7.40
  -9  -5  -2   38.90    9.30
   9   5   2   55.69   11.10
   9   5   2   22.90    5.50
   9   5   2   39.40    3.90
   9   5   2   42.50    5.00
   9   5   2   40.10    8.00
 -10  -5  -2   -9.90    2.90
 -10  -5  -2    0.60    3.70
 -10  -5  -2    2.10    3.60
 -10  -5  -2    4.60    4.10
  10   5   2    1.40    5.30
  10   5   2   -0.30    3.70
  10   5   2    1.30    2.60
  10   5   2    0.60    3.00
 -11  -5  -2    4.60    6.80
 -11  -5  -2    5.10    4.50
 -11  -5  -2   11.00    5.30
 -11  -5  -2    3.40    3.80
  11   5   2   12.30    6.40
  11   5   2    7.30    4.60
  11   5   2   13.40    8.30
  11   5   2   -1.00    3.00
 -12  -5  -2    2.00    5.30
 -12  -5  -2    2.10    5.90
 -12  -5  -2    5.70    4.60
 -12  -5  -2    7.80    8.10
  12   5   2    7.50    6.50
  12   5   2    1.40    3.50
  12   5   2   -1.30   11.20
   9  -6  -2   -4.10    6.80
   9  -6  -2   -0.40    5.40
   9  -6  -2    7.40    7.10
  -9   6   2   -2.70    7.00
   8  -6  -2    9.40    5.00
   8  -6  -2   -0.20    4.90
   8  -6  -2    4.00    6.10
  -8   6   2    8.80    7.20
  -8   6   2   -2.10    3.50
   7  -6  -2   68.69   10.20
   7  -6  -2   50.49   10.80
   7  -6  -2   88.39   14.10
  -7   6   2   56.29   11.00
  -7   6   2   57.29    5.90
  -7   6   2   62.19    8.90
   6  -6  -2    2.00    3.70
   6  -6  -2   -1.40    5.00
   6  -6  -2    0.90    2.80
   6  -6  -2    2.70    2.70
   6  -6  -2    3.70    4.30
  -6   6   2    4.20    5.00
  -6   6   2    4.70    4.20
  -6   6   2    5.60    3.30
   5  -6  -2   42.20    7.00
   5  -6  -2   47.10    8.80
   5  -6  -2   37.80    8.10
   5  -6  -2   25.20    6.80
   5  -6  -2   43.30    4.80
   5  -6  -2   31.70    7.70
  -5   6   2   40.20    4.40
  -5   6   2   46.00    9.90
  -5   6   2   47.00    7.40
   4  -6  -2    0.30    2.90
   4  -6  -2   -2.40    2.80
   4  -6  -2    5.30    3.20
   4  -6  -2    3.00    2.30
   4  -6  -2    0.30    3.10
  -4   6   2    0.60    1.80
  -4   6   2   -0.70    1.80
  -4   6   2    1.10    2.80
  -4   6   2   -2.00    2.40
   3  -6  -2    2.80    2.70
   3  -6  -2   -0.20    2.60
   3  -6  -2    0.60    1.10
   3  -6  -2    0.90    2.40
  -3   6   2   -0.20    1.40
  -3   6   2   -0.20    2.00
  -3   6   2   -3.20    1.90
  -3   6   2   -1.40    1.20
  -3   6   2    1.80    3.00
   2  -6  -2   31.80    5.40
   2  -6  -2   29.00    5.40
   2  -6  -2   16.10    4.30
   2  -6  -2   31.90    2.90
   2  -6  -2   23.90    5.30
  -2   6   2   32.10    5.60
  -2   6   2   25.70    4.80
  -2   6   2   25.50    3.40
  -2   6   2   28.90    5.70
  -2   6   2   21.50    3.70
   1  -6  -2    5.00    2.60
   1  -6  -2    6.20    1.70
   1  -6  -2    6.20    2.10
   1  -6  -2    5.60    2.00
   1  -6  -2    7.80    2.40
   1  -6  -2    5.40    2.20
   1  -6  -2    5.70    2.60
  -1   6   2    6.50    2.70
  -1   6   2    5.20    2.40
  -1   6   2    4.30    2.50
  -1   6   2    3.80    2.00
   0  -6  -2  817.92   28.70
   0  -6  -2  838.02   22.90
   0  -6  -2  812.02   26.60
   0  -6  -2  844.42   27.20
   0  -6  -2  777.72   25.70
   0  -6  -2  859.71   27.00
   0  -6  -2  858.41   26.00
   0  -6  -2  780.62   27.50
   0  -6  -2  820.52   27.60
   0   6   2  823.22   29.70
   0   6   2  805.42   28.00
   0   6   2  824.92   26.70
   0   6   2  818.32   26.80
   0   6   2  815.22   27.00
  -1  -6  -2  243.78   12.30
  -1  -6  -2  241.88   10.10
  -1  -6  -2  249.48   10.80
  -1  -6  -2  246.38   11.40
  -1  -6  -2  257.17   10.90
  -1  -6  -2  255.87   10.20
  -1  -6  -2  242.88   11.20
  -1  -6  -2  248.18   11.60
  -1  -6  -2  264.27   11.60
   1   6   2  248.68   10.90
   1   6   2  247.38   13.00
   1   6   2  243.98   10.10
   1   6   2  239.38   10.60
   1   6   2  231.78   10.80
   1   6   2  244.08   10.70
  -2  -6  -2  293.57   13.40
  -2  -6  -2  277.17   12.70
  -2  -6  -2  290.07   11.80
  -2  -6  -2  311.57   11.90
  -2  -6  -2  299.57   12.50
  -2  -6  -2  274.67   11.70
  -2  -6  -2  307.27   12.30
  -2  -6  -2  290.47   12.80
  -2  -6  -2  289.67   14.00
   2   6   2  307.47   12.30
   2   6   2  292.87   12.30
   2   6   2  290.47   12.90
   2   6   2  311.67   14.50
   2   6   2  306.37   12.90
   2   6   2  304.07   14.10
   2   6   2  293.47   12.20
  -3  -6  -2  250.77   11.70
  -3  -6  -2  228.68   12.40
  -3  -6  -2  266.57   12.90
  -3  -6  -2  260.87   11.10
  -3  -6  -2  264.07   11.60
  -3  -6  -2  249.08   11.60
  -3  -6  -2  236.78    8.80
   3   6   2  250.27   12.50
   3   6   2  246.98   11.40
   3   6   2  230.28   14.20
   3   6   2  259.37   11.60
   3   6   2  244.68   11.60
   3   6   2  243.68   11.80
  -4  -6  -2   20.90    4.10
  -4  -6  -2   22.10    4.90
  -4  -6  -2   24.60    5.20
  -4  -6  -2   21.40    4.30
  -4  -6  -2   20.90    4.40
  -4  -6  -2   15.70    3.30
   4   6   2   13.90    3.20
   4   6   2   13.90    3.80
   4   6   2   23.00    4.00
   4   6   2   21.30    4.20
   4   6   2   20.10    4.20
  -5  -6  -2  707.23   26.00
  -5  -6  -2  671.53   27.10
  -5  -6  -2  771.22   28.70
  -5  -6  -2  704.53   26.70
  -5  -6  -2  731.13   27.70
  -5  -6  -2  733.03   29.10
   5   6   2  695.23   26.40
   5   6   2  744.93   25.70
   5   6   2  722.33   26.50
  -6  -6  -2  129.79   11.00
  -6  -6  -2  136.09   10.70
  -6  -6  -2  127.79   11.10
  -6  -6  -2  138.69   10.00
  -6  -6  -2  131.99   10.30
  -6  -6  -2  125.99   10.80
   6   6   2  117.49    9.10
   6   6   2  119.09    9.70
  -7  -6  -2  305.77   18.40
  -7  -6  -2  291.37   17.30
  -7  -6  -2  290.37   18.70
  -7  -6  -2  320.77   18.00
  -7  -6  -2  295.27   16.90
  -7  -6  -2  326.47   19.30
   7   6   2  305.87   16.20
   7   6   2  319.37   18.10
   7   6   2  290.77   17.50
  -8  -6  -2   23.70    6.80
  -8  -6  -2   23.40    6.40
  -8  -6  -2   16.90    5.70
  -8  -6  -2   28.00    6.60
  -8  -6  -2   18.50    7.00
   8   6   2   16.90    5.40
   8   6   2   24.70    5.40
   8   6   2   23.40    6.50
  -9  -6  -2   25.80    8.80
  -9  -6  -2   52.99   10.60
  -9  -6  -2   40.60    8.80
   9   6   2   32.60    9.00
   9   6   2   36.70    6.80
 -10  -6  -2  112.09   16.50
 -10  -6  -2   86.29   13.20
 -10  -6  -2  110.59   16.60
 -10  -6  -2   84.69   12.20
  10   6   2   63.69    9.60
  10   6   2   79.09   13.40
  10   6   2  119.79   13.40
 -11  -6  -2   24.50    7.70
 -11  -6  -2   11.70    6.70
 -11  -6  -2    1.20    4.80
 -11  -6  -2   12.70    5.70
  11   6   2    8.90    5.70
  11   6   2    1.00    6.00
 -12  -6  -2   -0.60    5.20
 -12  -6  -2   -3.40    6.30
 -12  -6  -2    7.30    6.20
 -12  -6  -2   10.10    5.50
  12   6   2    5.30    4.00
  12   6   2   10.90    7.90
   8  -7  -2   35.50    7.90
   8  -7  -2   13.40    8.30
   8  -7  -2   41.10   10.70
  -8   7   2   18.20    8.00
   7  -7  -2   29.00    7.40
   7  -7  -2   38.90    7.70
   7  -7  -2   25.10    7.90
  -7   7   2   26.30    6.10
  -7   7   2   13.40    7.20
   6  -7  -2    3.70    3.30
   6  -7  -2    8.00    5.20
   6  -7  -2   -1.40    4.10
  -6   7   2  -15.00    5.30
  -6   7   2    5.90    5.20
  -6   7   2    4.50    5.20
  -6   7   2   -0.10    2.60
   5  -7  -2    0.70    4.10
   5  -7  -2    3.10    5.10
   5  -7  -2   -2.20    2.80
   5  -7  -2    3.80    3.20
  -5   7   2    1.70    2.40
  -5   7   2    1.00    2.50
  -5   7   2    3.00    3.90
   4  -7  -2  260.67   16.90
   4  -7  -2  259.07   15.00
   4  -7  -2  273.67   17.40
   4  -7  -2  295.47   18.00
  -4   7   2  253.47   12.60
  -4   7   2  274.27   16.30
  -4   7   2  240.38   17.30
  -4   7   2  246.68   16.00
   3  -7  -2   21.70    2.80
   3  -7  -2   23.00    5.40
   3  -7  -2   28.20    6.20
   3  -7  -2   36.70    7.40
  -3   7   2   29.20    3.50
  -3   7   2   25.40    4.50
  -3   7   2   26.50    6.30
  -3   7   2   27.20    5.90
   2  -7  -2   14.20    4.10
   2  -7  -2    7.40    3.10
   2  -7  -2   11.00    2.10
   2  -7  -2   13.20    4.20
   2  -7  -2   11.50    3.30
  -2   7   2   11.50    3.20
  -2   7   2   11.50    2.70
  -2   7   2   14.80    4.00
  -2   7   2   16.50    4.90
  -2   7   2    5.90    3.50
   1  -7  -2  320.77   15.40
   1  -7  -2  363.56   14.50
   1  -7  -2  302.47   14.30
   1  -7  -2  357.66   16.40
   1  -7  -2  328.77   12.70
   1  -7  -2  343.07   15.50
  -1   7   2  344.47   16.50
  -1   7   2  333.87   13.80
  -1   7   2  337.87   17.40
  -1   7   2  322.57   14.70
  -1   7   2  313.27   14.80
   0  -7  -2   54.89    5.10
   0  -7  -2   43.60    6.10
   0  -7  -2   50.39    4.60
   0  -7  -2   47.30    3.10
   0  -7  -2   49.99    4.40
   0  -7  -2   36.30    5.60
   0  -7  -2   46.30    4.90
   0   7   2   56.89    7.70
   0   7   2   43.80    5.20
   0   7   2   39.40    4.60
  -1  -7  -2    2.80    1.80
  -1  -7  -2    1.70    1.50
  -1  -7  -2    1.00    1.50
  -1  -7  -2    4.30    2.30
  -1  -7  -2    1.70    1.40
  -1  -7  -2    3.50    1.70
  -1  -7  -2    3.30    2.00
   1   7   2    1.50    2.00
   1   7   2   -2.20    1.80
   1   7   2    2.10    1.70
   1   7   2    5.90    2.00
   1   7   2    1.50    1.70
  -2  -7  -2   31.60    5.10
  -2  -7  -2   22.90    3.60
  -2  -7  -2   30.30    4.10
  -2  -7  -2   34.40    4.90
  -2  -7  -2   26.20    3.90
  -2  -7  -2   24.30    3.90
  -2  -7  -2   29.40    3.50
   2   7   2   35.50    5.90
   2   7   2   22.20    3.50
   2   7   2   25.40    4.10
   2   7   2   32.30    4.40
  -3  -7  -2  266.87   13.50
  -3  -7  -2  245.48   11.80
  -3  -7  -2  247.88   11.50
  -3  -7  -2  261.77   11.30
  -3  -7  -2  263.77   11.70
  -3  -7  -2  258.77   14.40
  -3  -7  -2  250.57    9.90
   3   7   2  241.18   11.50
   3   7   2  250.07   13.20
   3   7   2  253.57   12.60
   3   7   2  263.47   14.00
   3   7   2  263.97   11.70
  -4  -7  -2   58.39    5.80
  -4  -7  -2   58.89    8.00
  -4  -7  -2   60.49    6.60
  -4  -7  -2   49.50    6.90
  -4  -7  -2   50.09    2.40
  -4  -7  -2   52.29    5.20
  -4  -7  -2   57.09    5.10
  -4  -7  -2   51.99    2.60
   4   7   2   55.49    5.60
   4   7   2   63.59    6.50
   4   7   2   55.19    5.50
  -5  -7  -2    7.30    2.60
  -5  -7  -2    7.40    3.10
  -5  -7  -2    6.60    2.90
  -5  -7  -2    7.90    3.60
  -5  -7  -2    6.50    2.90
  -5  -7  -2    3.30    2.80
   5   7   2    6.30    2.40
   5   7   2    7.00    3.00
   5   7   2    3.00    2.50
   5   7   2    7.70    3.20
  -6  -7  -2  154.88   12.30
  -6  -7  -2  163.08   10.80
  -6  -7  -2  167.58   12.40
  -6  -7  -2  137.29   11.50
  -6  -7  -2  174.48   13.40
  -6  -7  -2  176.68   11.80
   6   7   2  152.28   10.80
   6   7   2  163.58   11.80
   6   7   2  164.78   11.40
  -7  -7  -2   46.20    7.40
  -7  -7  -2   39.10    6.80
  -7  -7  -2   37.90    7.50
  -7  -7  -2   45.40    8.40
  -7  -7  -2   46.20    9.30
   7   7   2   36.10    5.70
   7   7   2   44.90    7.10
   7   7   2   62.99    9.70
  -8  -7  -2   13.80    4.50
  -8  -7  -2   20.80    6.60
  -8  -7  -2   17.80    6.70
  -8  -7  -2   29.80    7.70
  -8  -7  -2   10.40    5.00
   8   7   2   14.40    5.20
   8   7   2    6.30    4.70
   8   7   2    9.20    3.30
   8   7   2   18.10    4.10
  -9  -7  -2   25.50    6.70
  -9  -7  -2   20.00    5.80
  -9  -7  -2   17.90    5.80
  -9  -7  -2   25.90    7.90
  -9  -7  -2   12.20    6.60
   9   7   2   29.20    8.10
   9   7   2   22.20    4.80
   9   7   2   32.10    6.40
   9   7   2   19.70    7.20
 -10  -7  -2   29.20    9.50
 -10  -7  -2   28.00    6.90
 -10  -7  -2   20.20    7.10
 -10  -7  -2   27.70    7.70
  10   7   2   24.60    7.90
  10   7   2   25.60    8.50
  10   7   2   35.50    5.90
  10   7   2   29.40    5.80
 -11  -7  -2   48.20   11.00
 -11  -7  -2   62.59   11.80
 -11  -7  -2   40.70   10.30
 -11  -7  -2   56.99   11.60
  11   7   2   57.59    8.80
  11   7   2   61.79   22.80
 -12  -7  -2    0.80    5.40
 -12  -7  -2   -6.00    4.20
 -12  -7  -2    5.10    5.90
 -12  -7  -2    3.50    6.50
  12   7   2    2.50    8.30
  12   7   2    4.10    4.10
   7  -8  -2    4.80    5.10
   7  -8  -2    3.10    5.30
   7  -8  -2    1.20    5.30
  -7   8   2    9.30    5.30
  -7   8   2    8.70    7.50
   6  -8  -2   19.00    6.70
   6  -8  -2   26.50    8.00
   6  -8  -2   27.80    7.10
  -6   8   2   23.40    6.60
  -6   8   2   19.70    7.90
   5  -8  -2   10.20    5.00
   5  -8  -2   21.20    6.00
   5  -8  -2   12.40    4.60
   5  -8  -2    4.40    6.00
  -5   8   2   11.30    4.70
  -5   8   2    7.10    4.80
  -5   8   2   16.10    4.20
   4  -8  -2    0.60    3.70
   4  -8  -2    8.80    3.80
   4  -8  -2    6.20    3.40
  -4   8   2    3.70    2.80
  -4   8   2    3.40    5.10
  -4   8   2    4.20    4.50
  -4   8   2    6.90    3.40
   3  -8  -2  296.77   11.20
   3  -8  -2  319.97   17.30
   3  -8  -2  295.87   17.40
   3  -8  -2  294.07   16.10
   3  -8  -2  313.67   17.70
  -3   8   2  301.67   18.20
  -3   8   2  300.27   16.40
  -3   8   2  288.17   14.40
  -3   8   2  291.57   17.80
   2  -8  -2  140.99    7.10
   2  -8  -2  158.38   11.40
   2  -8  -2  160.28   11.30
  -2   8   2  160.48    8.60
  -2   8   2  147.49   12.10
  -2   8   2  147.19    9.90
  -2   8   2  180.58   10.90
   1  -8  -2  110.59    8.70
   1  -8  -2  128.49    8.00
   1  -8  -2  123.19    8.60
   1  -8  -2  111.99    8.50
   1  -8  -2  110.89    6.60
  -1   8   2  125.49   10.70
  -1   8   2  116.59    7.90
  -1   8   2  129.29    9.80
  -1   8   2  115.59    8.60
  -1   8   2   99.09    7.30
   0  -8  -2  332.17   14.70
   0  -8  -2  352.56   13.40
   0  -8  -2  338.67   14.40
   0  -8  -2  340.07   14.10
   0  -8  -2  327.07   14.70
   0  -8  -2  323.07   11.10
   0   8   2  309.47   14.90
   0   8   2  343.27   18.30
   0   8   2  341.57   13.90
  -1  -8  -2  510.15   18.60
  -1  -8  -2  495.05   17.00
  -1  -8  -2  510.55   18.00
  -1  -8  -2  520.65   18.70
  -1  -8  -2  516.65   17.90
  -1  -8  -2  476.15   19.20
   1   8   2  496.55   23.10
   1   8   2  483.95   17.40
  -2  -8  -2    1.80    2.10
  -2  -8  -2    0.40    1.30
  -2  -8  -2   -1.10    1.30
  -2  -8  -2    0.10    1.50
  -2  -8  -2   -0.10    1.60
  -2  -8  -2    2.40    2.00
   2   8   2    1.70    2.40
   2   8   2   -1.80    1.40
   2   8   2    2.80    2.10
  -3  -8  -2   13.60    3.70
  -3  -8  -2   12.60    3.20
  -3  -8  -2    7.20    3.20
  -3  -8  -2    7.80    2.70
  -3  -8  -2   13.40    2.80
  -3  -8  -2   10.40    2.60
  -3  -8  -2   15.10    2.90
   3   8   2   13.20    4.30
   3   8   2   14.10    2.60
   3   8   2   11.40    3.70
   3   8   2   14.30    3.50
  -4  -8  -2  200.18   12.30
  -4  -8  -2  198.98   10.90
  -4  -8  -2  189.38   12.50
  -4  -8  -2  218.68   15.30
  -4  -8  -2  189.58    9.90
  -4  -8  -2  183.58    7.20
  -4  -8  -2  188.88    7.10
  -4  -8  -2  200.68   15.10
   4   8   2  181.98   10.30
   4   8   2  182.38   11.30
   4   8   2  181.18   10.20
   4   8   2  199.38   12.60
  -5  -8  -2   32.40    6.30
  -5  -8  -2   32.70    6.40
  -5  -8  -2   27.20    4.40
  -5  -8  -2   27.30    5.20
  -5  -8  -2   33.50    5.10
  -5  -8  -2   28.40    5.70
   5   8   2   17.60    4.10
   5   8   2   27.10    5.10
   5   8   2   28.80    5.70
   5   8   2   18.80    4.00
  -6  -8  -2    9.70    3.60
  -6  -8  -2    9.30    4.40
  -6  -8  -2    5.80    4.70
  -6  -8  -2    9.30    4.10
  -6  -8  -2   15.00    4.30
  -6  -8  -2    9.60    3.40
   6   8   2   10.10    3.90
   6   8   2    1.60    2.90
   6   8   2    9.30    3.60
   6   8   2    0.40    3.60
  -7  -8  -2   26.60    6.30
  -7  -8  -2    7.00    3.50
  -7  -8  -2    4.00    5.60
  -7  -8  -2    7.80    4.50
  -7  -8  -2   13.70    4.60
  -7  -8  -2    6.80    4.60
   7   8   2    6.90    4.30
   7   8   2   11.20    4.70
   7   8   2   10.50    3.60
   7   8   2   11.80    3.70
  -8  -8  -2   15.70    4.60
  -8  -8  -2    9.50    5.00
  -8  -8  -2    8.10    6.30
  -8  -8  -2   11.00    4.70
  -8  -8  -2   14.10    5.00
   8   8   2   17.10    4.30
   8   8   2   19.10    5.80
   8   8   2    6.90    3.00
  -9  -8  -2   47.20    9.00
  -9  -8  -2   67.19   10.50
  -9  -8  -2   60.49    9.20
  -9  -8  -2   35.30   13.90
  -9  -8  -2   63.69   11.80
   9   8   2   46.30    7.40
   9   8   2   48.70    8.30
   9   8   2   56.09   11.20
   9   8   2   60.69   11.40
 -10  -8  -2    8.90    4.60
 -10  -8  -2    3.20    5.90
 -10  -8  -2   14.40    5.60
 -10  -8  -2    8.70    5.10
  10   8   2    8.10    4.70
  10   8   2    3.50    4.30
  10   8   2    9.90    7.20
 -11  -8  -2   80.99   13.10
 -11  -8  -2   79.99   13.50
 -11  -8  -2   83.09   13.30
  11   8   2   42.50   10.40
  11   8   2  102.19   20.20
   6  -9  -2    0.30    4.70
   6  -9  -2   18.60    7.10
   6  -9  -2   13.30    5.80
  -6   9   2    5.70    4.60
   5  -9  -2   24.90    6.90
   5  -9  -2   34.30    7.20
   5  -9  -2   30.60    7.40
  -5   9   2   30.00    6.80
   4  -9  -2  102.49   11.30
   4  -9  -2  112.59   12.00
   4  -9  -2  108.19   12.40
  -4   9   2  104.49   10.90
  -4   9   2  111.99    9.10
   3  -9  -2   24.60    5.90
   3  -9  -2   35.70    7.30
   3  -9  -2   44.40    7.90
   3  -9  -2   22.00    5.50
  -3   9   2   26.40    5.20
  -3   9   2   32.70    7.70
  -3   9   2   40.50    8.10
  -3   9   2   32.20    5.60
   2  -9  -2   23.50    5.20
   2  -9  -2   30.30    5.80
   2  -9  -2   24.00    4.90
   2  -9  -2   22.70    3.50
   2  -9  -2   34.30    6.30
  -2   9   2   18.20    4.70
  -2   9   2   23.20    5.30
   1  -9  -2   48.50    5.50
   1  -9  -2   38.70    4.20
   1  -9  -2   40.20    6.20
   1  -9  -2   49.90    6.70
   1  -9  -2   38.90    4.50
  -1   9   2   46.50    7.30
  -1   9   2   34.70    5.60
  -1   9   2   41.00    5.50
  -1   9   2   27.20    6.30
   0  -9  -2  101.39    6.30
   0  -9  -2  111.39    7.90
   0  -9  -2  114.79    5.10
   0  -9  -2  122.89    8.00
   0   9   2  117.99    6.80
   0   9   2  122.69   11.30
  -1  -9  -2  281.67   13.70
  -1  -9  -2  273.77   13.90
  -1  -9  -2  257.07   12.00
  -1  -9  -2  268.37   11.40
  -1  -9  -2  272.27   11.70
   1   9   2  258.47   16.40
   1   9   2  249.48   11.50
   1   9   2  296.27   20.00
  -2  -9  -2  463.85   16.60
  -2  -9  -2  498.25   17.90
  -2  -9  -2  461.75   19.50
  -2  -9  -2  495.45   20.90
  -2  -9  -2  480.25   19.20
  -2  -9  -2  478.35   16.10
   2   9   2  498.55   23.70
   2   9   2  484.25   16.30
   2   9   2  498.55   19.50
  -3  -9  -2   30.00    4.50
  -3  -9  -2   28.50    4.20
  -3  -9  -2   36.60    6.10
  -3  -9  -2   29.00    4.90
  -3  -9  -2   21.80    3.80
  -3  -9  -2   29.70    5.70
   3   9   2   29.10    6.30
   3   9   2   33.80    5.60
   3   9   2   25.20    6.00
   3   9   2   30.70    4.30
  -4  -9  -2   19.60    5.20
  -4  -9  -2   24.70    3.20
  -4  -9  -2   21.60    4.30
  -4  -9  -2   26.60    4.30
  -4  -9  -2   36.60    7.00
  -4  -9  -2   22.60    4.00
  -4  -9  -2   22.40    4.20
  -4  -9  -2   24.10    3.20
   4   9   2   22.90    4.40
   4   9   2   20.70    5.00
   4   9   2   25.00    4.20
  -5  -9  -2    4.30    3.00
  -5  -9  -2    1.20    1.90
  -5  -9  -2    1.40    2.10
  -5  -9  -2    3.40    3.40
  -5  -9  -2    3.40    3.30
  -5  -9  -2    0.20    2.20
   5   9   2    3.30    2.70
   5   9   2    4.70    2.70
   5   9   2    6.70    3.20
   5   9   2    5.00    2.50
  -6  -9  -2   15.20    4.00
  -6  -9  -2   18.80    6.50
  -6  -9  -2   12.20    4.30
  -6  -9  -2    9.20    5.00
  -6  -9  -2   11.00    4.50
  -6  -9  -2   19.90    4.10
   6   9   2   12.10    3.40
   6   9   2   12.50    4.50
   6   9   2   11.20    4.00
   6   9   2    3.20    2.70
  -7  -9  -2  127.29   12.60
  -7  -9  -2  113.09    9.60
  -7  -9  -2  132.19   12.20
  -7  -9  -2  113.49    9.80
  -7  -9  -2   88.99   11.70
  -7  -9  -2  116.79   12.80
   7   9   2  119.59   10.80
   7   9   2  122.29   10.30
   7   9   2  117.39   10.90
   7   9   2  107.89   10.00
  -8  -9  -2    8.70    4.70
  -8  -9  -2   -2.80    4.40
  -8  -9  -2   -9.10    2.90
  -8  -9  -2    4.00    5.30
  -8  -9  -2   -0.70    2.50
  -8  -9  -2    4.30    4.30
   8   9   2   -1.60    2.80
   8   9   2   -1.30    1.80
   8   9   2    0.20    3.90
   8   9   2   -7.20    5.30
  -9  -9  -2   11.40    4.80
  -9  -9  -2   24.40    7.00
  -9  -9  -2   12.70    3.80
  -9  -9  -2    9.10    6.20
   9   9   2    9.20    4.00
   9   9   2   13.10    5.10
   9   9   2    5.90    4.70
 -10  -9  -2   19.60    6.50
 -10  -9  -2   20.00    6.60
 -10  -9  -2    2.50    6.20
 -10  -9  -2   27.50    7.80
  10   9   2   11.50    6.50
  10   9   2   18.60    6.00
  10   9   2   18.50    5.90
 -11  -9  -2    0.70    6.60
 -11  -9  -2    2.60    4.80
 -11  -9  -2    3.90    6.00
 -11  -9  -2   -3.90    5.20
  11   9   2  -13.00    3.60
  11   9   2   10.80    7.60
   5 -10  -2   27.10    6.90
   5 -10  -2   43.40    9.20
   5 -10  -2   64.39   10.00
  -5  10   2   38.10    8.80
   4 -10  -2   22.60    5.90
   4 -10  -2   25.90    6.00
   4 -10  -2   40.60    8.30
  -4  10   2   39.40    9.20
   3 -10  -2   99.79   10.30
   3 -10  -2  110.89    9.90
  -3  10   2  119.29   15.00
   2 -10  -2   39.40    6.30
   2 -10  -2   33.70    6.40
   2 -10  -2   47.50    7.10
   2 -10  -2   35.10    4.90
  -2  10   2   29.00    7.50
  -2  10   2   41.50    7.70
   1 -10  -2  107.89    7.40
   1 -10  -2  102.69    6.80
   1 -10  -2   88.49    6.00
   1 -10  -2   95.89    7.80
  -1  10   2  103.69   10.70
   0 -10  -2   44.30    4.90
   0 -10  -2   42.50    4.70
   0  10   2   49.70    8.80
   0  10   2   52.59    6.90
  -1 -10  -2   72.09    5.50
  -1 -10  -2   73.79    5.30
  -1 -10  -2   62.09    5.10
  -1 -10  -2   63.79    6.60
   1  10   2   55.79   11.00
   1  10   2   61.49    6.40
  -2 -10  -2   16.00    2.90
  -2 -10  -2   15.10    3.10
  -2 -10  -2   15.00    4.40
  -2 -10  -2    8.60    3.30
   2  10   2   11.70    3.70
   2  10   2   13.60    5.10
  -3 -10  -2   -4.90    2.20
  -3 -10  -2    1.20    1.70
  -3 -10  -2   -0.80    1.80
  -3 -10  -2   -2.90    1.60
  -3 -10  -2    1.10    2.70
  -3 -10  -2   -0.70    2.70
   3  10   2    2.50    3.00
  -4 -10  -2  290.07   16.90
  -4 -10  -2  311.87   14.10
  -4 -10  -2  310.47   13.10
  -4 -10  -2  283.37   12.60
  -4 -10  -2  290.77   11.60
  -4 -10  -2  274.77   12.90
  -4 -10  -2  291.27   11.60
  -4 -10  -2  309.97   17.00
   4  10   2  311.47   18.40
   4  10   2  294.47   16.00
  -5 -10  -2  134.69    8.70
  -5 -10  -2  125.19    9.30
  -5 -10  -2  125.69   13.50
  -5 -10  -2  111.89   10.80
  -5 -10  -2  115.79    7.80
  -5 -10  -2  103.19   10.30
   5  10   2  115.19    9.90
   5  10   2   96.99   10.10
   5  10   2  114.99    8.30
   5  10   2  116.29    8.50
  -6 -10  -2  108.79    9.60
  -6 -10  -2   98.69    8.10
  -6 -10  -2  122.09   10.60
  -6 -10  -2  105.39    8.30
  -6 -10  -2   99.09   10.70
  -6 -10  -2  103.09   11.30
   6  10   2  107.39    9.50
   6  10   2  105.39    9.00
   6  10   2  115.89   10.30
   6  10   2  110.99   10.80
  -7 -10  -2    9.00    3.30
  -7 -10  -2    1.60    4.50
  -7 -10  -2    9.90    3.70
  -7 -10  -2   16.60    6.10
  -7 -10  -2    7.60    5.50
   7  10   2    3.00    3.60
   7  10   2   10.10    2.80
   7  10   2    5.00    3.50
  -8 -10  -2    5.20    4.80
  -8 -10  -2   14.10    4.80
  -8 -10  -2    6.60    4.50
  -8 -10  -2   25.10    5.70
  -8 -10  -2   12.50    4.50
   8  10   2    7.70    4.50
   8  10   2    3.40    4.00
   8  10   2   14.10    4.80
  -9 -10  -2   -0.70    4.90
  -9 -10  -2   11.90    6.60
  -9 -10  -2    5.90    3.70
  -9 -10  -2    3.40    3.50
   9  10   2    6.60    3.80
   9  10   2  -10.10    4.30
   9  10   2    2.40    5.20
 -10 -10  -2    0.60    4.10
 -10 -10  -2    5.30    4.40
 -10 -10  -2    7.40    5.70
 -10 -10  -2   -2.00    6.20
  10  10   2   -5.60    6.60
  10  10   2   -5.50    4.60
  10  10   2    3.60    3.60
   4 -11  -2    0.30    4.00
   4 -11  -2    6.80    4.00
   4 -11  -2   -4.70    4.00
  -4  11   2    1.40    5.00
   3 -11  -2    1.40    5.00
   3 -11  -2    5.60    4.20
   3 -11  -2   -3.50    3.10
  -3  11   2   -7.00    4.00
   2 -11  -2    6.10    3.10
   2 -11  -2    1.90    2.50
  -2  11   2   10.90    5.20
   1 -11  -2    6.70    2.70
   1 -11  -2   10.30    3.20
   1 -11  -2    8.30    2.80
  -1  11   2    7.60    4.40
   0 -11  -2   60.49    6.10
   0 -11  -2   76.19    5.60
   0 -11  -2   73.89    6.10
   0  11   2   59.99   10.00
  -1 -11  -2   41.50    3.90
  -1 -11  -2   38.80    4.20
  -1 -11  -2   30.60    5.30
  -1 -11  -2   41.20    3.80
   1  11   2   32.30    8.50
   1  11   2   36.80    5.40
  -2 -11  -2   97.49    8.50
  -2 -11  -2   99.89    5.60
  -2 -11  -2   76.79    7.00
  -2 -11  -2   92.59    5.40
   2  11   2  107.49   13.80
   2  11   2   75.19    6.80
  -3 -11  -2   46.80    4.20
  -3 -11  -2   41.90    7.30
  -3 -11  -2   43.20    7.00
  -3 -11  -2   47.80    4.20
  -3 -11  -2   49.20    6.40
   3  11   2   43.80    6.10
   3  11   2   41.20    8.80
  -4 -11  -2   82.59   10.50
  -4 -11  -2   87.09    9.50
   4  11   2   73.39   10.50
   4  11   2   84.29    8.90
   4  11   2   67.39    6.70
  -5 -11  -2   25.50    5.00
  -5 -11  -2   26.30    6.20
  -5 -11  -2   29.30    4.50
  -5 -11  -2   31.80    3.70
  -5 -11  -2   29.00    6.80
   5  11   2   30.90    5.80
   5  11   2   26.90    6.30
  -6 -11  -2   25.10    5.40
  -6 -11  -2   14.80    3.90
  -6 -11  -2   26.40    5.20
  -6 -11  -2    9.60    5.00
  -6 -11  -2   18.40    5.60
  -6 -11  -2   17.80    4.30
   6  11   2   18.40    5.10
   6  11   2   17.80    6.60
  -7 -11  -2   14.30    6.10
  -7 -11  -2   26.40    7.70
  -7 -11  -2   27.80    5.60
  -7 -11  -2   22.30    5.10
  -7 -11  -2   13.00    6.20
   7  11   2   14.80    5.60
  -8 -11  -2   -5.50    3.40
  -8 -11  -2   -0.70    2.80
  -8 -11  -2    6.00    5.00
  -8 -11  -2   -0.90    2.60
   8  11   2    6.80    4.40
  -9 -11  -2   -3.20    2.70
  -9 -11  -2   16.20    6.60
   9  11   2    3.90    6.10
 -10 -11  -2   38.20   10.20
   2 -12  -2    9.20    4.10
   2 -12  -2   12.80    4.00
  -2  12   2   23.10    8.30
   1 -12  -2   11.50    3.00
   1 -12  -2    7.90    2.90
   1 -12  -2    8.60    4.80
  -1  12   2   17.80    6.20
   0 -12  -2   13.00    3.80
   0  12   2   -1.70    4.10
  -1 -12  -2    0.00    2.70
   1  12   2    2.80    4.80
  -2 -12  -2   63.89    9.00
  -2 -12  -2   45.90    7.60
  -2 -12  -2   46.60    6.40
   2  12   2   75.79   12.00
  -3 -12  -2   25.20    5.10
  -3 -12  -2   21.70    5.10
  -3 -12  -2   26.60    6.00
   3  12   2   23.30    7.00
  -4 -12  -2   86.59    8.90
  -4 -12  -2   86.79    5.60
  -4 -12  -2   75.79   11.10
  -4 -12  -2   67.19    6.10
  -4 -12  -2   84.29    5.20
   4  12   2   91.89   12.70
  -5 -12  -2   -4.50    3.60
  -5 -12  -2    4.40    2.30
  -5 -12  -2   -0.80    3.80
  -5 -12  -2    3.80    2.60
   5  12   2   -2.40    2.60
   5  12   2    2.10    4.70
  -6 -12  -2   35.20    8.30
  -6 -12  -2   20.40    4.40
   6  12   2   24.20    5.90
   6  12   2   21.40    6.90
  -7 -12  -2   92.69    8.40
  -7 -12  -2  118.29   12.60
  -7 -12  -2   88.59   13.30
  -7 -12  -2  101.49    7.90
  -7 -12  -2   97.29   10.40
   7  12   2  104.99   10.90
   7  12   2   91.59   12.20
  -8 -12  -2   12.30    5.80
  -8 -12  -2   14.00    4.50
   8  12   2   26.30   10.40
   8  12   2   14.90    6.30
   0 -13  -2    9.90    4.90
   0 -13  -2   17.00    5.90
   0  13   2    3.10    5.40
  -1 -13  -2   24.50    5.50
  -1 -13  -2    4.10    5.10
   1  13   2   17.70    7.90
  -2 -13  -2    9.30    4.90
  -2 -13  -2    0.90    4.00
   2  13   2    3.40    5.40
  -3 -13  -2   -0.80    3.30
  -3 -13  -2   -0.50    3.90
  -3 -13  -2    0.90    3.50
   3  13   2    4.60    5.00
  -4 -13  -2   33.50    6.50
  -4 -13  -2   37.10    8.20
   4  13   2   28.50    7.90
  -5 -13  -2   24.60    7.30
  -5 -13  -2   47.30    8.60
   5  13   2   36.70    9.10
  -6 -13  -2   10.70    3.70
  -6 -13  -2   10.40    6.30
  -6 -13  -2    9.20    2.90
  -6 -13  -2   15.30    6.80
   6  13   2   -1.50    5.40
   6  13   2   14.30    6.00
  -7 -13  -2    1.70    3.20
  -7 -13  -2   -3.00    5.40
  -7 -13  -2   -1.40    4.60
   7  13   2   -4.80    2.90
   7  13   2   -2.00    5.60
   5  12  -3    1.20    4.60
   5  12  -3    6.00    5.20
  -5 -12   3   -5.20    6.20
  -5 -12   3   -3.70    5.10
   4  12  -3   43.30    7.60
   4  12  -3   57.19    9.70
  -4 -12   3   32.70   10.50
  -4 -12   3   52.19    9.60
   3  12  -3   64.89   10.10
  -3 -12   3   49.30   11.10
  -3 -12   3   48.30    8.90
  -3 -12   3   48.90    7.10
   2  12  -3    1.50    5.10
  -2 -12   3   -0.60    2.90
  -2 -12   3    2.80    4.00
  -2 -12   3   -3.30    5.50
  -1 -12   3   13.90    5.50
  -1 -12   3   -1.80    5.20
  -1 -12   3    7.80    4.30
   0  12  -3   55.89   11.10
   0 -12   3   61.89   10.00
   0 -12   3   48.60    8.60
   7  11  -3    4.30    4.20
   7  11  -3   -7.10    4.40
  -7 -11   3    2.50    6.80
  -7 -11   3    4.20    2.60
  -7 -11   3    2.50    3.10
   6  11  -3   16.50    6.30
   6  11  -3   21.70    6.40
  -6 -11   3   19.80    8.30
  -6 -11   3   34.50    8.60
   5  11  -3   42.60    7.70
   5  11  -3   47.40    8.30
  -5 -11   3   53.69    9.90
  -5 -11   3   33.50    9.40
   4  11  -3   25.40    8.60
   4  11  -3   25.20    6.50
  -4 -11   3   20.50    6.50
  -4 -11   3   27.10    8.00
  -4 -11   3   33.50    5.20
   3  11  -3    4.90    3.70
   3  11  -3    5.90    4.80
  -3 -11   3    5.20    2.90
  -3 -11   3    6.10    4.30
   2  11  -3   29.50    8.80
   2  11  -3   30.40    7.10
  -2 -11   3   20.60    5.10
  -2 -11   3   24.80    5.10
  -2 -11   3   31.30    7.50
   1  11  -3   13.90    4.90
   1  11  -3    0.90    4.70
  -1 -11   3    5.90    3.80
  -1 -11   3   -2.60    3.90
   0  11  -3    1.60    4.00
   0  11  -3    0.30    4.80
   0 -11   3    7.60    4.90
   0 -11   3    0.10    4.10
   0 -11   3   -0.50    2.80
  -1  11  -3   30.90    8.20
  -1  11  -3   11.30    5.70
   1 -11   3   29.10    7.50
   1 -11   3   30.80    7.70
  -2  11  -3   80.29   13.70
  -2  11  -3   77.89   11.90
   2 -11   3   75.19   11.40
   2 -11   3   77.39   10.20
   8  10  -3    9.10    4.70
   8  10  -3   -3.30    4.20
  -8 -10   3   12.40    4.00
  -8 -10   3   13.80    7.90
  -8 -10   3    9.60    5.00
   7  10  -3    3.30    4.10
   7  10  -3   10.50    4.50
  -7 -10   3    0.50    4.70
  -7 -10   3    3.70    5.70
  -7 -10   3    4.80    3.10
  -7 -10   3    0.30    6.30
   6  10  -3   65.09    9.40
   6  10  -3   83.09    8.90
  -6 -10   3   78.39    6.00
  -6 -10   3   76.69    6.90
  -6 -10   3   71.69   11.30
  -6 -10   3   67.59   12.80
   5  10  -3    6.50    3.90
  -5 -10   3    7.20    4.80
  -5 -10   3    8.80    2.30
  -5 -10   3    1.00    4.90
   4  10  -3    1.30    2.40
   4  10  -3   -3.20    3.80
  -4 -10   3    0.00    3.40
  -4 -10   3   -3.30    2.00
   3  10  -3   -0.40    2.30
   3  10  -3    2.30    6.10
   3  10  -3   -2.60    3.00
  -3 -10   3   -1.80    2.90
  -3 -10   3    2.50    2.40
  -3 -10   3    2.50    4.00
   2  10  -3   25.80    6.70
   2  10  -3   49.90    6.70
   2  10  -3   57.99    9.40
  -2 -10   3   46.60    6.80
  -2 -10   3   50.49    9.40
  -2 -10   3   48.70    8.00
   1  10  -3   79.59   12.40
   1  10  -3   78.49   10.90
  -1 -10   3   74.99    8.00
  -1 -10   3   77.79   11.70
  -1 -10   3   81.09    8.10
   0  10  -3   15.30    6.10
   0  10  -3   23.10    6.50
   0 -10   3   21.50    5.50
   0 -10   3   13.40    3.90
   0 -10   3   20.40    5.60
  -1  10  -3    8.70    5.60
  -1  10  -3   19.60    6.30
   1 -10   3   15.60    3.40
   1 -10   3    9.10    4.70
   1 -10   3   15.10    5.20
  -2  10  -3   15.40    6.00
  -2  10  -3   15.40    4.80
   2 -10   3   10.70    5.60
   2 -10   3   18.40    5.50
  -3  10  -3   69.59   11.60
  -3  10  -3   83.29   11.50
   3 -10   3   49.60   10.30
   3 -10   3   93.29    9.80
  -4  10  -3   -3.10    4.40
  -4  10  -3   -0.50    5.20
   4 -10   3    7.60    5.60
   4 -10   3   -5.70    2.90
   4 -10   3   -0.90    2.00
   9   9  -3   27.80    7.50
  -9  -9   3   26.80    6.80
  -9  -9   3   23.00    6.10
  -9  -9   3   22.10    6.90
   8   9  -3   -5.50    4.70
   8   9  -3    6.30    4.60
  -8  -9   3   16.00    6.40
  -8  -9   3   12.20    4.60
  -8  -9   3    2.30    3.00
  -8  -9   3   13.30    6.10
   7   9  -3  134.59   12.00
   7   9  -3  142.19    9.80
  -7  -9   3  156.88   16.60
  -7  -9   3  139.99   10.80
  -7  -9   3  160.28   15.00
  -7  -9   3  154.48    9.80
   6   9  -3   30.40    6.10
   6   9  -3   35.30    6.20
  -6  -9   3   44.20    9.50
  -6  -9   3   35.60    5.70
  -6  -9   3   33.10    3.70
  -6  -9   3   32.30    5.80
  -6  -9   3   33.90    9.80
   5   9  -3    9.20    3.70
   5   9  -3    6.70    3.40
   5   9  -3   -5.30    5.10
  -5  -9   3    2.80    2.20
  -5  -9   3    8.20    4.30
  -5  -9   3    5.00    1.90
   4   9  -3   92.19    8.30
   4   9  -3   76.99    9.70
  -4  -9   3   88.49    9.70
  -4  -9   3   82.59   13.10
  -4  -9   3   83.79    6.00
   3   9  -3  183.68   11.10
   3   9  -3  206.38   15.80
   3   9  -3  192.08   13.20
  -3  -9   3  181.18    9.90
  -3  -9   3  169.78   14.60
  -3  -9   3  179.88   13.40
   2   9  -3   21.50    7.60
   2   9  -3   19.30    4.20
   2   9  -3   19.50    5.30
  -2  -9   3   25.60    6.70
  -2  -9   3   18.30    5.20
  -2  -9   3   27.20    4.90
   1   9  -3   -0.60    2.60
  -1  -9   3   -1.10    2.60
  -1  -9   3   -4.90    2.60
  -1  -9   3    1.40    2.50
   0   9  -3  438.36   22.60
   0  -9   3  401.46   21.20
   0  -9   3  443.46   21.10
  -1   9  -3   96.09   10.00
   1  -9   3   99.39   10.20
   1  -9   3  101.29    7.60
   1  -9   3   99.39   10.00
   1  -9   3  104.29    7.00
   1  -9   3  111.99    7.40
  -2   9  -3  124.69   12.70
  -2   9  -3  121.69   11.40
   2  -9   3  117.29   10.30
   2  -9   3  114.99   11.40
   2  -9   3  113.09    5.80
  -3   9  -3   23.40    7.60
  -3   9  -3   38.80    8.10
   3  -9   3   32.60    4.60
   3  -9   3   34.80    4.50
   3  -9   3   21.90    6.90
   3  -9   3   34.40    6.80
  -4   9  -3   26.50    7.80
  -4   9  -3   11.00    5.30
   4  -9   3   19.20    4.40
   4  -9   3   22.10    5.90
  -5   9  -3   15.70    7.10
   5  -9   3   13.90    3.50
   5  -9   3   19.70    7.60
   5  -9   3   25.20    6.40
   5  -9   3   17.40    4.70
  10   8  -3   17.90    6.50
 -10  -8   3   42.00   10.20
 -10  -8   3   41.10    8.30
 -10  -8   3   33.50    8.70
 -10  -8   3   47.50   10.20
   9   8  -3   -1.90    5.00
   9   8  -3   12.30    5.20
  -9  -8   3   14.00    5.00
  -9  -8   3   16.90    6.90
  -9  -8   3   14.20    7.10
  -9  -8   3    8.70    4.10
   8   8  -3   33.00    7.90
   8   8  -3   30.00    4.40
   8   8  -3   43.60    8.50
  -8  -8   3   29.80    8.30
  -8  -8   3   36.00    9.40
  -8  -8   3   32.50    7.00
  -8  -8   3   36.40    7.00
   7   8  -3  185.78   10.40
   7   8  -3  198.08   14.10
   7   8  -3  207.68   14.60
  -7  -8   3  181.68   14.60
  -7  -8   3  193.88   17.10
  -7  -8   3  210.18   18.00
  -7  -8   3  205.68   13.70
  -7  -8   3  208.58   12.80
   6   8  -3    5.60    2.80
   6   8  -3    6.60    3.60
   6   8  -3    6.30    3.00
  -6  -8   3    7.20    2.90
  -6  -8   3    8.40    2.60
  -6  -8   3   12.50    5.80
  -6  -8   3    6.10    2.90
  -6  -8   3    2.10    1.30
  -6  -8   3   10.40    3.80
  -6  -8   3    4.80    4.80
   5   8  -3  171.68   11.00
   5   8  -3  183.98   12.00
  -5  -8   3  177.98   10.00
  -5  -8   3  156.08    7.60
  -5  -8   3  176.78    8.30
  -5  -8   3  168.78    8.60
  -5  -8   3  163.48   11.40
  -5  -8   3  185.78   16.20
   4   8  -3  181.38   14.20
   4   8  -3  160.08   10.60
   4   8  -3  166.78   11.30
  -4  -8   3  161.48   13.50
  -4  -8   3  160.28    7.70
  -4  -8   3  166.18   14.30
  -4  -8   3  151.18    7.90
   3   8  -3  182.08   14.60
   3   8  -3  198.18   12.80
   3   8  -3  207.58   11.40
  -3  -8   3  191.98    9.90
  -3  -8   3  206.48   15.40
  -3  -8   3  201.18   13.90
   2   8  -3  116.79    8.10
   2   8  -3  115.29    9.70
   2   8  -3   92.49   12.60
  -2  -8   3   93.09    7.20
  -2  -8   3  102.19   10.60
  -2  -8   3  105.09    9.70
   1   8  -3  478.25   17.70
   1   8  -3  446.86   23.90
   1   8  -3  465.35   21.90
  -1  -8   3  448.86   19.50
  -1  -8   3  430.96   22.40
  -1  -8   3  456.45   20.30
   0   8  -3   18.80    5.40
   0   8  -3   23.30    6.30
   0  -8   3   27.50    4.80
   0  -8   3   23.60    5.90
   0  -8   3   14.20    3.10
   0  -8   3   20.40    4.70
  -1   8  -3  140.49   11.50
  -1   8  -3  117.09   11.40
   1  -8   3  146.89   11.30
   1  -8   3  106.39   10.10
   1  -8   3  131.09    8.10
   1  -8   3  119.49    7.40
  -2   8  -3  219.68    9.40
  -2   8  -3  230.48   16.50
  -2   8  -3  230.68   15.50
   2  -8   3  223.18   13.90
   2  -8   3  263.17   16.50
   2  -8   3  212.78    8.90
   2  -8   3  217.78    8.60
   2  -8   3  218.68    9.70
   2  -8   3  222.98    9.20
  -3   8  -3  132.29    8.80
  -3   8  -3  135.99   12.60
  -3   8  -3  128.59   11.60
   3  -8   3  152.58   10.70
   3  -8   3  146.89    8.70
   3  -8   3  124.29    6.80
   3  -8   3  172.48   14.00
   3  -8   3  144.29    7.40
  -4   8  -3    4.00    4.20
  -4   8  -3    2.80    3.20
   4  -8   3    0.60    2.70
   4  -8   3    3.50    2.00
   4  -8   3    6.50    3.40
   4  -8   3    2.60    1.80
   4  -8   3    5.50    3.20
   4  -8   3    6.70    5.00
  -5   8  -3    0.10    4.60
   5  -8   3   -0.20    5.20
   5  -8   3    3.00    3.50
   5  -8   3   -1.10    4.70
   5  -8   3    7.40    2.90
   5  -8   3    0.30    2.00
  -6   8  -3   -6.20    4.60
   6  -8   3  -10.50    4.90
   6  -8   3    1.20    3.60
   6  -8   3    0.40    4.40
  -7   8  -3   18.30    7.50
   7  -8   3   26.10    9.50
   7  -8   3   19.20    6.90
   7  -8   3   15.60    5.40
  10   7  -3   19.60    9.00
 -10  -7   3   15.30    6.20
 -10  -7   3   17.00    7.30
 -10  -7   3   17.10    8.70
   9   7  -3   -5.30    5.00
   9   7  -3    5.10    4.00
  -9  -7   3    3.00    3.30
  -9  -7   3    0.30    4.40
  -9  -7   3    2.00    4.10
  -9  -7   3    9.30    6.50
   8   7  -3  205.78   15.00
   8   7  -3  198.68   16.10
   8   7  -3  132.19   15.80
  -8  -7   3  184.78   14.90
  -8  -7   3  196.48   17.20
  -8  -7   3  212.58   18.10
  -8  -7   3  131.79   13.80
  -8  -7   3  218.58   15.40
   7   7  -3    0.80    3.50
   7   7  -3    6.80    5.30
   7   7  -3    3.60    3.80
  -7  -7   3    4.80    2.70
  -7  -7   3   -5.70    3.20
  -7  -7   3    5.70    4.80
  -7  -7   3    5.30    5.10
  -7  -7   3    4.30    2.70
  -7  -7   3   -0.80    3.40
   6   7  -3   43.60    5.30
   6   7  -3   55.89    7.90
   6   7  -3   45.20    7.50
   6   7  -3   33.40    6.20
  -6  -7   3   53.79    7.50
  -6  -7   3   38.50    6.90
  -6  -7   3   45.00    9.60
  -6  -7   3   44.30    7.40
   5   7  -3   11.50    3.20
   5   7  -3   13.30    3.90
   5   7  -3   10.30    3.30
   5   7  -3    5.10    3.00
  -5  -7   3    9.60    3.00
  -5  -7   3    8.60    3.90
  -5  -7   3    8.40    3.40
  -5  -7   3    9.30    3.10
  -5  -7   3    9.80    5.10
  -5  -7   3    8.40    3.00
  -5  -7   3   12.30    2.40
   4   7  -3  304.57   16.60
   4   7  -3  247.98   13.30
   4   7  -3  243.18   10.20
   4   7  -3  234.38   15.70
  -4  -7   3  250.57    9.50
  -4  -7   3  232.58    9.70
  -4  -7   3  223.58   16.50
  -4  -7   3  230.78   11.50
  -4  -7   3  225.48   15.50
  -4  -7   3  242.48   11.40
  -4  -7   3  245.68   10.20
   3   7  -3  598.24   22.00
   3   7  -3  539.35   17.40
   3   7  -3  561.24   22.90
   3   7  -3  563.24   26.40
  -3  -7   3  597.04   25.70
  -3  -7   3  562.54   17.90
  -3  -7   3  555.64   26.70
  -3  -7   3  594.24   18.00
  -3  -7   3  566.94   19.70
   2   7  -3  277.37   12.70
   2   7  -3  280.27   14.80
   2   7  -3  269.37   16.90
  -2  -7   3  278.57   16.70
  -2  -7   3  289.17   12.80
   1   7  -3  188.68   13.70
   1   7  -3  177.58    8.90
   1   7  -3  174.58   11.60
  -1  -7   3  167.98    9.20
  -1  -7   3  173.28   10.30
  -1  -7   3  170.18   12.30
   0   7  -3  748.93   31.30
   0   7  -3  735.63   29.00
   0  -7   3  702.63   27.20
   0  -7   3  730.63   26.30
   0  -7   3  714.93   23.70
  -1   7  -3 1155.78   40.80
  -1   7  -3 1160.68   42.80
   1  -7   3 1144.79   40.00
   1  -7   3 1143.09   33.80
   1  -7   3 1147.79   40.00
  -2   7  -3  222.18   14.50
  -2   7  -3  236.98   10.40
  -2   7  -3  244.68   16.10
   2  -7   3  216.48    9.80
   2  -7   3  224.88    9.20
   2  -7   3  211.08   14.40
   2  -7   3  229.28    9.70
   2  -7   3  233.38    9.10
   2  -7   3  224.88    9.30
  -3   7  -3    1.60    2.60
  -3   7  -3    0.10    1.60
  -3   7  -3    0.70    2.80
  -3   7  -3    0.70    2.60
   3  -7   3    2.80    1.30
   3  -7   3    3.70    3.30
   3  -7   3    0.40    1.30
   3  -7   3   -0.30    1.70
   3  -7   3    3.40    1.70
   3  -7   3    3.00    2.30
   3  -7   3   -0.80    1.80
  -4   7  -3   68.69    6.20
  -4   7  -3   51.99    8.20
  -4   7  -3   71.99   10.20
  -4   7  -3   70.69    7.60
   4  -7   3   62.59    4.30
   4  -7   3   59.99    7.30
   4  -7   3   84.29   12.00
   4  -7   3   64.49    4.60
   4  -7   3   82.59    7.90
  -5   7  -3    0.80    3.60
  -5   7  -3   -0.10    3.00
   5  -7   3    1.60    2.40
   5  -7   3    0.60    1.50
   5  -7   3    1.60    2.40
   5  -7   3    1.00    3.20
   5  -7   3    3.10    4.10
   5  -7   3    1.40    3.10
   5  -7   3    2.50    4.20
  -6   7  -3  137.49   13.10
   6  -7   3  136.59   12.00
   6  -7   3  137.09   13.70
   6  -7   3  129.99   12.10
   6  -7   3  122.99   13.00
  -7   7  -3   17.20    6.90
   7  -7   3   20.10    6.40
   7  -7   3   20.20    6.40
   7  -7   3   12.20    6.60
  11   6  -3    4.70    5.90
  11   6  -3   21.40    9.30
 -11  -6   3   15.90    6.90
 -11  -6   3   12.80    6.80
 -11  -6   3   10.90    8.50
 -11  -6   3   12.80    6.20
  10   6  -3   -2.30    3.10
  10   6  -3   -1.40    6.30
 -10  -6   3    5.60    6.50
 -10  -6   3   -5.30    5.10
 -10  -6   3    3.80    5.80
 -10  -6   3    1.80    4.40
   9   6  -3   71.49   11.00
   9   6  -3   77.99   12.60
  -9  -6   3   88.99   14.30
  -9  -6   3   72.99   12.30
  -9  -6   3   83.29   13.00
  -9  -6   3   64.79   12.50
   8   6  -3  185.98    8.10
   8   6  -3  220.78   15.70
   8   6  -3  216.68   16.40
  -8  -6   3  224.78   18.40
  -8  -6   3  186.08   15.20
  -8  -6   3  193.28   15.40
  -8  -6   3  171.28   16.30
   7   6  -3   13.70    4.20
   7   6  -3    8.00    1.80
   7   6  -3   10.30    4.70
   7   6  -3    7.10    2.20
  -7  -6   3   12.00    5.70
  -7  -6   3   15.10    7.40
  -7  -6   3    9.60    5.50
  -7  -6   3    7.40    3.70
  -7  -6   3    9.80    4.80
  -7  -6   3   16.40    5.60
   6   6  -3  764.72   24.10
   6   6  -3  711.33   30.50
   6   6  -3  769.82   23.00
   6   6  -3  773.32   30.70
   6   6  -3  769.92   30.50
  -6  -6   3  759.72   23.90
  -6  -6   3  776.12   30.30
  -6  -6   3  756.42   33.50
  -6  -6   3  758.12   35.20
  -6  -6   3  760.42   31.00
  -6  -6   3  798.02   31.00
  -6  -6   3  760.62   31.10
   5   6  -3  961.60   33.10
   5   6  -3  942.91   28.30
   5   6  -3  991.90   34.60
   5   6  -3  916.91   33.70
   5   6  -3  943.21   29.90
  -5  -6   3  941.11   28.50
  -5  -6   3  918.51   38.90
  -5  -6   3  969.00   33.00
  -5  -6   3  963.20   33.70
  -5  -6   3  947.21   34.10
  -5  -6   3  963.10   37.70
  -5  -6   3  915.11   33.20
   4   6  -3  235.68   11.60
   4   6  -3  244.08   11.50
   4   6  -3  268.27   15.90
   4   6  -3  232.88   10.30
   4   6  -3  231.68   12.70
  -4  -6   3  225.48    9.70
  -4  -6   3  252.07   12.40
  -4  -6   3  251.27   12.60
  -4  -6   3  232.58   15.20
  -4  -6   3  215.68   11.20
  -4  -6   3  222.28   11.50
  -4  -6   3  240.58   11.20
  -4  -6   3  236.48   16.30
   3   6  -3  237.78   12.00
   3   6  -3  235.68    9.30
   3   6  -3  239.58   10.50
   3   6  -3  226.68   14.50
   3   6  -3  241.58   10.70
   3   6  -3  237.98   12.10
  -3  -6   3  226.98   10.30
  -3  -6   3  232.98   14.30
  -3  -6   3  232.08   15.30
  -3  -6   3  236.98   10.30
  -3  -6   3  238.58   10.40
   2   6  -3    2.50    2.10
   2   6  -3    2.90    1.70
   2   6  -3    2.30    2.00
  -2  -6   3    0.70    1.10
  -2  -6   3   -1.70    1.60
  -2  -6   3   -1.80    2.50
  -2  -6   3    2.10    0.90
  -2  -6   3    1.50    0.90
   1   6  -3   59.79    7.40
   1   6  -3   56.99    5.50
   1   6  -3   62.09    8.70
  -1  -6   3   64.59    5.60
  -1  -6   3   59.29    5.00
  -1  -6   3   78.09    7.80
  -1  -6   3   82.59    6.90
   0   6  -3  278.77   10.70
   0   6  -3  284.57   14.70
   0   6  -3  279.27   16.20
   0  -6   3  251.87   10.80
   0  -6   3  278.87   13.90
   0  -6   3  272.27   14.90
   0  -6   3  289.77   13.30
  -1   6  -3    4.70    2.00
  -1   6  -3    6.40    3.00
  -1   6  -3    7.50    2.80
   1  -6   3    0.90    2.20
   1  -6   3    5.50    1.60
   1  -6   3    6.40    2.20
   1  -6   3    6.40    1.40
   1  -6   3    6.40    1.60
  -2   6  -3  393.36   13.20
  -2   6  -3  413.86   19.60
  -2   6  -3  413.76   20.50
   2  -6   3  406.66   14.80
   2  -6   3  412.86   13.70
   2  -6   3  414.26   13.80
   2  -6   3  417.06   14.20
   2  -6   3  381.26   19.50
   2  -6   3  418.76   13.50
   2  -6   3  421.46   15.30
  -3   6  -3   19.80    3.20
  -3   6  -3   18.80    4.90
  -3   6  -3   23.90    4.30
  -3   6  -3   23.70    5.30
   3  -6   3   24.00    3.00
   3  -6   3   28.30    5.10
   3  -6   3   25.90    5.10
   3  -6   3   32.10    5.20
   3  -6   3   22.20    6.00
   3  -6   3   20.30    2.50
   3  -6   3   12.70    2.80
  -4   6  -3   38.00    7.20
  -4   6  -3   31.40    6.30
  -4   6  -3   30.10    4.70
   4  -6   3   27.60    2.80
   4  -6   3   29.30    6.20
   4  -6   3   29.90    6.10
   4  -6   3   31.80    3.20
   4  -6   3   27.50    4.80
   4  -6   3   30.70    6.90
   4  -6   3   29.60    5.90
  -5   6  -3   69.29   10.00
  -5   6  -3   51.29    7.00
  -5   6  -3   43.60    7.50
   5  -6   3   48.10    8.50
   5  -6   3   50.19    4.30
   5  -6   3   50.09    9.70
   5  -6   3   57.89    8.10
   5  -6   3   48.10    3.90
   5  -6   3   56.79    9.10
   5  -6   3   67.29    9.80
  -6   6  -3    6.10    4.10
  -6   6  -3    8.80    5.10
  -6   6  -3   -4.90    5.10
   6  -6   3   11.90    4.10
   6  -6   3    6.80    5.30
   6  -6   3    3.00    2.60
   6  -6   3    3.60    4.50
   6  -6   3   10.60    2.90
   6  -6   3   11.90    4.70
  -7   6  -3   23.90    6.80
   7  -6   3   33.30    8.80
   7  -6   3   34.60    4.90
   7  -6   3   41.90    9.10
   7  -6   3   27.90    7.20
  -8   6  -3   -0.90    5.80
  -8   6  -3   20.20    8.80
   8  -6   3   13.50    6.50
   8  -6   3   11.20   10.50
  11   5  -3   -0.10    7.40
  11   5  -3   12.50    5.80
 -11  -5   3    3.00    6.40
 -11  -5   3    0.10    7.50
 -11  -5   3   -0.50    8.50
 -11  -5   3    0.90    4.90
  10   5  -3   -4.00    2.60
  10   5  -3   16.50    7.10
  10   5  -3    2.00    5.40
 -10  -5   3    1.50    4.90
 -10  -5   3   -2.90    5.60
 -10  -5   3    2.20    4.00
 -10  -5   3   -2.60    5.80
   9   5  -3   22.70    6.20
   9   5  -3   15.80    6.70
   9   5  -3   13.20    5.90
  -9  -5   3    9.70    5.40
  -9  -5   3   12.30    5.60
  -9  -5   3   18.40    7.00
  -9  -5   3   13.30    5.50
   8   5  -3  182.78   14.20
   8   5  -3  159.08   15.10
   8   5  -3  164.78    8.40
  -8  -5   3  172.68   15.50
  -8  -5   3  166.18   16.50
  -8  -5   3  148.89   14.10
  -8  -5   3  187.78   16.60
   7   5  -3  185.68   13.30
   7   5  -3  173.68    8.10
   7   5  -3  173.98   13.90
   7   5  -3  180.58   14.20
  -7  -5   3  174.38   15.50
  -7  -5   3  186.58   14.50
  -7  -5   3  209.48   15.50
  -7  -5   3  172.58   14.80
  -7  -5   3  186.78   14.40
   6   5  -3   -1.50    2.70
   6   5  -3    1.50    2.70
   6   5  -3    0.10    1.40
   6   5  -3    2.00    1.10
  -6  -5   3    1.80    2.80
  -6  -5   3    1.20    1.50
  -6  -5   3    1.10    3.30
  -6  -5   3    2.40    3.10
  -6  -5   3   -1.60    2.40
  -6  -5   3    7.50    4.80
  -6  -5   3    1.90    2.30
   5   5  -3  185.98    8.50
   5   5  -3  216.08   12.70
   5   5  -3  206.48   12.40
   5   5  -3  191.28    8.50
   5   5  -3  208.38   13.20
  -5  -5   3  208.08   12.80
  -5  -5   3  200.08   14.10
  -5  -5   3  210.58   13.00
  -5  -5   3  201.08   12.70
  -5  -5   3  200.98   12.90
  -5  -5   3  182.68   14.30
  -5  -5   3  197.78    9.10
   4   5  -3   39.20    5.70
   4   5  -3   38.80    3.60
   4   5  -3   49.99    5.80
   4   5  -3   35.20    6.20
   4   5  -3   53.59    6.60
   4   5  -3   47.70    4.30
  -4  -5   3   51.89    5.60
  -4  -5   3   44.60    5.10
  -4  -5   3   47.60    5.30
  -4  -5   3   35.20    3.80
  -4  -5   3   62.29    5.80
  -4  -5   3   40.90    3.70
  -4  -5   3   34.90    6.40
  -4  -5   3   45.50    8.20
   3   5  -3    6.40    2.90
   3   5  -3   10.40    2.70
   3   5  -3    7.80    2.40
   3   5  -3    8.00    2.40
   3   5  -3    7.00    2.30
   3   5  -3   15.40    3.40
  -3  -5   3    9.70    3.10
  -3  -5   3    8.10    2.20
  -3  -5   3    7.90    2.80
  -3  -5   3    8.80    2.60
  -3  -5   3    7.90    2.30
  -3  -5   3    7.40    3.70
  -3  -5   3   11.70    2.20
  -3  -5   3    5.60    2.30
   2   5  -3  268.97   10.00
   2   5  -3  277.27    9.50
   2   5  -3  262.67   11.90
   2   5  -3  283.07   12.70
   2   5  -3  281.37   11.80
   2   5  -3  266.37    9.10
   2   5  -3  273.37   14.90
   2   5  -3  259.67   10.50
  -2  -5   3  273.67   10.20
  -2  -5   3  265.97   12.10
  -2  -5   3  255.77   12.60
  -2  -5   3  260.07   12.20
  -2  -5   3  276.67   10.70
  -2  -5   3  260.47   14.90
   1   5  -3  111.49   16.60
   1   5  -3   87.89    6.80
   1   5  -3   79.49    5.00
  -1  -5   3   83.39    3.90
  -1  -5   3   92.19    6.20
  -1  -5   3   90.59    5.70
  -1  -5   3   78.69    3.40
  -1  -5   3   94.39    8.20
   0   5  -3  222.08    8.60
   0   5  -3  215.38   11.70
   0  -5   3  237.78   11.70
   0  -5   3  221.38    7.30
   0  -5   3  219.58    9.00
  -1   5  -3   31.70    2.10
  -1   5  -3   30.40    4.70
  -1   5  -3   27.10    2.90
  -1   5  -3   31.90    3.40
  -1   5  -3   30.60    6.00
  -1   5  -3   35.10    2.50
   1  -5   3   28.60    2.50
   1  -5   3   30.80    2.80
   1  -5   3   28.30    2.80
   1  -5   3   32.60    5.50
   1  -5   3   26.80    3.90
  -2   5  -3   47.10    5.20
  -2   5  -3   53.89    3.90
  -2   5  -3   53.59    6.80
  -2   5  -3   56.19    6.20
   2  -5   3   53.49    5.10
   2  -5   3   59.69    4.40
   2  -5   3   56.99    4.60
   2  -5   3   53.29    3.60
   2  -5   3   51.39    3.10
   2  -5   3   47.40    7.20
   2  -5   3   52.69    4.70
   2  -5   3   51.19    4.80
   2  -5   3   52.69    4.00
  -3   5  -3   -0.70    1.30
  -3   5  -3    1.80    1.60
  -3   5  -3    0.80    2.10
  -3   5  -3    0.50    2.20
   3  -5   3    3.30    2.30
   3  -5   3   -2.50    2.00
   3  -5   3    0.10    2.00
   3  -5   3    2.30    2.10
   3  -5   3    0.20    0.90
   3  -5   3    0.40    1.80
   3  -5   3   -0.90    1.00
   3  -5   3    0.40    1.50
  -4   5  -3    5.00    2.50
  -4   5  -3    2.80    2.40
  -4   5  -3    3.80    2.70
   4  -5   3    9.80    3.80
   4  -5   3    8.00    3.60
   4  -5   3    6.20    1.60
   4  -5   3    6.40    3.00
   4  -5   3   11.10    1.80
   4  -5   3    7.40    4.00
   4  -5   3    8.30    3.50
  -5   5  -3   76.29    8.10
  -5   5  -3   47.60    6.90
  -5   5  -3   65.89    9.50
   5  -5   3   67.99   10.30
   5  -5   3   58.29    9.00
   5  -5   3   53.79    8.50
   5  -5   3   58.09    4.50
   5  -5   3   58.09    8.30
   5  -5   3   61.09    9.70
  -6   5  -3   39.70    7.60
  -6   5  -3   36.70    7.20
  -6   5  -3   36.20    8.00
   6  -5   3   39.30    5.00
   6  -5   3   46.60    8.00
   6  -5   3   38.60    8.40
   6  -5   3   43.70    8.20
   6  -5   3   35.90    7.50
   6  -5   3   38.70    8.40
  -7   5  -3    0.40    3.90
  -7   5  -3    4.60    3.90
   7  -5   3    1.90    4.00
   7  -5   3    2.10    3.60
   7  -5   3    1.90    2.20
   7  -5   3   -4.10    3.20
   7  -5   3   -0.30    5.30
  -8   5  -3    3.40    4.80
  -8   5  -3   -8.10    4.90
   8  -5   3   -0.50    4.50
   8  -5   3   -1.80    2.20
   8  -5   3    0.40    4.80
   8  -5   3    4.10    4.90
  -9   5  -3    4.00    6.10
  -9   5  -3    0.40    5.80
   9  -5   3    2.10    6.70
   9  -5   3    5.10    5.00
   9  -5   3    3.50    5.30
   9  -5   3    0.10    2.90
  11   4  -3    0.10    4.40
  11   4  -3   -9.90    6.60
 -11  -4   3   -6.90    5.50
 -11  -4   3   -7.10    5.30
 -11  -4   3    0.60    5.80
 -11  -4   3   -1.00    4.60
  10   4  -3    2.10    5.20
  10   4  -3    6.80    6.40
  10   4  -3    2.80    3.60
 -10  -4   3    4.20    5.30
 -10  -4   3    0.70    4.50
 -10  -4   3    0.90    6.50
 -10  -4   3    4.50    5.30
   9   4  -3  752.22   36.50
   9   4  -3  683.93   36.50
   9   4  -3  706.23   32.70
  -9  -4   3  742.13   36.60
  -9  -4   3  791.12   37.00
  -9  -4   3  699.03   39.00
  -9  -4   3  776.12   37.50
   8   4  -3  111.69   19.20
   8   4  -3   97.29    7.00
   8   4  -3  104.39   12.20
   8   4  -3   81.59   12.70
  -8  -4   3  116.09   12.10
  -8  -4   3  130.89   25.20
  -8  -4   3   90.79   13.00
  -8  -4   3  104.79   11.60
  -8  -4   3  109.79   23.20
   7   4  -3   58.09   10.00
   7   4  -3   68.99    9.60
   7   4  -3   45.30    8.70
  -7  -4   3   81.29   12.60
  -7  -4   3   89.39   16.50
  -7  -4   3   55.99    9.30
  -7  -4   3   92.79   12.30
  -7  -4   3   88.19   12.50
  -7  -4   3   59.39   10.10
   6   4  -3   34.80    7.40
   6   4  -3   34.70    3.80
   6   4  -3   42.10    7.80
   6   4  -3   41.60    6.70
  -6  -4   3   36.10    7.40
  -6  -4   3   36.50    7.60
  -6  -4   3   41.80    4.20
  -6  -4   3   40.00    8.10
  -6  -4   3   28.90    7.40
  -6  -4   3   40.80    8.10
  -6  -4   3   32.40    7.60
   5   4  -3  458.55   15.40
   5   4  -3  442.56   13.80
   5   4  -3  447.06   20.10
   5   4  -3  433.96   21.40
  -5  -4   3  465.45   21.50
  -5  -4   3  460.45   16.70
  -5  -4   3  464.25   21.50
  -5  -4   3  444.36   20.90
  -5  -4   3  462.45   21.70
  -5  -4   3  439.46   22.90
   4   4  -3  574.64   22.70
   4   4  -3  642.04   25.40
   4   4  -3  567.24   18.40
   4   4  -3  591.44   18.80
   4   4  -3  562.54   22.40
  -4  -4   3  632.84   24.00
  -4  -4   3  581.24   18.70
  -4  -4   3  588.64   19.50
  -4  -4   3  584.64   23.40
  -4  -4   3  582.14   23.50
  -4  -4   3  591.04   23.40
  -4  -4   3  597.64   26.30
   3   4  -3  150.08    8.90
   3   4  -3  132.29    9.10
   3   4  -3  151.98    8.80
   3   4  -3  145.89    7.10
   3   4  -3  149.69    7.30
   3   4  -3  140.79    8.80
   3   4  -3  155.78   10.10
  -3  -4   3  136.89    8.60
  -3  -4   3  154.78    8.70
  -3  -4   3  158.88    8.90
  -3  -4   3  147.39    7.50
  -3  -4   3  149.99    7.10
  -3  -4   3  127.79    8.30
  -3  -4   3  136.99    8.40
  -3  -4   3  135.79   10.60
   2   4  -3 1131.39   34.30
   2   4  -3 1091.49   33.20
   2   4  -3 1160.38   34.30
   2   4  -3 1177.78   33.90
   2   4  -3 1177.68   38.50
   2   4  -3 1186.38   34.90
  -2  -4   3 1141.19   39.30
  -2  -4   3 1187.88   34.10
  -2  -4   3 1167.68   33.40
  -2  -4   3 1172.08   34.80
  -2  -4   3 1158.68   35.30
  -2  -4   3 1142.99   35.20
  -2  -4   3 1151.58   40.40
  -2  -4   3 1135.99   33.60
  -2  -4   3 1181.48   33.80
   1   4  -3  328.07   15.80
   1   4  -3  323.37   10.60
   1   4  -3  324.37   11.90
   1   4  -3  302.57   11.30
   1   4  -3  313.97   13.30
   1   4  -3  301.67   10.50
   1   4  -3  323.97   13.50
   1   4  -3  332.67   12.10
  -1  -4   3  327.67   12.80
  -1  -4   3  311.17   14.80
  -1  -4   3  335.37   12.30
  -1  -4   3  325.87   10.80
  -1  -4   3  344.67   15.60
  -1  -4   3  343.67   16.10
  -1  -4   3  338.77   11.70
   0   4  -3  105.79    4.90
   0   4  -3  107.09    4.30
   0   4  -3  104.29    7.10
   0   4  -3  107.39    8.20
   0   4  -3  104.59    5.00
   0   4  -3   99.19    4.70
   0  -4   3  112.19    7.60
   0  -4   3   99.39    5.20
   0  -4   3  106.19    4.90
   0  -4   3  108.09    7.00
   0  -4   3  107.49    4.60
   0  -4   3  102.19    7.70
  -1   4  -3   58.39    5.40
  -1   4  -3   57.89    6.00
  -1   4  -3   58.49    4.30
  -1   4  -3   53.09    3.70
  -1   4  -3   59.59    3.40
   1  -4   3   59.29    3.50
   1  -4   3   57.49    3.90
   1  -4   3   59.09    4.40
   1  -4   3   66.69    5.90
   1  -4   3   57.49    3.40
   1  -4   3   58.99    4.00
   1  -4   3   62.19    4.00
  -2   4  -3  162.38    8.90
  -2   4  -3  169.28    7.70
  -2   4  -3  162.78   10.40
  -2   4  -3  161.08    8.50
   2  -4   3  179.38   10.90
   2  -4   3  172.38    5.80
   2  -4   3  178.58    9.60
   2  -4   3  171.98    6.80
   2  -4   3  177.78    8.90
   2  -4   3  182.78    8.90
   2  -4   3  166.68    8.90
   2  -4   3  174.38    8.10
  -3   4  -3  329.07   14.80
  -3   4  -3  331.67   15.30
  -3   4  -3  312.97   17.70
  -3   4  -3  329.27   13.80
   3  -4   3  312.27   14.60
   3  -4   3  333.87   14.70
   3  -4   3  326.47   10.50
   3  -4   3  333.27   14.20
   3  -4   3  328.27   10.40
   3  -4   3  314.47   16.40
   3  -4   3  310.47   14.40
   3  -4   3  297.37   16.20
  -4   4  -3   -0.10    2.10
  -4   4  -3   -0.10    2.00
  -4   4  -3   -1.00    1.90
   4  -4   3   -1.40    1.80
   4  -4   3    0.10    1.00
   4  -4   3    0.50    2.20
   4  -4   3   -0.60    1.90
   4  -4   3   -0.30    2.10
   4  -4   3    4.00    2.60
  -5   4  -3   22.10    4.70
   5  -4   3   24.50    5.80
   5  -4   3   22.80    5.70
   5  -4   3   31.70    6.50
   5  -4   3   27.30    6.70
   5  -4   3   22.50    5.90
   5  -4   3   18.40    2.70
  -6   4  -3   25.30    5.40
  -6   4  -3   17.40    5.00
   6  -4   3    5.00    4.80
   6  -4   3   17.90    5.20
   6  -4   3   21.00    6.10
   6  -4   3   18.40    3.20
   6  -4   3   12.80    4.30
   6  -4   3   17.70    5.50
  -7   4  -3   13.60    4.70
  -7   4  -3   18.90    5.60
  -7   4  -3   16.20    5.60
  -7   4  -3   15.10    5.30
   7  -4   3   10.50    5.40
   7  -4   3   18.20    6.50
   7  -4   3   21.00    6.40
   7  -4   3   11.70    3.20
   7  -4   3   22.20    6.60
  -8   4  -3   -0.50    3.80
  -8   4  -3   -1.60    4.50
  -8   4  -3   -2.50    2.80
  -8   4  -3   -0.40    4.00
   8  -4   3    1.70    2.30
   8  -4   3    6.20    4.30
   8  -4   3   -3.30    4.50
   8  -4   3   -1.30    3.90
  -9   4  -3   -2.70    5.30
  -9   4  -3   -0.50    5.00
   9  -4   3   -1.30    4.70
   9  -4   3   -0.30    4.90
   9  -4   3    1.30    4.70
   9  -4   3   -2.50    2.70
 -10   4  -3    5.60    6.00
 -10   4  -3    5.60    6.20
 -10   4  -3   10.50    6.60
  10  -4   3   25.80    5.20
  10  -4   3   -2.70    5.80
  10  -4   3   16.60    7.90
  10  -4   3   10.70    7.40
  11   3  -3   41.00   12.30
  11   3  -3   45.00   12.90
 -11  -3   3   34.50    9.60
 -11  -3   3   54.59   12.40
 -11  -3   3   52.69   12.00
 -11  -3   3   56.49   10.30
  10   3  -3    2.40    3.80
  10   3  -3    0.40    6.40
  10   3  -3   10.30    7.70
 -10  -3   3    0.40    5.50
 -10  -3   3    7.80    6.20
 -10  -3   3    7.10    5.50
 -10  -3   3    3.60    5.30
   9   3  -3    3.50    5.40
   9   3  -3   -7.50    4.60
   9   3  -3    3.90    3.30
  -9  -3   3   -2.20    3.90
  -9  -3   3    3.20    4.90
  -9  -3   3   -1.70    4.20
  -9  -3   3    2.60    3.90
   8   3  -3   11.30    4.60
   8   3  -3   12.80    5.50
   8   3  -3    1.50    4.30
  -8  -3   3   16.90    5.30
  -8  -3   3   15.00    5.50
  -8  -3   3    7.10    5.30
  -8  -3   3    6.90    4.70
  -8  -3   3   12.50    5.70
   7   3  -3   13.70    3.40
   7   3  -3   17.20    4.90
   7   3  -3   13.70    5.80
   7   3  -3   10.70    4.70
  -7  -3   3   10.80    4.60
  -7  -3   3   13.70    4.90
  -7  -3   3   10.70    5.30
  -7  -3   3   15.50    5.00
  -7  -3   3   20.30    6.10
   6   3  -3  496.15   23.60
   6   3  -3  449.36   23.80
   6   3  -3  483.15   21.80
  -6  -3   3  470.15   23.90
  -6  -3   3  442.16   23.80
  -6  -3   3  460.65   23.50
  -6  -3   3  447.16   23.70
  -6  -3   3  482.25   24.00
   5   3  -3    5.60    1.70
   5   3  -3    2.10    1.60
   5   3  -3    8.10    3.40
  -5  -3   3    7.00    3.60
  -5  -3   3    2.50    2.80
  -5  -3   3    6.50    2.90
  -5  -3   3    5.40    1.90
  -5  -3   3    2.40    3.00
  -5  -3   3    8.30    3.90
   4   3  -3  128.39    8.70
   4   3  -3  123.59    6.30
   4   3  -3  134.79   10.00
  -4  -3   3  114.79    9.30
  -4  -3   3  131.29    9.80
  -4  -3   3  122.49    7.00
  -4  -3   3  134.09    8.80
  -4  -3   3  141.39   11.20
  -4  -3   3  118.19    9.20
  -4  -3   3  138.09    9.80
   3   3  -3   31.40    5.00
   3   3  -3   42.30    5.80
   3   3  -3   41.30    3.00
   3   3  -3   38.10    3.30
   3   3  -3   36.60    5.90
   3   3  -3   34.70    5.10
   3   3  -3   32.70    4.40
   3   3  -3   26.50    5.00
   3   3  -3   40.20    5.50
  -3  -3   3   41.70    5.00
  -3  -3   3   40.00    5.60
  -3  -3   3   34.80    6.70
  -3  -3   3   42.00    5.90
  -3  -3   3   32.00    5.00
  -3  -3   3   41.90    3.60
  -3  -3   3   44.40    5.80
  -3  -3   3   34.60    3.10
  -3  -3   3   37.90    5.20
   2   3  -3 2039.10   58.59
   2   3  -3 2054.89   56.39
   2   3  -3 2106.89   56.69
   2   3  -3 1952.50   57.49
   2   3  -3 2132.69   58.39
   2   3  -3 2123.69   58.19
   2   3  -3 2159.68   58.99
   2   3  -3 2132.89   60.69
  -2  -3   3 2119.69   58.09
  -2  -3   3 2044.80   62.09
  -2  -3   3 2024.80   59.89
  -2  -3   3 2087.09   56.59
  -2  -3   3 2077.89   58.19
  -2  -3   3 2087.69   58.89
  -2  -3   3 2117.19   58.19
  -2  -3   3 2058.29   56.99
  -2  -3   3 2074.99   58.59
   1   3  -3   -0.40    0.70
   1   3  -3    0.00    1.00
   1   3  -3    2.20    1.10
   1   3  -3    0.20    1.20
   1   3  -3   -0.10    0.90
   1   3  -3    2.10    1.80
   1   3  -3    0.60    0.80
  -1  -3   3    0.70    0.90
  -1  -3   3    0.30    0.90
  -1  -3   3    0.20    1.10
  -1  -3   3    0.90    1.00
  -1  -3   3    0.30    1.00
  -1  -3   3   -0.70    1.10
  -1  -3   3   -0.40    1.20
  -1  -3   3   -0.30    1.60
   0   3  -3  588.24   18.10
   0   3  -3  592.04   18.10
   0   3  -3  592.84   21.00
   0   3  -3  648.54   22.80
   0   3  -3  596.94   17.60
   0  -3   3  607.64   18.00
   0  -3   3  617.64   23.10
   0  -3   3  596.24   17.90
   0  -3   3  620.84   18.10
   0  -3   3  624.14   21.20
   0  -3   3  633.74   20.70
  -1   3  -3   84.49    5.90
  -1   3  -3   75.89    4.30
  -1   3  -3   81.49    5.10
  -1   3  -3   87.99    6.80
   1  -3   3   78.89    3.20
   1  -3   3   76.09    4.80
   1  -3   3   77.99    4.90
   1  -3   3   81.49    6.20
   1  -3   3   84.79    5.00
   1  -3   3   82.69    4.80
   1  -3   3   84.89    6.10
   1  -3   3   74.99    4.40
  -2   3  -3   18.80    3.60
  -2   3  -3   17.90    3.10
  -2   3  -3   23.10    3.90
  -2   3  -3   25.60    4.50
  -2   3  -3   26.50    3.50
   2  -3   3   24.30    4.10
   2  -3   3   21.60    4.10
   2  -3   3   24.20    4.00
   2  -3   3   20.40    2.40
   2  -3   3   19.50    3.20
   2  -3   3   24.20    3.70
   2  -3   3   15.80    2.80
   2  -3   3   23.30    4.00
  -3   3  -3  492.35   19.80
  -3   3  -3  492.55   18.00
  -3   3  -3  508.85   19.70
   3  -3   3  486.95   14.00
   3  -3   3  520.55   21.10
   3  -3   3  547.35   14.50
   3  -3   3  491.15   19.30
   3  -3   3  461.75   19.60
   3  -3   3  456.95   18.50
   3  -3   3  499.25   19.30
   3  -3   3  434.46   18.30
  -4   3  -3  336.67   16.40
   4  -3   3  319.57   11.20
   4  -3   3  304.77   14.90
   4  -3   3  318.87   15.40
   4  -3   3  329.07   16.00
   4  -3   3  313.37   15.70
   4  -3   3  329.77   16.90
   4  -3   3  300.17   16.20
  -5   3  -3   24.20    6.30
  -5   3  -3   18.20    4.20
   5  -3   3   24.20    5.90
   5  -3   3   18.70    4.70
   5  -3   3   23.00    5.70
   5  -3   3   30.70    6.20
   5  -3   3   26.80    2.80
   5  -3   3   16.70    4.50
  -6   3  -3   72.79    8.10
  -6   3  -3   81.69    8.00
  -6   3  -3   89.49    9.50
   6  -3   3   87.29    9.60
   6  -3   3   81.39    8.60
   6  -3   3   88.39   10.00
   6  -3   3   76.49   11.20
   6  -3   3   70.09   10.90
   6  -3   3   84.19    5.90
  -7   3  -3    6.10    3.70
  -7   3  -3    5.90    3.40
   7  -3   3    0.30    3.20
   7  -3   3    5.10    3.60
   7  -3   3    5.80    4.40
   7  -3   3    1.60    4.20
   7  -3   3    6.30    2.60
  -8   3  -3   50.49    8.80
  -8   3  -3   60.89   10.60
  -8   3  -3   63.39   10.60
   8  -3   3   52.59   10.40
   8  -3   3   69.49   10.90
   8  -3   3   60.09   10.40
   8  -3   3   51.19    6.70
   8  -3   3   53.69   10.40
  -9   3  -3   68.09   10.50
  -9   3  -3   79.59   14.50
   9  -3   3   59.69   10.40
   9  -3   3   76.19    7.10
   9  -3   3   62.29   11.10
   9  -3   3   84.59   14.80
 -10   3  -3   10.60    6.00
 -10   3  -3   31.30   11.10
  10  -3   3    5.80   10.60
  10  -3   3   23.60    5.30
  10  -3   3   11.20    7.20
  10  -3   3   14.20    8.00
  11   2  -3   24.30    9.30
  11   2  -3   10.70    9.80
  11   2  -3   30.50    8.60
 -11  -2   3   42.80   10.00
 -11  -2   3   21.40    8.60
 -11  -2   3   35.30   10.50
  10   2  -3   24.90    9.00
  10   2  -3    2.10    5.30
  10   2  -3    1.70    4.00
 -10  -2   3    6.60    5.90
 -10  -2   3   -4.30    4.80
 -10  -2   3    3.50    5.90
 -10  -2   3    1.30    5.40
   9   2  -3    4.10    5.60
   9   2  -3   -2.30    3.00
   9   2  -3    0.10    5.20
  -9  -2   3    0.10    4.30
  -9  -2   3    4.90    5.00
  -9  -2   3    6.10    4.20
  -9  -2   3    0.40    3.10
   8   2  -3   84.19   12.50
   8   2  -3   93.79   10.00
  -8  -2   3  102.99   10.70
  -8  -2   3  109.29   13.00
  -8  -2   3   96.89   12.90
  -8  -2   3  107.89   15.30
   7   2  -3   21.40    6.40
   7   2  -3   28.10    7.00
   7   2  -3   29.00    6.00
  -7  -2   3   23.90    6.60
  -7  -2   3   28.40    8.00
  -7  -2   3   30.80    6.90
  -7  -2   3   26.30    7.10
  -7  -2   3   32.10    7.70
   6   2  -3    0.30    2.10
   6   2  -3    4.40    3.50
   6   2  -3    0.30    2.10
   6   2  -3   -0.20    3.00
  -6  -2   3    2.70    2.60
  -6  -2   3   -2.30    2.20
  -6  -2   3    1.80    2.90
  -6  -2   3    2.60    3.30
  -6  -2   3    1.00    2.90
   5   2  -3  102.59    8.50
   5   2  -3  107.09    6.70
   5   2  -3  107.99   10.50
   5   2  -3  119.79   10.10
  -5  -2   3  113.69   10.20
  -5  -2   3  104.49    9.60
  -5  -2   3   96.69    7.40
  -5  -2   3  117.79    8.20
  -5  -2   3  100.09    9.50
   4   2  -3  950.00   34.40
   4   2  -3  893.71   27.60
   4   2  -3  920.01   31.30
   4   2  -3  924.31   33.10
  -4  -2   3  913.71   29.00
  -4  -2   3  916.71   33.90
  -4  -2   3  873.91   33.30
  -4  -2   3  904.51   33.60
  -4  -2   3  943.11   32.50
  -4  -2   3  940.01   33.40
  -4  -2   3  893.21   32.70
   3   2  -3  390.46   17.50
   3   2  -3  404.56   17.30
   3   2  -3  388.96   17.70
   3   2  -3  385.66   17.30
   3   2  -3  390.66   13.60
   3   2  -3  382.56   15.90
   3   2  -3  388.56   17.50
  -3  -2   3  395.86   11.90
  -3  -2   3  379.26   15.50
  -3  -2   3  377.86   17.40
  -3  -2   3  380.76   17.00
  -3  -2   3  393.76   14.50
  -3  -2   3  419.46   17.40
  -3  -2   3  391.06   18.20
  -3  -2   3  418.56   16.20
   2   2  -3  491.35   15.70
   2   2  -3  483.95   18.30
   2   2  -3  486.65   18.50
   2   2  -3  482.75   17.90
   2   2  -3  477.45   17.10
   2   2  -3  465.15   17.50
  -2  -2   3  462.55   17.50
  -2  -2   3  474.95   17.00
  -2  -2   3  487.65   18.40
  -2  -2   3  495.05   16.00
  -2  -2   3  459.45   17.40
  -2  -2   3  477.95   15.10
   1   2  -3    0.90    1.10
   1   2  -3    0.50    0.90
   1   2  -3    0.90    1.00
   1   2  -3    1.00    1.30
   1   2  -3    1.70    1.30
   1   2  -3    1.00    1.20
   1   2  -3    2.10    1.10
  -1  -2   3    0.50    1.30
  -1  -2   3    3.40    1.80
  -1  -2   3    2.50    1.30
  -1  -2   3    2.10    1.00
  -1  -2   3    1.30    1.20
  -1  -2   3    1.10    1.50
  -1  -2   3    2.50    1.10
  -1  -2   3    2.70    1.40
  -1  -2   3    1.60    1.10
   0   2  -3  688.43   22.50
   0   2  -3  721.23   21.20
   0   2  -3  688.03   20.10
   0   2  -3  696.53   21.20
   0   2  -3  729.43   23.90
   0   2  -3  748.73   21.50
   0  -2   3  727.43   21.10
   0  -2   3  678.03   21.30
   0  -2   3  748.93   22.50
   0  -2   3  726.93   21.30
   0  -2   3  703.53   22.40
   0  -2   3  725.13   22.40
   0  -2   3  709.83   23.20
   0  -2   3  711.83   21.80
  -1   2  -3  461.85   17.00
  -1   2  -3  448.36   16.60
  -1   2  -3  453.15   14.50
  -1   2  -3  449.26   15.10
  -1   2  -3  452.75   15.00
  -1   2  -3  436.96   14.90
   1  -2   3  454.15   15.20
   1  -2   3  428.06   14.90
   1  -2   3  437.06   14.40
   1  -2   3  426.66   15.80
   1  -2   3  431.86   14.50
   1  -2   3  446.96   16.20
   1  -2   3  445.76   14.70
  -2   2  -3   41.10    4.10
  -2   2  -3   45.40    4.00
  -2   2  -3   39.10    4.30
   2  -2   3   43.00    4.00
   2  -2   3   42.80    5.30
   2  -2   3   36.80    4.20
   2  -2   3   37.30    4.20
   2  -2   3   40.50    5.00
   2  -2   3   36.70    4.00
   2  -2   3   46.50    4.90
   2  -2   3   43.00    2.70
  -3   2  -3  566.74   21.90
  -3   2  -3  578.94   17.20
  -3   2  -3  581.64   21.80
   3  -2   3  573.44   22.20
   3  -2   3  568.94   21.30
   3  -2   3  609.74   21.60
   3  -2   3  601.94   16.60
   3  -2   3  565.24   22.20
   3  -2   3  594.34   21.30
   3  -2   3  640.14   22.20
   3  -2   3  559.44   22.40
   3  -2   3  587.64   17.00
  -4   2  -3   61.99    6.00
  -4   2  -3   72.19    3.50
  -4   2  -3   70.99    6.20
  -4   2  -3   64.09    6.50
   4  -2   3   81.19    7.00
   4  -2   3   56.19    4.40
   4  -2   3   66.59    6.50
   4  -2   3   59.39    3.90
   4  -2   3   77.89    7.50
   4  -2   3   69.59    6.70
   4  -2   3   72.29    7.00
   4  -2   3   70.89    6.20
  -5   2  -3    3.20    2.20
  -5   2  -3    7.60    2.90
  -5   2  -3    1.00    0.80
  -5   2  -3   -1.70    1.70
   5  -2   3    1.90    2.20
   5  -2   3    0.20    2.30
   5  -2   3    1.60    1.10
   5  -2   3    0.50    1.60
   5  -2   3    0.60    2.60
   5  -2   3    1.40    1.90
  -6   2  -3   12.50    4.20
  -6   2  -3   13.40    1.80
  -6   2  -3   10.30    3.60
   6  -2   3   10.60    4.60
   6  -2   3   19.90    5.00
   6  -2   3   10.40    4.40
   6  -2   3   13.20    2.90
   6  -2   3    6.70    3.90
   6  -2   3   13.00    4.70
  -7   2  -3  107.99   10.30
  -7   2  -3   94.69   10.90
  -7   2  -3  116.29    9.90
   7  -2   3  119.09    8.00
   7  -2   3  111.59   11.90
   7  -2   3  125.89   11.80
   7  -2   3   88.99    9.60
   7  -2   3   95.89   10.60
  -8   2  -3   90.09    9.50
  -8   2  -3   72.79   10.90
  -8   2  -3   97.39   14.80
  -8   2  -3   75.69    4.30
   8  -2   3  110.69   15.00
   8  -2   3   77.59    7.00
   8  -2   3   74.79   11.60
   8  -2   3   86.89   13.70
   8  -2   3   70.29   11.50
  -9   2  -3   38.70    4.50
  -9   2  -3   43.10    8.70
  -9   2  -3   31.80    7.60
  -9   2  -3   47.30    8.60
   9  -2   3   54.39    9.60
   9  -2   3   53.29   11.90
   9  -2   3   35.00    9.40
   9  -2   3   40.50    6.40
 -10   2  -3    7.20    5.80
 -10   2  -3    5.40    6.10
 -10   2  -3    7.70    5.60
  10  -2   3    1.40    5.70
  10  -2   3    7.60    5.80
  10  -2   3    4.10    5.70
  10  -2   3    5.50    3.20
 -11   2  -3    9.40    6.30
 -11   2  -3    1.50    7.20
  11  -2   3   10.70    4.50
  11  -2   3    6.80    7.80
  11  -2   3    8.00    5.40
  11   1  -3   -2.00    5.10
  11   1  -3   -1.80    6.10
 -11  -1   3   -4.80    5.80
 -11  -1   3   -4.20    8.50
 -11  -1   3   -5.60    5.00
 -11  -1   3   -8.90    6.40
  10   1  -3   36.00    7.80
  10   1  -3   36.10   10.00
  10   1  -3   22.40    9.70
 -10  -1   3   35.20   10.20
 -10  -1   3   24.30    7.30
 -10  -1   3   33.00    9.70
 -10  -1   3   26.60    8.90
   9   1  -3  106.99   16.00
   9   1  -3   76.99   11.00
   9   1  -3   64.39   17.10
  -9  -1   3   91.59   10.10
  -9  -1   3  101.99   15.30
  -9  -1   3   97.49   16.60
   8   1  -3   43.20    9.90
   8   1  -3   38.90    7.70
   8   1  -3   54.79   10.90
  -8  -1   3   32.80    6.80
  -8  -1   3   24.00    6.30
  -8  -1   3   49.40   10.20
  -8  -1   3   31.70    9.10
   7   1  -3    2.10    3.40
   7   1  -3    1.10    2.60
   7   1  -3    0.40    2.30
  -7  -1   3    0.60    3.10
  -7  -1   3   -0.50    3.10
  -7  -1   3    0.10    3.90
  -7  -1   3    2.30    2.60
  -7  -1   3    3.30    3.80
   6   1  -3  169.58   11.90
   6   1  -3  194.48   16.20
   6   1  -3  178.68   14.80
  -6  -1   3  205.48   13.80
  -6  -1   3  181.98   10.30
  -6  -1   3  170.48   13.90
  -6  -1   3  196.68   15.00
   5   1  -3  143.29    8.40
   5   1  -3  134.29   11.80
   5   1  -3  147.99   10.20
   5   1  -3  135.79   11.20
  -5  -1   3  136.79   11.10
  -5  -1   3  135.19   11.80
  -5  -1   3  157.78   12.50
  -5  -1   3  139.09   11.30
  -5  -1   3  120.49    7.80
  -5  -1   3  138.39    9.10
  -5  -1   3  136.69   10.50
   4   1  -3 2941.51   82.79
   4   1  -3 2824.52   85.19
   4   1  -3 2929.71   91.79
   4   1  -3 2880.61   83.79
   4   1  -3 2826.02   79.49
   4   1  -3 2949.80   85.59
  -4  -1   3 3067.29   85.59
  -4  -1   3 2944.61   84.69
  -4  -1   3 2943.41   83.99
  -4  -1   3 2866.21   79.69
  -4  -1   3 2973.40   86.49
  -4  -1   3 3088.49   86.39
  -4  -1   3 2882.31   86.59
   3   1  -3  224.68   13.10
   3   1  -3  244.28   12.90
   3   1  -3  238.28   12.90
   3   1  -3  247.48   11.60
   3   1  -3  225.88   13.10
   3   1  -3  237.68   10.00
   3   1  -3  279.97   13.70
  -3  -1   3  243.98   12.80
  -3  -1   3  246.48   12.90
  -3  -1   3  222.38   12.70
  -3  -1   3  250.37   13.40
  -3  -1   3  234.68   13.40
  -3  -1   3  251.17   10.60
  -3  -1   3  249.28   10.90
   2   1  -3  312.57   12.50
   2   1  -3  299.57   13.70
   2   1  -3  309.27   13.60
   2   1  -3  322.17   15.80
   2   1  -3  306.37   12.00
   2   1  -3  309.07   11.20
  -2  -1   3  302.37   13.80
  -2  -1   3  315.87    9.50
  -2  -1   3  318.97   14.00
  -2  -1   3  300.97   12.30
  -2  -1   3  295.37   13.90
  -2  -1   3  302.67   13.70
  -2  -1   3  306.47   11.70
  -2  -1   3  302.37   11.80
  -2  -1   3  317.97   13.50
   1   1  -3  531.05   18.30
   1   1  -3  534.65   18.50
   1   1  -3  537.15   19.10
   1   1  -3  541.25   17.60
   1   1  -3  559.84   17.40
   1   1  -3  551.14   18.40
  -1  -1   3  589.14   20.90
  -1  -1   3  556.94   17.50
  -1  -1   3  549.45   18.50
  -1  -1   3  563.24   19.50
  -1  -1   3  570.64   18.20
  -1  -1   3  541.75   18.60
  -1  -1   3  558.44   17.70
   0   1  -3  654.93   20.60
   0   1  -3  659.03   20.60
   0   1  -3  671.23   20.50
   0   1  -3  646.14   19.10
   0   1  -3  688.43   21.20
   0   1  -3  676.23   21.40
   0  -1   3  664.03   20.40
   0  -1   3  679.23   20.70
   0  -1   3  666.73   20.70
   0  -1   3  664.43   20.30
   0  -1   3  673.33   21.10
   0  -1   3  659.83   20.70
  -1   1  -3  468.45   15.90
  -1   1  -3  456.85   15.30
  -1   1  -3  453.65   14.80
  -1   1  -3  447.56   15.40
  -1   1  -3  461.15   15.50
   1  -1   3  455.25   14.90
   1  -1   3  441.86   15.10
   1  -1   3  446.56   15.40
   1  -1   3  457.55   14.40
   1  -1   3  456.95   15.50
   1  -1   3  446.66   15.50
  -2   1  -3    1.70    1.30
  -2   1  -3    0.30    0.30
  -2   1  -3    1.00    1.10
  -2   1  -3    1.30    1.30
  -2   1  -3    0.40    1.20
  -2   1  -3   -0.50    0.60
  -2   1  -3    0.10    0.50
   2  -1   3    1.20    1.40
   2  -1   3   -0.30    1.00
   2  -1   3    1.50    1.40
   2  -1   3    0.10    0.30
   2  -1   3    0.00    1.00
   2  -1   3    0.70    0.90
   2  -1   3   -2.00    0.70
   2  -1   3   -0.30    1.00
   2  -1   3    1.20    1.10
  -3   1  -3  270.87    9.30
  -3   1  -3  279.37   13.00
  -3   1  -3  278.37   12.00
  -3   1  -3  268.17   11.50
   3  -1   3  257.97   12.30
   3  -1   3  259.67    9.30
   3  -1   3  265.17    8.70
   3  -1   3  281.87   12.70
   3  -1   3  278.37   12.60
   3  -1   3  253.77   12.00
   3  -1   3  256.07   12.50
   3  -1   3  260.77   12.90
  -4   1  -3  488.55   20.80
  -4   1  -3  489.05   15.20
  -4   1  -3  470.15   20.20
  -4   1  -3  504.95   19.30
  -4   1  -3  495.85   19.40
  -4   1  -3  435.26   20.40
  -4   1  -3  512.45   16.20
   4  -1   3  471.95   15.60
   4  -1   3  514.35   20.70
   4  -1   3  470.55   20.70
   4  -1   3  489.25   18.20
   4  -1   3  476.25   15.60
   4  -1   3  507.45   20.00
   4  -1   3  516.05   20.60
   4  -1   3  509.55   20.40
   4  -1   3  473.75   19.30
  -5   1  -3  102.19    9.00
  -5   1  -3   97.19    7.90
  -5   1  -3   87.69    5.80
  -5   1  -3   94.09    4.80
   5  -1   3   93.39    5.80
   5  -1   3   98.69    8.60
   5  -1   3  111.79   11.00
   5  -1   3   82.49    8.60
   5  -1   3   97.19    8.70
  -6   1  -3    5.70    2.80
  -6   1  -3   -0.50    2.40
  -6   1  -3    1.30    2.40
  -6   1  -3    2.60    2.10
  -6   1  -3    1.20    1.30
   6  -1   3   -0.40    2.00
   6  -1   3    0.30    1.40
   6  -1   3    1.90    2.50
   6  -1   3    3.20    3.20
   6  -1   3   -2.70    2.30
  -7   1  -3  119.19   11.90
  -7   1  -3  104.39    6.10
  -7   1  -3  108.19   10.20
  -7   1  -3  127.09   10.20
   7  -1   3  101.09   11.30
   7  -1   3  112.39   12.00
   7  -1   3  106.79    9.80
   7  -1   3  117.49    7.90
  -8   1  -3  114.89   11.70
  -8   1  -3  124.09   10.80
  -8   1  -3  123.29   12.70
   8  -1   3   86.59    7.40
   8  -1   3   77.69   10.40
   8  -1   3  105.09   12.30
   8  -1   3   82.29   13.10
   8  -1   3   75.29   12.20
  -9   1  -3   21.80    6.60
  -9   1  -3   35.50    7.60
  -9   1  -3   30.60    7.30
  -9   1  -3   22.50    3.90
   9  -1   3   32.40    8.50
   9  -1   3   34.50   10.00
   9  -1   3   26.40    5.00
   9  -1   3   24.00    7.20
 -10   1  -3    4.10    5.60
 -10   1  -3    6.30    5.20
 -10   1  -3   -0.30    6.50
 -10   1  -3   10.80    3.30
  10  -1   3    8.30    3.80
  10  -1   3   11.00    6.80
  10  -1   3    7.70    6.00
  10  -1   3   16.70    6.20
 -11   1  -3   33.70    8.40
 -11   1  -3   50.69   13.00
  11  -1   3   33.20   11.40
  11  -1   3   29.40    6.60
  11  -1   3   33.60   10.60
  11  -1   3   41.30    9.40
  11   0  -3   54.29   13.70
  11   0  -3   70.69   19.10
  11   0  -3   75.19   15.70
 -11   0   3   47.30   19.30
 -11   0   3   41.80   12.30
 -11   0   3   49.70   11.60
 -11   0   3   58.19    9.60
  10   0  -3   -4.10    5.60
  10   0  -3   -5.00    5.60
  10   0  -3    0.50    4.50
 -10   0   3    2.60    5.20
 -10   0   3   -0.70    5.00
 -10   0   3    4.70    5.10
 -10   0   3    4.60    6.70
   9   0  -3   10.50    4.90
   9   0  -3    9.10    5.80
   9   0  -3    5.90    5.40
  -9   0   3    1.20    3.30
  -9   0   3    3.90    4.00
  -9   0   3    0.90    5.10
  -9   0   3    9.00    4.70
   8   0  -3  166.08   16.20
   8   0  -3  114.69   11.20
   8   0  -3  145.49   15.10
  -8   0   3  151.38   15.10
  -8   0   3  146.29   15.30
  -8   0   3  149.59   11.10
  -8   0   3  150.88   12.90
  -8   0   3  151.58   12.20
   7   0  -3  163.28   12.50
   7   0  -3  148.19   14.90
  -7   0   3  174.58   15.00
  -7   0   3  156.68   12.70
  -7   0   3  203.38   16.80
  -7   0   3  158.58    9.30
   6   0  -3  257.27   18.40
   6   0  -3  259.37   15.20
   6   0  -3  280.17   18.10
  -6   0   3  282.97   18.10
  -6   0   3  270.07   15.60
  -6   0   3  256.47   16.90
  -6   0   3  271.77   18.80
  -6   0   3  243.18   11.60
   5   0  -3  181.18   14.60
   5   0  -3  140.69    9.30
   5   0  -3  146.89   12.40
   5   0  -3  167.48   10.80
   5   0  -3  143.49   11.60
  -5   0   3  140.79    7.80
  -5   0   3  150.58   12.70
  -5   0   3  146.59   12.00
  -5   0   3  154.38   10.80
  -5   0   3  173.58   14.30
   4   0  -3  100.79    9.70
   4   0  -3  102.89    7.10
   4   0  -3   92.99    9.20
   4   0  -3  100.49    9.30
   4   0  -3  112.69    8.10
   4   0  -3  111.59    8.40
   4   0  -3  108.79   10.50
  -4   0   3  109.79    8.40
  -4   0   3  112.69    9.80
  -4   0   3  102.49    9.50
  -4   0   3  107.19    7.90
  -4   0   3   89.89    5.60
  -4   0   3  122.89    9.90
  -4   0   3  105.49    9.40
  -4   0   3   96.19    8.60
   3   0  -3  398.56   18.60
   3   0  -3  422.56   15.90
   3   0  -3  410.56   19.40
   3   0  -3  432.06   17.10
   3   0  -3  419.96   18.80
   3   0  -3  446.16   17.60
  -3   0   3  418.06   19.60
  -3   0   3  437.86   17.60
  -3   0   3  427.66   19.30
  -3   0   3  446.96   17.00
  -3   0   3  456.75   18.10
  -3   0   3  401.86   18.30
  -3   0   3  417.36   19.10
  -3   0   3  428.16   12.00
  -3   0   3  429.16   14.40
   2   0  -3   13.40    2.70
   2   0  -3   12.20    2.30
   2   0  -3   17.20    3.20
   2   0  -3   17.00    2.30
   2   0  -3   14.20    3.60
   2   0  -3   11.30    2.90
   2   0  -3    8.10    2.60
  -2   0   3   14.20    2.60
  -2   0   3   18.70    3.40
  -2   0   3   13.30    2.10
  -2   0   3   15.70    3.60
  -2   0   3   13.10    2.50
  -2   0   3   22.20    4.30
  -2   0   3   14.50    3.40
  -2   0   3    9.20    2.90
  -2   0   3    6.30    2.10
   1   0  -3  974.80   30.30
   1   0  -3  971.80   27.70
   1   0  -3  957.80   28.00
   1   0  -3  967.60   28.70
   1   0  -3  957.00   30.10
  -1   0   3 1017.60   30.10
  -1   0   3  990.20   31.20
  -1   0   3  963.00   28.90
  -1   0   3  974.40   30.30
  -1   0   3  979.20   28.50
  -1   0   3  954.00   27.30
   0   0  -3 5047.00  130.19
   0   0  -3 4855.71  130.69
   0   0  -3 4959.00  130.09
   0   0  -3 4987.30  129.69
   0   0  -3 4929.51  128.99
   0   0  -3 5112.49  130.59
   0   0   3 4917.41  129.79
   0   0   3 5097.79  130.49
   0   0   3 4974.10  129.09
   0   0   3 5048.69  129.29
   0   0   3 5068.19  130.39
   0   0   3 5029.60  130.79
  -1   0  -3 3135.49   83.09
  -1   0  -3 3152.98   83.99
  -1   0  -3 3166.08   83.59
  -1   0  -3 3177.28   82.59
  -1   0  -3 3169.38   83.29
  -1   0  -3 3107.79   83.79
   1   0   3 3245.28   83.79
   1   0   3 3132.29   83.79
   1   0   3 3109.69   83.19
   1   0   3 3078.59   82.09
   1   0   3 3185.98   82.99
   1   0   3 3122.29   83.59
   1   0   3 3198.48   84.29
  -2   0  -3 1345.07   39.50
  -2   0  -3 1343.77   37.00
  -2   0  -3 1329.27   38.70
  -2   0  -3 1377.46   39.40
  -2   0  -3 1345.47   39.70
  -2   0  -3 1316.77   39.80
  -2   0  -3 1341.47   35.80
  -2   0  -3 1387.96   39.00
   2   0   3 1327.87   39.10
   2   0   3 1351.26   39.00
   2   0   3 1373.16   39.80
   2   0   3 1332.77   39.80
   2   0   3 1358.26   35.70
   2   0   3 1388.06   39.50
   2   0   3 1317.07   37.00
   2   0   3 1410.06   38.80
  -3   0  -3   35.10    3.80
  -3   0  -3   39.50    4.00
  -3   0  -3   35.80    2.80
  -3   0  -3   28.50    4.50
  -3   0  -3   36.00    2.80
  -3   0  -3   46.50    4.90
  -3   0  -3   41.30    4.70
   3   0   3   35.40    2.50
   3   0   3   36.70    3.10
   3   0   3   44.00    4.00
   3   0   3   43.30    4.70
   3   0   3   28.80    4.30
   3   0   3   43.10    4.30
   3   0   3   40.20    4.70
  -4   0  -3  309.37   15.30
  -4   0  -3  322.27   11.50
  -4   0  -3  305.97   15.30
  -4   0  -3  309.57   16.00
  -4   0  -3  320.67   12.00
  -4   0  -3  329.87   14.50
  -4   0  -3  336.17   15.80
   4   0   3  310.77   13.90
   4   0   3  314.37   15.80
   4   0   3  300.77   14.70
   4   0   3  309.97   14.40
   4   0   3  313.47   11.90
   4   0   3  337.97   15.80
   4   0   3  327.97   15.30
   4   0   3  318.37   11.60
  -5   0  -3  458.05   21.30
  -5   0  -3  481.65   17.20
  -5   0  -3  467.65   19.70
  -5   0  -3  474.55   20.40
  -5   0  -3  451.85   15.80
  -5   0  -3  459.35   21.40
   5   0   3  468.65   21.00
   5   0   3  447.86   20.60
   5   0   3  462.85   21.70
   5   0   3  494.85   16.80
   5   0   3  468.05   19.10
   5   0   3  400.46   16.20
   5   0   3  488.85   21.50
  -6   0  -3   25.30    3.90
  -6   0  -3   18.50    5.00
  -6   0  -3   18.50    4.90
  -6   0  -3   15.70    4.50
  -6   0  -3   29.20    4.30
   6   0   3   22.70    3.60
   6   0   3   26.80    6.60
   6   0   3   21.80    3.70
   6   0   3   33.90    6.90
   6   0   3   16.30    4.50
  -7   0  -3   34.50    7.40
  -7   0  -3   48.50    4.80
  -7   0  -3   35.10    7.50
  -7   0  -3   48.40    8.00
   7   0   3   48.60    5.00
   7   0   3   34.50    7.20
   7   0   3   44.10    8.70
   7   0   3   39.20    6.60
   7   0   3   53.09    9.20
  -8   0  -3   42.00    8.00
  -8   0  -3   50.09    9.10
  -8   0  -3   57.39    8.60
  -8   0  -3   50.69    5.10
   8   0   3   65.49   11.50
   8   0   3   34.00    8.60
   8   0   3   63.09    7.80
   8   0   3   52.19    8.50
  -9   0  -3   24.30    7.80
  -9   0  -3   32.30    7.30
  -9   0  -3   28.80    4.80
  -9   0  -3   24.30    7.80
   9   0   3   20.60    4.70
   9   0   3   35.70    7.10
   9   0   3   22.30    7.70
   9   0   3   45.70   10.90
 -10   0  -3    3.80    4.40
 -10   0  -3    8.20    7.00
 -10   0  -3   -2.50    4.40
 -10   0  -3    4.90    3.20
  10   0   3    2.80    5.50
  10   0   3    3.40    5.20
  10   0   3    6.10    3.30
  10   0   3    6.90    4.50
 -11   0  -3    6.40    7.30
 -11   0  -3    0.30    4.20
 -11   0  -3    2.30    5.60
 -11   0  -3   11.90    6.80
  11   0   3   17.50    7.70
  11   0   3    1.10    6.60
  11   0   3    3.70    5.80
  11   0   3    2.00    3.70
  11  -1  -3   11.60    8.50
  11  -1  -3    2.30    6.40
  11  -1  -3   -3.90    9.00
 -11   1   3   17.80    9.00
 -11   1   3    2.10    6.00
 -11   1   3   -8.50    8.70
 -11   1   3   15.50    7.70
  10  -1  -3   39.40    8.20
  10  -1  -3   27.90    9.00
  10  -1  -3   22.50    8.60
 -10   1   3   21.30    8.20
 -10   1   3   26.50    9.30
 -10   1   3   15.90    7.10
 -10   1   3   27.10    8.30
   9  -1  -3  150.38   16.20
   9  -1  -3  127.39   18.90
   9  -1  -3  112.89   12.10
  -9   1   3  143.39   20.50
  -9   1   3  100.29   15.90
  -9   1   3  113.69   14.40
   8  -1  -3  146.09   12.60
   8  -1  -3  174.48   16.30
   8  -1  -3  162.18   16.50
  -8   1   3  173.78   15.90
  -8   1   3  163.48   12.00
  -8   1   3  158.08    9.60
  -8   1   3  166.38   12.90
  -8   1   3  158.58   16.30
   7  -1  -3  508.15   28.10
   7  -1  -3  509.35   28.90
   7  -1  -3  481.95   23.70
  -7   1   3  561.44   28.90
  -7   1   3  471.65   18.20
  -7   1   3  487.45   28.40
  -7   1   3  506.45   23.80
   6  -1  -3   -0.20    3.10
   6  -1  -3    2.70    4.10
   6  -1  -3   -3.50    1.90
  -6   1   3   -0.40    3.00
  -6   1   3    0.20    2.70
  -6   1   3    0.60    1.70
   5  -1  -3    0.80    2.50
   5  -1  -3    0.90    1.70
   5  -1  -3   -1.00    2.30
   5  -1  -3    5.30    3.70
   5  -1  -3   -0.40    2.00
  -5   1   3   -0.20    0.80
  -5   1   3   -0.30    2.00
  -5   1   3    1.50    1.40
  -5   1   3    1.20    2.60
  -5   1   3   -0.20    2.20
  -5   1   3   -0.10    2.30
  -5   1   3    4.80    2.10
   4  -1  -3   57.99    8.40
   4  -1  -3   79.29    6.80
   4  -1  -3   94.39   10.10
   4  -1  -3  102.59    9.00
   4  -1  -3   76.39    6.90
   4  -1  -3   83.19    6.80
   4  -1  -3   91.59    9.30
  -4   1   3   85.09    9.40
  -4   1   3   71.49    6.70
  -4   1   3   88.69    9.20
  -4   1   3   87.29    4.40
  -4   1   3   85.69    4.50
  -4   1   3   71.49    7.50
  -4   1   3   63.99    7.80
   3  -1  -3 1240.48   39.40
   3  -1  -3 1220.38   42.90
   3  -1  -3 1284.57   46.60
   3  -1  -3 1249.07   42.00
   3  -1  -3 1261.27   41.20
   3  -1  -3 1236.38   38.60
   3  -1  -3 1327.77   42.50
  -3   1   3 1307.87   35.00
  -3   1   3 1290.47   43.50
  -3   1   3 1247.78   41.60
  -3   1   3 1288.97   43.10
  -3   1   3 1257.07   42.30
  -3   1   3 1327.77   40.20
  -3   1   3 1245.58   37.70
  -3   1   3 1264.57   34.30
  -3   1   3 1325.77   39.30
   2  -1  -3  192.48   11.20
   2  -1  -3  199.28   11.00
   2  -1  -3  193.58    9.30
   2  -1  -3  195.28   11.50
   2  -1  -3  199.78    9.60
   2  -1  -3  208.98    9.30
  -2   1   3  206.58   10.90
  -2   1   3  191.08    7.20
  -2   1   3  206.28   11.30
  -2   1   3  181.18    8.60
  -2   1   3  212.28   11.60
  -2   1   3  189.98    9.70
  -2   1   3  212.08    9.50
  -2   1   3  190.98    6.40
  -2   1   3  190.88   11.50
   1  -1  -3   59.99    4.30
   1  -1  -3   66.69    6.00
   1  -1  -3   57.49    5.10
   1  -1  -3   57.69    5.30
   1  -1  -3   60.29    4.20
   1  -1  -3   61.89    3.00
  -1   1   3   67.19    5.20
  -1   1   3   59.39    5.50
  -1   1   3   59.39    4.30
  -1   1   3   59.89    4.10
   0  -1  -3 1697.63   45.40
   0  -1  -3 1678.03   46.70
   0  -1  -3 1646.74   46.90
   0  -1  -3 1611.64   46.20
   0  -1  -3 1617.94   47.30
   0  -1  -3 1708.63   45.20
   0   1   3 1640.84   47.30
   0   1   3 1639.74   46.80
   0   1   3 1606.04   46.90
   0   1   3 1706.23   46.50
   0   1   3 1649.63   45.40
   0   1   3 1660.83   45.00
  -1  -1  -3  997.90   28.40
  -1  -1  -3  993.40   27.50
  -1  -1  -3 1088.79   29.70
  -1  -1  -3  976.70   28.20
  -1  -1  -3 1013.70   29.10
  -1  -1  -3  971.60   30.10
  -1  -1  -3 1008.30   29.90
   1   1   3  928.01   29.00
   1   1   3 1017.60   31.90
   1   1   3  985.50   28.30
   1   1   3  995.40   29.90
   1   1   3  987.00   28.30
   1   1   3 1026.90   29.90
   1   1   3  969.50   28.80
  -2  -1  -3 7581.64  193.78
  -2  -1  -3 7666.33  192.88
  -2  -1  -3 7506.15  191.68
  -2  -1  -3 7483.05  193.48
   2   1   3 7559.04  192.98
   2   1   3 7470.75  193.78
   2   1   3 7130.99  193.58
   2   1   3 7446.25  192.78
  -3  -1  -3  666.63   24.00
  -3  -1  -3  703.13   21.10
  -3  -1  -3  699.23   24.50
  -3  -1  -3  711.63   22.50
  -3  -1  -3  696.13   24.40
  -3  -1  -3  708.13   23.50
  -3  -1  -3  708.13   21.50
  -3  -1  -3  686.23   23.20
   3   1   3  669.83   21.70
   3   1   3  748.13   24.30
   3   1   3  688.93   24.10
   3   1   3  703.13   21.80
   3   1   3  698.43   20.80
   3   1   3  716.83   23.90
   3   1   3  662.73   24.20
   3   1   3  681.43   23.50
  -4  -1  -3  100.59    8.10
  -4  -1  -3  102.99    7.40
  -4  -1  -3  102.99    5.90
  -4  -1  -3   92.49    5.80
  -4  -1  -3  101.79    7.40
  -4  -1  -3   95.19    8.00
   4   1   3   94.79    6.20
   4   1   3   95.99    7.50
   4   1   3   92.39    7.70
   4   1   3   98.29    6.20
   4   1   3  102.09    8.10
   4   1   3   95.69    5.60
   4   1   3  102.39    7.80
   4   1   3  104.99    7.80
  -5  -1  -3   64.89    7.00
  -5  -1  -3   85.99    8.00
  -5  -1  -3   73.49    7.00
  -5  -1  -3   74.29    7.10
  -5  -1  -3   65.29    5.30
   5   1   3   85.99    7.90
   5   1   3   72.49    7.60
   5   1   3   62.19    6.70
   5   1   3   73.79    6.50
   5   1   3   80.29    6.30
   5   1   3   68.99    5.50
   5   1   3   70.19    7.80
  -6  -1  -3   66.29    9.00
  -6  -1  -3   76.99    8.20
  -6  -1  -3   60.99    5.30
  -6  -1  -3   71.39    6.00
  -6  -1  -3   57.89   10.60
   6   1   3   72.19    6.50
   6   1   3   66.79    7.90
   6   1   3   80.99    8.50
   6   1   3   63.59    5.50
   6   1   3   64.09    6.00
  -7  -1  -3    0.20    3.20
  -7  -1  -3    0.20    2.50
  -7  -1  -3    1.80    1.80
  -7  -1  -3   -1.50    2.80
   7   1   3    1.60    3.30
   7   1   3    5.50    3.60
   7   1   3    0.70    2.00
   7   1   3    2.00    3.30
   7   1   3    1.80    1.80
  -8  -1  -3   18.20    5.60
  -8  -1  -3    0.30    3.50
  -8  -1  -3   10.00    3.10
  -8  -1  -3   11.70    4.70
   8   1   3   16.80    6.40
   8   1   3   14.30    4.40
   8   1   3    9.90    5.40
   8   1   3    7.10    3.30
  -9  -1  -3   14.60    3.80
  -9  -1  -3    9.90    5.30
  -9  -1  -3   12.40    5.00
  -9  -1  -3    3.30    4.50
   9   1   3   10.50    4.20
   9   1   3    2.30    5.10
   9   1   3    5.20    3.40
 -10  -1  -3   23.70    7.60
 -10  -1  -3   10.80    5.70
 -10  -1  -3   13.60    6.10
 -10  -1  -3    3.60    3.50
  10   1   3    4.20    2.80
  10   1   3    5.90    6.10
  10   1   3    9.40    5.70
  10   1   3   -1.20    4.00
 -11  -1  -3   -0.60    3.70
 -11  -1  -3   -6.00    5.60
 -11  -1  -3    3.30    5.30
 -11  -1  -3   -0.90    4.90
  11   1   3    7.30    4.40
  11   1   3   -0.10    2.70
  11   1   3    0.80    6.50
  11   1   3   -2.00    5.90
 -12  -1  -3   -5.80    5.30
 -12  -1  -3   10.70    7.60
  12   1   3   -0.80    6.10
  12   1   3    4.80    7.60
  12   1   3    5.50    7.40
  12   1   3   -0.90    3.90
  10  -2  -3    8.50    7.10
  10  -2  -3   -2.00    5.40
  10  -2  -3   -0.90    4.40
 -10   2   3    2.60    5.40
 -10   2   3    3.30    5.00
 -10   2   3    7.40    6.40
 -10   2   3   -4.20    7.10
   9  -2  -3   28.10    7.30
   9  -2  -3   13.00    7.60
   9  -2  -3   17.90    8.20
  -9   2   3   11.40    4.60
  -9   2   3   21.10    6.50
  -9   2   3   28.50    8.60
  -9   2   3   19.60    7.70
   8  -2  -3    1.90    3.60
   8  -2  -3    5.80    6.20
   8  -2  -3    1.20    4.90
  -8   2   3    6.00    5.70
  -8   2   3    6.10    4.90
  -8   2   3    2.50    3.00
  -8   2   3    2.90    4.00
  -8   2   3    6.40    3.20
   7  -2  -3    6.20    4.00
   7  -2  -3   -4.00    4.10
   7  -2  -3    6.10    4.40
  -7   2   3    7.70    4.60
  -7   2   3    2.20    3.80
  -7   2   3    4.30    2.30
  -7   2   3    2.60    2.90
   6  -2  -3   50.19    9.80
   6  -2  -3   42.00    7.00
   6  -2  -3   49.40    9.50
   6  -2  -3   56.89   10.70
  -6   2   3   55.89   10.20
  -6   2   3   58.49   10.50
  -6   2   3   42.80    6.60
  -6   2   3   41.30    3.70
  -6   2   3   41.60    5.70
   5  -2  -3  353.56   17.40
   5  -2  -3  325.37   15.80
   5  -2  -3  347.37   20.10
   5  -2  -3  294.57   18.80
   5  -2  -3  349.96   20.90
  -5   2   3  372.56   21.80
  -5   2   3  349.07   14.50
  -5   2   3  381.36   16.60
  -5   2   3  348.47   13.10
   4  -2  -3   -0.20    1.70
   4  -2  -3    3.10    3.00
   4  -2  -3   -0.20    1.70
   4  -2  -3    1.30    1.40
   4  -2  -3   -4.70    1.90
   4  -2  -3    2.40    3.10
  -4   2   3    1.90    1.70
  -4   2   3    1.20    0.90
  -4   2   3    5.20    1.70
  -4   2   3    2.10    2.80
  -4   2   3    2.30    1.80
  -4   2   3   -2.70    2.20
  -4   2   3    2.20    2.50
   3  -2  -3   60.69    7.00
   3  -2  -3   70.09    7.50
   3  -2  -3   66.59    5.20
   3  -2  -3   57.49    5.50
   3  -2  -3   47.10    7.10
   3  -2  -3   60.89    5.80
   3  -2  -3   62.59    7.10
  -3   2   3   74.49   10.00
  -3   2   3   59.19    6.70
  -3   2   3   69.39    4.60
  -3   2   3   68.49    4.90
  -3   2   3   55.29    8.40
  -3   2   3   68.89    7.30
  -3   2   3   68.19    6.50
  -3   2   3   70.79    5.40
   2  -2  -3  678.63   21.70
   2  -2  -3  655.43   23.00
   2  -2  -3  655.63   24.70
   2  -2  -3  676.43   25.50
  -2   2   3  667.83   24.30
  -2   2   3  651.63   20.80
  -2   2   3  640.54   24.90
  -2   2   3  670.73   22.40
  -2   2   3  691.13   20.90
   1  -2  -3  120.59    7.50
   1  -2  -3  111.99    7.40
   1  -2  -3  115.89    7.60
   1  -2  -3  120.79    8.00
   1  -2  -3  117.19    6.00
   1  -2  -3  116.19    6.70
  -1   2   3  112.19    7.10
  -1   2   3  113.79    8.00
  -1   2   3  110.89    7.70
  -1   2   3  120.99    5.70
  -1   2   3  108.09    7.60
  -1   2   3  119.29    5.80
  -1   2   3  132.49    7.40
   0  -2  -3 1335.47   39.50
   0  -2  -3 1323.97   39.70
   0  -2  -3 1378.36   40.80
   0  -2  -3 1354.96   38.10
   0  -2  -3 1376.46   38.60
   0   2   3 1409.16   40.40
   0   2   3 1384.46   37.10
   0   2   3 1425.96   39.70
   0   2   3 1378.86   39.00
   0   2   3 1371.86   40.60
   0   2   3 1352.46   38.00
   0   2   3 1335.47   40.30
  -1  -2  -3 3500.85   91.39
  -1  -2  -3 3634.64   93.29
  -1  -2  -3 3529.65   92.09
  -1  -2  -3 3547.04   94.09
  -1  -2  -3 3571.74   91.69
  -1  -2  -3 3700.63   93.49
   1   2   3 3508.95   91.89
   1   2   3 3315.87   93.59
   1   2   3 3443.66   92.09
   1   2   3 3502.65   91.89
   1   2   3 3498.55   92.79
   1   2   3 3491.75   94.09
   1   2   3 3463.15   93.59
  -2  -2  -3  455.75   17.00
  -2  -2  -3  455.75   14.70
  -2  -2  -3  475.05   16.50
  -2  -2  -3  492.85   17.10
  -2  -2  -3  471.95   17.10
  -2  -2  -3  459.15   15.00
  -2  -2  -3  483.15   16.30
  -2  -2  -3  452.35   15.50
   2   2   3  456.55   16.30
   2   2   3  456.25   14.90
   2   2   3  451.05   16.90
   2   2   3  483.45   14.80
   2   2   3  481.65   16.50
   2   2   3  461.65   15.80
   2   2   3  479.55   17.30
  -3  -2  -3    7.40    2.20
  -3  -2  -3    5.00    1.50
  -3  -2  -3    3.80    1.90
  -3  -2  -3    4.80    1.50
  -3  -2  -3    3.00    1.90
  -3  -2  -3    7.10    2.30
  -3  -2  -3    2.90    1.40
  -3  -2  -3    4.80    2.00
   3   2   3    3.90    1.60
   3   2   3    4.20    2.10
   3   2   3    5.80    1.50
   3   2   3    4.00    1.80
   3   2   3    5.10    2.10
   3   2   3    3.90    1.70
   3   2   3    3.40    1.20
   3   2   3    4.60    1.90
  -4  -2  -3  445.86   18.00
  -4  -2  -3  419.46   18.20
  -4  -2  -3  388.06   17.90
  -4  -2  -3  434.86   17.60
  -4  -2  -3  457.65   18.80
  -4  -2  -3  428.86   15.60
   4   2   3  399.56   14.60
   4   2   3  424.86   17.80
   4   2   3  440.76   18.00
   4   2   3  405.36   17.90
   4   2   3  436.36   15.40
   4   2   3  438.06   16.40
  -5  -2  -3  129.49    7.80
  -5  -2  -3  126.09    7.80
  -5  -2  -3  130.89   10.10
  -5  -2  -3  128.29    9.40
  -5  -2  -3  114.09    9.20
  -5  -2  -3  119.99    9.60
   5   2   3  125.79    9.60
   5   2   3  122.79    7.40
   5   2   3  125.69    7.10
   5   2   3  140.29    9.70
   5   2   3  120.79    9.80
   5   2   3  127.99    9.90
   5   2   3  111.49    7.60
  -6  -2  -3  650.53   23.20
  -6  -2  -3  611.54   27.20
  -6  -2  -3  640.44   26.30
  -6  -2  -3  632.04   26.00
  -6  -2  -3  580.44   26.70
   6   2   3  632.64   27.10
   6   2   3  629.14   26.90
   6   2   3  674.13   22.60
   6   2   3  618.24   22.80
   6   2   3  619.94   23.60
  -7  -2  -3   -0.10    1.90
  -7  -2  -3    0.10    2.70
  -7  -2  -3    1.50    1.60
  -7  -2  -3    0.60    2.50
   7   2   3   -0.90    3.10
   7   2   3    3.30    2.20
   7   2   3    3.70    3.00
   7   2   3    0.30    1.40
  -8  -2  -3    1.80    2.80
  -8  -2  -3    0.40    2.10
  -8  -2  -3    2.80    3.10
  -8  -2  -3   -1.80    2.90
   8   2   3    4.90    4.20
   8   2   3    2.10    3.20
   8   2   3    1.10    2.30
   8   2   3    3.60    2.30
  -9  -2  -3    8.10    3.50
  -9  -2  -3   16.00    6.40
  -9  -2  -3   15.90    5.20
  -9  -2  -3   15.60    5.80
   9   2   3   15.00    4.40
   9   2   3   19.40    7.70
   9   2   3    6.60    5.00
   9   2   3    9.20    3.60
 -10  -2  -3    3.00    3.30
 -10  -2  -3    8.70    5.70
 -10  -2  -3    3.40    5.00
 -10  -2  -3    6.40    4.90
  10   2   3   -0.30    3.40
  10   2   3   10.10    5.40
  10   2   3   -6.70    4.30
  10   2   3   -2.50    3.20
 -11  -2  -3    2.90    6.00
 -11  -2  -3    3.20    6.20
 -11  -2  -3   14.40    7.20
 -11  -2  -3    5.20    4.20
  11   2   3   -4.20    5.10
  11   2   3   -4.10    8.40
  11   2   3    5.20    3.40
  11   2   3   -2.70    3.80
 -12  -2  -3   -1.60    5.50
 -12  -2  -3    7.40    7.90
  12   2   3   -4.00    3.20
  12   2   3    5.80    9.90
  12   2   3   -3.50    4.80
  12   2   3   -5.80    6.10
  10  -3  -3   13.00    8.40
  10  -3  -3    1.00    6.40
  10  -3  -3   12.30    5.50
 -10   3   3    2.90    9.00
 -10   3   3   11.20    7.00
   9  -3  -3    3.80    6.30
   9  -3  -3   -1.60    3.20
   9  -3  -3    5.20    6.00
  -9   3   3   13.10    7.60
  -9   3   3    4.70    5.30
  -9   3   3   -3.90    4.40
  -9   3   3   10.20    7.70
  -9   3   3    6.20    4.40
   8  -3  -3   16.20    5.00
   8  -3  -3   11.10    5.60
  -8   3   3   13.40    3.60
  -8   3   3   16.00    6.40
  -8   3   3   17.50    5.40
   7  -3  -3   15.30    6.80
   7  -3  -3    9.30    5.90
   7  -3  -3   15.90    4.30
   7  -3  -3    8.90    4.40
  -7   3   3   10.10    4.10
  -7   3   3    7.70    5.70
  -7   3   3    2.80    4.50
   6  -3  -3 1123.09   45.80
   6  -3  -3 1133.59   41.40
   6  -3  -3 1152.98   41.40
   6  -3  -3 1100.39   35.40
   6  -3  -3 1162.18   47.70
   6  -3  -3 1207.38   46.60
  -6   3   3 1095.89   35.00
  -6   3   3 1193.28   45.70
  -6   3   3 1152.28   47.70
  -6   3   3 1135.89   35.30
  -6   3   3 1154.68   38.30
   5  -3  -3    6.70    2.80
   5  -3  -3    6.20    4.30
   5  -3  -3   15.60    5.70
   5  -3  -3    7.00    4.10
   5  -3  -3   16.20    3.00
  -5   3   3    9.70    2.80
  -5   3   3   11.20    2.90
  -5   3   3   13.80    6.50
  -5   3   3   11.30    3.10
  -5   3   3   11.00    1.60
  -5   3   3   13.00    4.80
   4  -3  -3    5.20    2.20
   4  -3  -3    5.70    3.20
   4  -3  -3    4.30    1.90
   4  -3  -3   -0.10    3.20
   4  -3  -3   -0.10    2.50
   4  -3  -3    2.70    2.90
  -4   3   3    3.80    1.50
  -4   3   3    3.70    1.70
  -4   3   3    8.10    3.80
  -4   3   3    3.80    3.00
  -4   3   3    2.00    1.50
   3  -3  -3   23.10    4.70
   3  -3  -3   28.30    5.70
   3  -3  -3   24.50    4.30
   3  -3  -3   30.10    6.10
   3  -3  -3   27.40    5.70
   3  -3  -3   33.00    3.50
  -3   3   3   29.40    5.80
  -3   3   3   31.90    3.30
  -3   3   3   44.20    4.10
  -3   3   3   30.20    3.00
  -3   3   3   21.70    4.50
  -3   3   3   34.30    6.70
   2  -3  -3    1.00    2.10
   2  -3  -3   -0.20    1.60
   2  -3  -3    1.90    2.10
   2  -3  -3    1.60    2.30
   2  -3  -3   -0.60    1.20
   2  -3  -3   -0.90    1.60
  -2   3   3   -2.00    1.60
  -2   3   3    1.50    2.10
  -2   3   3   -1.10    0.90
  -2   3   3   -0.40    1.10
  -2   3   3   -0.60    1.70
  -2   3   3    1.90    1.90
  -2   3   3    1.40    2.20
  -2   3   3   -0.20    1.10
   1  -3  -3   31.30    4.70
   1  -3  -3   39.60    4.40
   1  -3  -3   26.30    2.90
   1  -3  -3   39.40    5.10
   1  -3  -3   35.10    4.20
   1  -3  -3   33.60    2.00
  -1   3   3   32.00    2.90
  -1   3   3   25.00    2.10
  -1   3   3   37.30    4.20
  -1   3   3   39.00    5.80
  -1   3   3   38.10    3.60
  -1   3   3   20.00    3.80
  -1   3   3   38.20    5.70
  -1   3   3   26.50    4.20
   0  -3  -3   20.50    3.40
   0  -3  -3   24.00    4.00
   0  -3  -3   33.00    3.50
   0   3   3   19.90    3.50
   0   3   3   29.10    3.50
  -1  -3  -3   22.90    3.00
  -1  -3  -3   20.40    3.40
  -1  -3  -3   15.80    2.70
  -1  -3  -3   24.50    3.00
  -1  -3  -3   26.60    2.40
  -1  -3  -3   24.30    4.00
  -1  -3  -3   24.40    2.60
  -1  -3  -3   17.50    2.90
   1   3   3   29.00    3.30
   1   3   3   22.10    3.10
   1   3   3   24.30    3.80
   1   3   3   25.40    2.80
   1   3   3   22.30    3.10
   1   3   3   27.40    2.60
  -2  -3  -3 1567.34   44.60
  -2  -3  -3 1510.05   45.30
  -2  -3  -3 1549.14   43.90
  -2  -3  -3 1567.44   45.00
  -2  -3  -3 1630.44   46.00
  -2  -3  -3 1614.44   44.70
  -2  -3  -3 1598.74   42.50
  -2  -3  -3 1507.65   45.60
   2   3   3 1584.24   44.90
   2   3   3 1625.04   44.10
   2   3   3 1588.64   44.80
   2   3   3 1585.24   45.00
   2   3   3 1583.64   44.30
   2   3   3 1575.44   45.90
   2   3   3 1563.94   46.00
  -3  -3  -3  239.98   10.10
  -3  -3  -3  248.08    8.70
  -3  -3  -3  221.08   11.20
  -3  -3  -3  231.28   11.50
  -3  -3  -3  223.78   11.00
  -3  -3  -3  240.98   10.90
   3   3   3  229.08   11.40
   3   3   3  224.48   10.60
   3   3   3  237.98    9.90
   3   3   3  247.88   11.20
   3   3   3  218.08   11.10
   3   3   3  237.88   11.30
   3   3   3  233.08   11.60
  -4  -3  -3  305.57   14.90
  -4  -3  -3  306.97   13.30
  -4  -3  -3  288.77   11.10
  -4  -3  -3  302.47   14.30
  -4  -3  -3  311.17   15.10
  -4  -3  -3  299.67   14.50
  -4  -3  -3  321.37   15.80
   4   3   3  309.77   14.50
   4   3   3  272.67   14.40
   4   3   3  312.27   14.70
   4   3   3  294.57   13.40
   4   3   3  310.47   10.70
   4   3   3  298.67   12.40
   4   3   3  300.97   14.20
   4   3   3  279.37   14.40
  -5  -3  -3  393.76   18.10
  -5  -3  -3  369.16   15.40
  -5  -3  -3  364.16   17.30
  -5  -3  -3  368.86   16.80
  -5  -3  -3  339.67   15.30
  -5  -3  -3  342.87   17.60
  -5  -3  -3  332.17   17.40
   5   3   3  357.66   12.90
   5   3   3  372.06   17.40
   5   3   3  385.96   17.90
   5   3   3  369.26   16.10
   5   3   3  369.66   17.60
   5   3   3  352.56   14.80
  -6  -3  -3    8.70    3.00
  -6  -3  -3    5.10    3.10
  -6  -3  -3    6.40    3.20
  -6  -3  -3    2.50    3.20
  -6  -3  -3    7.20    2.60
   6   3   3    5.50    2.00
   6   3   3    4.10    2.10
   6   3   3    8.20    3.70
   6   3   3    6.60    2.70
  -7  -3  -3    9.90    3.50
  -7  -3  -3    8.10    3.30
  -7  -3  -3    8.30    3.80
  -7  -3  -3    9.10    4.10
  -7  -3  -3    2.30    3.30
   7   3   3    7.50    2.30
   7   3   3    4.40    2.10
   7   3   3    6.00    3.60
   7   3   3    4.40    3.40
  -8  -3  -3    4.10    3.10
  -8  -3  -3    3.40    2.60
  -8  -3  -3    2.20    3.80
  -8  -3  -3    0.20    2.80
   8   3   3    7.80    4.90
   8   3   3    2.10    2.10
   8   3   3    2.90    3.60
   8   3   3    0.10    1.90
  -9  -3  -3   13.50    5.90
  -9  -3  -3   27.90    7.60
  -9  -3  -3   16.10    6.00
  -9  -3  -3   22.20    5.30
   9   3   3   26.80    5.40
   9   3   3   21.80    4.60
   9   3   3   25.20    7.40
   9   3   3   23.50    6.40
 -10  -3  -3   28.50    7.20
 -10  -3  -3    8.90    5.10
 -10  -3  -3   23.80    5.60
 -10  -3  -3   12.20    5.30
  10   3   3   12.20    3.80
  10   3   3   27.70    8.50
  10   3   3   23.60    7.00
 -11  -3  -3    8.30    5.80
 -11  -3  -3   17.00    6.40
 -11  -3  -3   12.90    6.30
 -11  -3  -3   20.90    8.10
  11   3   3   29.40    7.90
  11   3   3    5.30    5.50
  11   3   3   17.90    5.20
  11   3   3   18.20    5.60
 -12  -3  -3   13.10    8.30
 -12  -3  -3   14.80    6.60
 -12  -3  -3   -0.10    6.80
  12   3   3    5.70    9.60
  12   3   3    9.60    7.30
  12   3   3    3.90    4.20
  12   3   3    5.90    5.20
  10  -4  -3   -5.20    3.20
  10  -4  -3   -6.60    6.80
 -10   4   3   -8.00    6.50
 -10   4   3  -14.10    6.90
   9  -4  -3    9.10    8.50
   9  -4  -3   10.40    6.40
   9  -4  -3    6.60    4.00
  -9   4   3    5.00    4.70
  -9   4   3    7.20    5.30
  -9   4   3    6.70    7.90
  -9   4   3    8.70    7.10
   8  -4  -3   16.50    8.10
   8  -4  -3   13.10    4.90
   8  -4  -3   17.00    7.70
  -8   4   3   31.60   10.60
  -8   4   3    8.70    5.90
  -8   4   3    8.00    3.80
  -8   4   3   13.60    5.20
   7  -4  -3    0.90    4.60
   7  -4  -3   -1.40    2.90
   7  -4  -3    2.90    3.70
   7  -4  -3    3.30    6.50
  -7   4   3    2.90    4.00
  -7   4   3    3.30    5.30
  -7   4   3    5.00    2.90
  -7   4   3    7.80    3.20
  -7   4   3    0.20    1.90
   6  -4  -3   85.29    8.80
   6  -4  -3   70.59    6.80
   6  -4  -3   67.19   10.60
   6  -4  -3   90.29   14.40
   6  -4  -3   87.49   12.80
  -6   4   3   89.19    7.90
  -6   4   3   83.79   12.00
  -6   4   3   82.89   13.90
  -6   4   3   92.69    7.30
  -6   4   3   71.89    4.10
   5  -4  -3  168.28   14.60
   5  -4  -3  130.89    8.60
   5  -4  -3  160.18   11.50
[truncated: 779,458 more chars]
