# Supplementary material for: (E)-1-(3,4-Di­meth­oxy­phen­yl)-3-(1,3-diphenyl-1H-pyrazol-4-yl)prop-2-en-1-one
Source: IUCrdata. 2024 Sep 6;9(Pt 9):x240866. doi: 10.1107/S2414314624008666 (PMC11451031; doi:10.1107/S2414314624008666)
Supplement: Supplementary file 2 [file x-09-x240866-Isup2.hkl]

data_I                                                                          
_shelx_title ' E1008 in P-1'                                                    
_shelx_refln_list_code          4                                               
_shelx_F_calc_maximum       90.68                                               
_exptl_crystal_F_000       432.00                                               
_reflns_d_resolution_high  0.7502                                               
                                                                                
loop_                                                                           
 _space_group_symop_operation_xyz                                               
 'x, y, z'                                                                      
 '-x, -y, -z'                                                                   
                                                                                
_cell_length_a     9.3416                                                       
_cell_length_b    10.5245                                                       
_cell_length_c    11.9671                                                       
_cell_angle_alpha  73.831                                                       
_cell_angle_beta   79.643                                                       
_cell_angle_gamma  72.648                                                       
                                                                                
_shelx_F_squared_multiplier     1.000                                           
                                                                                
loop_                                                                           
 _refln_index_h                                                                 
 _refln_index_k                                                                 
 _refln_index_l                                                                 
 _refln_F_squared_calc                                                          
 _refln_F_squared_meas                                                          
 _refln_F_squared_sigma                                                         
 _refln_observed_status                                                         
   1   0   0       1328.37       1173.65        22.64 o                         
   2   0   0       4769.92       4305.66        59.91 o                         
   3   0   0          5.18         17.60         1.57 o                         
   4   0   0         96.46         98.26         1.79 o                         
   5   0   0         52.82         68.22         1.56 o                         
   6   0   0          0.02         27.15         3.31 o                         
   7   0   0        126.90        150.79         3.51 o                         
   8   0   0         54.15         56.76         2.59 o                         
   9   0   0          1.04          2.01         1.00 o                         
  10   0   0          1.11         -0.97         1.20 o                         
  11   0   0         25.96         29.33         2.79 o                         
 -11   1   0          2.59          4.15         1.96 o                         
 -10   1   0          0.19         -0.30         1.27 o                         
  -9   1   0          0.05          0.18         1.06 o                         
  -8   1   0         93.19         94.17         3.42 o                         
  -7   1   0        583.95        596.13        15.42 o                         
  -6   1   0        230.58        250.77         5.01 o                         
  -5   1   0          0.64          0.45         0.39 o                         
  -4   1   0       1838.31       1719.38        14.58 o                         
  -3   1   0        514.22        521.23         4.69 o                         
  -1   1   0         31.99         22.34         0.59 o                         
   0   1   0         14.82         15.66         0.47 o                         
   1   1   0       1144.83       1018.94         8.27 o                         
   2   1   0       1371.12       1278.30         9.92 o                         
   3   1   0       1017.05        952.04         8.38 o                         
   4   1   0        158.01        175.44         2.85 o                         
   5   1   0          7.62          9.13         0.75 o                         
   6   1   0          0.00          1.04         0.53 o                         
   7   1   0         11.17         17.73         1.37 o                         
   8   1   0         28.32         30.34         2.64 o                         
   9   1   0          6.34          2.76         1.25 o                         
  10   1   0          6.84          5.69         1.58 o                         
  11   1   0         58.30         56.71         3.96 o                         
  12   1   0          3.84         -2.36         2.49 o                         
 -11   2   0          0.86          0.93         2.83 o                         
 -10   2   0         37.49         33.52         3.13 o                         
  -9   2   0          0.09         -0.79         1.26 o                         
  -8   2   0         59.54         54.75         3.28 o                         
  -7   2   0         28.00         24.70         1.94 o                         
  -6   2   0        172.72        149.92         3.34 o                         
  -5   2   0        905.22        867.30         9.27 o                         
  -4   2   0       3030.49       3012.79        22.96 o                         
  -3   2   0        325.25        360.14         3.55 o                         
  -2   2   0       1040.50        996.23         7.98 o                         
  -1   2   0       1970.07       1844.30        13.04 o                         
   0   2   0       3519.78       3244.02        22.16 o                         
   1   2   0       2786.27       2707.45        17.50 o                         
   2   2   0        481.09        457.17         4.01 o                         
   3   2   0        396.64        389.13         4.04 o                         
   4   2   0        171.43        173.44         3.01 o                         
   5   2   0         37.59         30.80         1.25 o                         
   6   2   0        291.02        302.51         4.73 o                         
   7   2   0         63.37         65.78         2.04 o                         
   8   2   0         37.62         36.12         2.02 o                         
   9   2   0        203.27        198.51         4.60 o                         
  10   2   0         33.04         33.04         2.78 o                         
  11   2   0          1.05         -1.30         1.52 o                         
  12   2   0          2.15         -0.87         1.94 o                         
 -10   3   0         31.98         24.35         4.88 o                         
  -9   3   0        132.37        134.46         6.45 o                         
  -8   3   0        148.91        134.92         4.44 o                         
  -7   3   0        158.00        158.40         3.23 o                         
  -6   3   0        197.04        288.85         9.30 o                         
  -5   3   0          2.13          2.97         0.43 o                         
  -4   3   0        131.16        140.82         2.53 o                         
  -3   3   0        154.50        154.31         2.24 o                         
  -2   3   0         20.69         22.68         0.92 o                         
  -1   3   0         84.62         95.16         1.23 o                         
   0   3   0        218.16        200.50         1.84 o                         
   1   3   0        379.13        375.99         2.91 o                         
   2   3   0         80.52         83.00         1.10 o                         
   3   3   0         13.25         21.77         0.90 o                         
   4   3   0        138.50        132.23         2.24 o                         
   5   3   0         76.68         69.36         2.36 o                         
   6   3   0         23.03         30.13         1.57 o                         
   7   3   0        325.04        337.74         5.62 o                         
   8   3   0          6.21          6.60         0.89 o                         
   9   3   0          3.30          7.60         1.42 o                         
  10   3   0          0.00          0.10         1.26 o                         
  11   3   0         34.26         33.82         2.75 o                         
  12   3   0         27.19         31.13         3.79 o                         
 -10   4   0         46.04         42.76         8.25 o                         
  -9   4   0          0.60          1.82         1.40 o                         
  -8   4   0         66.28         73.35         3.12 o                         
  -7   4   0          0.02         -0.44         1.05 o                         
  -6   4   0         26.09         28.90         1.75 o                         
  -5   4   0        103.24        106.63         2.63 o                         
  -4   4   0         30.15         32.15         1.83 o                         
  -3   4   0          7.69          8.39         0.79 o                         
  -2   4   0       1475.40       1615.23        12.67 o                         
  -1   4   0         24.97         26.56         0.67 o                         
   0   4   0         40.09         42.30         0.68 o                         
   1   4   0         43.03         39.77         0.71 o                         
   2   4   0         44.62         44.37         0.79 o                         
   3   4   0       1584.69       1590.40        12.49 o                         
   4   4   0         43.74         47.64         1.22 o                         
   5   4   0        971.88        952.30         9.22 o                         
   6   4   0          2.94          3.24         0.60 o                         
   7   4   0          9.95         12.03         1.14 o                         
   8   4   0         37.60         41.99         2.30 o                         
   9   4   0          2.10          1.27         0.82 o                         
  10   4   0          5.06          3.15         1.26 o                         
  11   4   0         26.64         25.18         2.28 o                         
  12   4   0          2.70         -0.91         1.77 o                         
  -9   5   0         72.21         82.81         4.71 o                         
  -8   5   0          0.88          1.41         1.18 o                         
  -7   5   0         14.71         12.97         1.52 o                         
  -6   5   0         54.04         48.62         2.26 o                         
  -5   5   0          1.40          2.83         0.73 o                         
  -4   5   0          1.93          1.73         0.62 o                         
  -3   5   0         58.54         59.21         1.86 o                         
  -2   5   0        417.63        440.02         4.74 o                         
  -1   5   0         21.46         20.46         0.79 o                         
   0   5   0        529.78        554.47         4.93 o                         
   1   5   0       2183.35       2253.15        20.50 o                         
   2   5   0        851.88        920.65         7.96 o                         
   3   5   0        106.28        117.31         1.87 o                         
   4   5   0        191.54        180.10         2.96 o                         
   5   5   0         16.47         17.38         1.24 o                         
   6   5   0        220.98        219.54         5.74 o                         
   7   5   0        158.96        153.05         2.75 o                         
   8   5   0         61.26         63.45         2.09 o                         
   9   5   0          1.63         -0.30         0.66 o                         
  10   5   0          2.02          2.29         1.19 o                         
  11   5   0          0.40          0.06         1.31 o                         
  12   5   0         31.79         37.03         3.45 o                         
  -9   6   0          4.22          1.57         2.80 o                         
  -8   6   0          0.50          0.86         1.64 o                         
  -7   6   0          8.12          9.09         1.90 o                         
  -6   6   0         62.55         68.48         2.83 o                         
  -5   6   0        206.72        195.83         3.76 o                         
  -4   6   0         41.37         36.88         1.78 o                         
  -3   6   0          5.36         17.52         1.22 o                         
  -2   6   0        155.14        141.99         2.20 o                         
  -1   6   0        557.56        577.27         5.75 o                         
   0   6   0         40.58         74.75         1.52 o                         
   1   6   0          0.00          2.20         0.35 o                         
   2   6   0        223.31        214.18         2.24 o                         
   3   6   0          5.70         27.44         1.13 o                         
   4   6   0         33.72         36.22         1.25 o                         
   5   6   0          5.23          4.57         0.70 o                         
   6   6   0         51.37         57.27         2.07 o                         
   7   6   0          2.43          3.26         0.83 o                         
   8   6   0         90.52         90.27         3.05 o                         
   9   6   0          0.00          0.99         0.93 o                         
  10   6   0         56.89         60.78         3.95 o                         
  11   6   0          0.61         -1.28         1.28 o                         
  12   6   0          6.74         11.18         7.66 o                         
  -8   7   0          1.77          0.64         1.97 o                         
  -7   7   0         15.22         20.75         2.17 o                         
  -6   7   0         13.64         10.50         1.66 o                         
  -5   7   0          6.23          6.38         1.02 o                         
  -4   7   0        122.01        133.43         2.91 o                         
  -3   7   0        365.88        335.70         4.96 o                         
  -2   7   0         60.11         48.66         1.47 o                         
  -1   7   0        421.47        388.26         4.16 o                         
   0   7   0        370.68        382.77         6.58 o                         
   1   7   0          0.00          0.17         1.04 o                         
   2   7   0          0.10         -0.12         0.35 o                         
   3   7   0        181.29        167.54         2.84 o                         
   4   7   0          0.02          1.46         0.37 o                         
   5   7   0         38.13         37.88         1.61 o                         
   6   7   0         23.12         27.29         1.56 o                         
   7   7   0          0.00          1.82         0.89 o                         
   8   7   0         46.89         44.28         2.34 o                         
   9   7   0          9.69          9.51         1.35 o                         
  10   7   0        129.72        143.28         5.22 o                         
  11   7   0         19.20         18.12         2.97 o                         
  -7   8   0          0.20         -2.71         2.71 o                         
  -6   8   0         62.03         63.15         4.07 o                         
  -5   8   0        134.97        126.40         4.31 o                         
  -4   8   0         36.93         30.75         1.96 o                         
  -3   8   0         43.10         40.86         1.96 o                         
  -2   8   0         40.72         35.75         1.19 o                         
  -1   8   0          0.07          0.33         0.39 o                         
   0   8   0        121.35        129.62         3.39 o                         
   1   8   0         49.89         56.40         2.51 o                         
   2   8   0        148.48        146.80         3.94 o                         
   3   8   0         18.49         23.90         1.00 o                         
   4   8   0        112.99        115.06         2.06 o                         
   5   8   0          0.06          0.51         0.49 o                         
   6   8   0        182.62        161.88         3.32 o                         
   7   8   0         26.04         28.95         1.91 o                         
   8   8   0         18.38         17.78         1.71 o                         
   9   8   0          3.62          3.63         1.17 o                         
  10   8   0          0.04          0.23         1.18 o                         
  11   8   0         32.50         32.44         3.29 o                         
  -6   9   0         25.36         29.65         3.12 o                         
  -5   9   0          1.88         -0.32         1.48 o                         
  -4   9   0         10.10         15.65         2.09 o                         
  -3   9   0         18.35         17.36         1.30 o                         
  -2   9   0         38.82         34.16         1.73 o                         
  -1   9   0          5.57          4.16         0.69 o                         
   0   9   0        365.91        394.94        14.55 o                         
   1   9   0         75.53         71.34         3.68 o                         
   2   9   0         78.40         82.84         3.08 o                         
   3   9   0         43.43         40.53         2.22 o                         
   4   9   0         10.40          6.82         0.66 o                         
   5   9   0        164.17        144.99         3.02 o                         
   6   9   0         26.58         20.67         1.39 o                         
   7   9   0         33.24         37.16         2.07 o                         
   8   9   0         23.63         20.43         1.88 o                         
   9   9   0          4.73          4.57         1.65 o                         
  10   9   0         11.84          6.76         2.37 o                         
  -5  10   0          4.71          9.98         2.07 o                         
  -4  10   0          6.50          6.77         1.49 o                         
  -3  10   0         16.65         20.47         1.68 o                         
  -2  10   0          1.10          2.72         0.73 o                         
  -1  10   0          0.13          0.21         0.58 o                         
   0  10   0          3.45          5.43         1.17 o                         
   1  10   0         56.44         46.57         3.04 o                         
   2  10   0        584.84        555.08        11.38 o                         
   3  10   0         38.48         38.78         2.32 o                         
   4  10   0         62.47         59.72         1.98 o                         
   5  10   0          0.00          0.72         0.71 o                         
   6  10   0          3.97          3.16         0.91 o                         
   7  10   0          8.41          5.07         1.51 o                         
   8  10   0         61.99         67.05         3.20 o                         
   9  10   0         65.76         69.47         3.62 o                         
  10  10   0          8.83          7.07         2.15 o                         
  -4  11   0         13.52         15.30         2.83 o                         
  -3  11   0          4.40          4.98         1.57 o                         
  -2  11   0         34.26         36.45         2.51 o                         
  -1  11   0         13.17          9.09         1.43 o                         
   0  11   0        101.28         91.91         3.52 o                         
   1  11   0         13.95         13.90         1.85 o                         
   2  11   0         31.71         38.94         3.10 o                         
   3  11   0          1.62          0.68         1.79 o                         
   4  11   0         99.89         99.18         5.37 o                         
   5  11   0         13.79         15.08         1.61 o                         
   6  11   0         75.34         74.58         4.43 o                         
   7  11   0          1.64          2.09         0.94 o                         
   8  11   0          0.48          2.33         1.58 o                         
   9  11   0         18.55         12.51         1.97 o                         
  -2  12   0          9.87          7.12         2.62 o                         
  -1  12   0          3.46         10.62         5.11 o                         
   0  12   0         32.85         29.22         3.17 o                         
   1  12   0         13.65         19.90         3.22 o                         
   2  12   0          0.45         -0.02         1.47 o                         
   3  12   0          0.99          1.30         1.70 o                         
   4  12   0          4.41          4.47         1.27 o                         
   5  12   0          2.30          6.41         1.95 o                         
   6  12   0          4.47          5.86         1.12 o                         
   7  12   0          9.78          9.06         1.97 o                         
   8  12   0         49.10         61.31         3.88 o                         
   1  13   0          0.00         -1.75         1.75 o                         
   2  13   0          0.07          1.78         2.65 o                         
   3  13   0          0.58          0.89         1.72 o                         
   4  13   0         45.20         48.39         4.91 o                         
   5  13   0          1.41         -1.77         4.09 o                         
   6  13   0         17.79         22.40         2.97 o                         
  -4 -13   1         55.72         61.97         5.60 o                         
  -3 -13   1          0.92         10.81         4.39 o                         
  -2 -13   1          2.92          8.04         3.49 o                         
  -7 -12   1         19.82         22.31         3.50 o                         
  -6 -12   1          3.16          1.11         2.05 o                         
  -5 -12   1          8.47          8.73         2.08 o                         
  -4 -12   1          4.21          2.99         1.31 o                         
  -3 -12   1          6.40          6.56         1.77 o                         
  -2 -12   1        109.38        114.48         5.41 o                         
  -1 -12   1         20.26         23.64         2.88 o                         
   0 -12   1         55.53         57.75         3.82 o                         
   1 -12   1          3.64          5.07         2.64 o                         
   2 -12   1         24.36         35.21         5.47 o                         
  -8 -11   1          3.61          2.61         1.36 o                         
  -7 -11   1          0.15          1.29         1.15 o                         
  -6 -11   1         12.18         12.29         1.52 o                         
  -5 -11   1         18.20         18.10         4.32 o                         
  -4 -11   1          1.04          1.27         0.99 o                         
  -3 -11   1         74.61         75.33         3.38 o                         
  -2 -11   1        103.92        100.16         4.33 o                         
  -1 -11   1          8.99          9.88         1.85 o                         
   0 -11   1          1.04          1.39         1.39 o                         
   1 -11   1         77.46         76.02         3.28 o                         
   2 -11   1          0.05         -0.59         2.96 o                         
   3 -11   1         56.57         66.36         2.89 o                         
  -9 -10   1         88.21         87.15         5.67 o                         
  -8 -10   1          3.43          2.60         1.25 o                         
  -7 -10   1          1.28          2.08         1.22 o                         
  -6 -10   1         58.18         60.91         3.00 o                         
  -5 -10   1        180.49        169.60         3.56 o                         
  -4 -10   1          0.15          0.40         0.89 o                         
  -3 -10   1         34.79         29.78         2.28 o                         
  -2 -10   1         86.39         94.56         6.15 o                         
  -1 -10   1        134.68        125.31         4.27 o                         
   0 -10   1          0.22          0.46         1.20 o                         
   1 -10   1          0.20          0.63         0.96 o                         
   2 -10   1          0.17         -0.50         0.82 o                         
   3 -10   1         20.02         24.02         2.29 o                         
   4 -10   1          0.04         -0.98         0.98 o                         
   5 -10   1          4.07          4.93         1.69 o                         
 -10  -9   1         10.67         12.96         2.33 o                         
  -9  -9   1         14.92         18.13         2.22 o                         
  -8  -9   1         54.50         59.91         2.79 o                         
  -7  -9   1         67.19         64.90         2.53 o                         
  -6  -9   1         25.29         27.43         1.48 o                         
  -5  -9   1         10.32          7.24         1.65 o                         
  -4  -9   1        320.07        272.26         4.54 o                         
  -3  -9   1        153.23        127.69         3.89 o                         
  -2  -9   1        162.29        164.43         4.43 o                         
  -1  -9   1         19.23         21.03         2.03 o                         
   0  -9   1          3.50          3.89         1.08 o                         
   1  -9   1          2.71          5.09         0.98 o                         
   2  -9   1          9.74          9.46         1.48 o                         
   3  -9   1          4.74          3.77         1.03 o                         
   4  -9   1         10.77          5.49         1.21 o                         
   5  -9   1          0.19         -0.03         1.65 o                         
   6  -9   1          0.33         -0.07         1.32 o                         
 -11  -8   1         25.22         24.22         3.01 o                         
 -10  -8   1         76.15         80.74         4.93 o                         
  -9  -8   1          4.51          3.95         1.31 o                         
  -8  -8   1         44.52         48.67         2.53 o                         
  -7  -8   1          2.17          3.48         0.98 o                         
  -6  -8   1        128.26        111.97         2.65 o                         
  -5  -8   1        122.45        121.44         2.63 o                         
  -4  -8   1         19.89         23.21         1.20 o                         
  -3  -8   1         17.59         20.16         0.93 o                         
  -2  -8   1          4.59          3.31         0.85 o                         
  -1  -8   1         42.78         45.12         2.52 o                         
   0  -8   1        335.04        311.61         6.53 o                         
   1  -8   1        103.86         96.74         2.62 o                         
   2  -8   1          0.28          0.92         0.61 o                         
   3  -8   1         11.14          7.52         0.99 o                         
   4  -8   1         61.54         55.26         2.29 o                         
   5  -8   1         44.85         44.13         2.52 o                         
   6  -8   1         20.77         19.99         2.29 o                         
   7  -8   1          3.42          3.74         1.70 o                         
 -11  -7   1         52.33         46.88         6.93 o                         
 -10  -7   1         60.01         62.74         4.16 o                         
  -9  -7   1         16.16         19.09         1.86 o                         
  -8  -7   1        102.50         98.55         3.02 o                         
  -7  -7   1        317.18        293.35         5.18 o                         
  -6  -7   1          7.62          8.07         1.02 o                         
  -5  -7   1         41.85         41.08         1.66 o                         
  -4  -7   1        398.29        407.73         4.79 o                         
  -3  -7   1         44.11         47.74         1.57 o                         
  -2  -7   1         22.33         20.89         1.74 o                         
  -1  -7   1          4.24          5.32         0.78 o                         
   0  -7   1          5.55          7.23         0.95 o                         
   1  -7   1          7.08          5.91         0.67 o                         
   2  -7   1        113.36        108.30         1.89 o                         
   3  -7   1          4.67          6.55         0.74 o                         
   4  -7   1         47.65         45.46         1.98 o                         
   5  -7   1          0.22          0.40         0.80 o                         
   6  -7   1          1.88          4.45         1.17 o                         
   7  -7   1          0.00          0.07         2.11 o                         
   8  -7   1         10.44          9.25         2.99 o                         
 -11  -6   1         39.84         35.68         4.20 o                         
 -10  -6   1         42.88         39.30         3.33 o                         
  -9  -6   1         67.41         60.98         3.35 o                         
  -8  -6   1         96.94         99.49         3.21 o                         
  -7  -6   1        203.10        187.31         4.12 o                         
  -6  -6   1         89.57         93.73         2.51 o                         
  -5  -6   1         37.93         37.43         2.08 o                         
  -4  -6   1        219.83        248.47         3.24 o                         
  -3  -6   1         96.17         96.64         1.59 o                         
  -2  -6   1          7.66          8.18         0.67 o                         
  -1  -6   1         35.70         32.01         1.62 o                         
   0  -6   1          4.08          3.96         0.71 o                         
   1  -6   1        302.33        303.80         4.30 o                         
   2  -6   1        255.19        278.45         3.49 o                         
   3  -6   1          6.95          9.91         0.88 o                         
   4  -6   1         34.82         29.38         1.64 o                         
   5  -6   1          4.81          5.56         0.91 o                         
   6  -6   1         32.14         27.44         2.28 o                         
   7  -6   1         11.96         10.51         1.80 o                         
   8  -6   1          2.17          3.97         1.64 o                         
   9  -6   1          0.11         -1.47         2.10 o                         
 -11  -5   1         95.81        109.53         5.01 o                         
 -10  -5   1          7.34          4.24         1.37 o                         
  -9  -5   1          0.03          2.75         0.95 o                         
  -8  -5   1         21.98         22.12         1.85 o                         
  -7  -5   1        198.56        203.39         3.47 o                         
  -6  -5   1        109.83        106.27         2.70 o                         
  -5  -5   1          0.90          0.60         0.46 o                         
  -4  -5   1        254.72        236.71         3.28 o                         
  -3  -5   1         26.95         23.76         0.85 o                         
  -2  -5   1         35.16         39.69         0.82 o                         
  -1  -5   1        123.77        132.03         2.39 o                         
   0  -5   1        525.32        515.34         6.40 o                         
   1  -5   1          2.18          1.76         0.27 o                         
   2  -5   1         86.70        100.20         1.90 o                         
   3  -5   1         64.30         64.07         1.91 o                         
   4  -5   1          8.08          8.43         0.87 o                         
   5  -5   1         61.36         55.76         2.28 o                         
   6  -5   1         13.81         12.20         1.67 o                         
   7  -5   1          7.38          4.13         1.16 o                         
   8  -5   1          0.90          0.38         1.33 o                         
   9  -5   1          5.78          7.41         2.23 o                         
 -12  -4   1          7.74         12.12         2.54 o                         
 -11  -4   1          6.16         10.50         1.86 o                         
 -10  -4   1          6.46          8.09         2.52 o                         
  -9  -4   1         20.08         25.30         1.81 o                         
  -8  -4   1         12.25         11.98         0.97 o                         
  -7  -4   1         21.03         21.99         1.17 o                         
  -6  -4   1        278.35        262.79         3.84 o                         
  -5  -4   1        111.80        108.71         2.14 o                         
  -4  -4   1        260.66        263.06         2.98 o                         
  -3  -4   1        423.75        458.29         3.84 o                         
  -2  -4   1       1856.86       1853.10        13.07 o                         
  -1  -4   1        284.72        270.07         3.71 o                         
   0  -4   1          9.33          9.09         0.56 o                         
   1  -4   1        708.72        692.86         6.23 o                         
   2  -4   1        575.50        657.38         8.63 o                         
   3  -4   1        440.12        457.63         5.98 o                         
   4  -4   1         27.25         34.85         1.81 o                         
   5  -4   1         12.86         15.11         1.13 o                         
   6  -4   1          0.71         -0.76         0.76 o                         
   7  -4   1          1.21          1.68         1.02 o                         
   8  -4   1         20.79         17.78         1.76 o                         
   9  -4   1         84.24         82.88         5.55 o                         
  10  -4   1          5.73          4.62         1.87 o                         
 -12  -3   1         23.45         23.46         2.70 o                         
 -11  -3   1          6.87         11.34         2.15 o                         
 -10  -3   1          2.96          1.95         1.55 o                         
  -9  -3   1         39.59         31.50         2.76 o                         
  -8  -3   1          0.91          1.45         0.81 o                         
  -7  -3   1         89.53         85.23         2.18 o                         
  -6  -3   1        708.33        720.02         7.83 o                         
  -5  -3   1         97.14        116.37         2.09 o                         
  -4  -3   1         29.05         29.66         1.03 o                         
  -3  -3   1        121.45         93.08         1.44 o                         
  -2  -3   1         66.53         69.78         0.95 o                         
  -1  -3   1        508.66        499.54         4.00 o                         
   0  -3   1        419.09        403.57         4.68 o                         
   1  -3   1         41.96         40.20         0.81 o                         
   2  -3   1        180.25        169.21         2.43 o                         
   3  -3   1         34.40         34.64         1.10 o                         
   4  -3   1         44.72         48.50         1.84 o                         
   5  -3   1        123.44        127.68         3.58 o                         
   6  -3   1         29.43         30.35         2.15 o                         
   7  -3   1        512.76        514.15         8.81 o                         
   8  -3   1          0.07          0.84         1.06 o                         
   9  -3   1         20.95         16.75         2.13 o                         
  10  -3   1          8.63          7.05         3.01 o                         
 -12  -2   1          0.56         -1.68         2.29 o                         
 -11  -2   1          2.08          0.60         1.62 o                         
 -10  -2   1         42.93         36.59         3.01 o                         
  -9  -2   1        262.65        255.22         6.49 o                         
  -8  -2   1         39.77         41.32         2.01 o                         
  -7  -2   1          6.85          8.39         1.06 o                         
  -6  -2   1        233.58        239.94         4.19 o                         
  -5  -2   1          4.59          1.44         0.52 o                         
  -4  -2   1         15.92         22.72         0.96 o                         
  -3  -2   1          8.93          6.09         0.40 o                         
  -2  -2   1        255.14        234.09         2.11 o                         
  -1  -2   1        262.47        264.33         2.11 o                         
   0  -2   1       2748.93       2524.68        20.64 o                         
   1  -2   1         12.07         15.36         0.63 o                         
   2  -2   1       1610.06       1562.95        12.49 o                         
   3  -2   1        108.78        108.30         2.02 o                         
   4  -2   1         11.03         15.45         0.74 o                         
   5  -2   1        341.27        348.00         4.83 o                         
   6  -2   1        628.73        614.10         8.86 o                         
   7  -2   1        474.01        474.80         7.30 o                         
   8  -2   1        315.17        303.37         5.31 o                         
   9  -2   1         85.47         84.77         6.71 o                         
  10  -2   1          0.02         -1.46         1.46 o                         
  11  -2   1         15.90         14.40         2.42 o                         
 -11  -1   1         63.22         59.86         4.04 o                         
 -10  -1   1         27.57         27.00         3.01 o                         
  -9  -1   1        108.56        105.31         3.25 o                         
  -8  -1   1          4.01          3.15         0.88 o                         
  -7  -1   1        103.38        102.46         3.42 o                         
  -6  -1   1         64.22         69.94         2.24 o                         
  -5  -1   1        162.95        182.63         3.59 o                         
  -4  -1   1        672.49        628.90         5.85 o                         
  -3  -1   1        189.50        184.78         2.44 o                         
  -2  -1   1       3317.08       3091.84        21.78 o                         
  -1  -1   1          7.55          4.81         0.28 o                         
   1  -1   1        134.02        129.71         1.93 o                         
   2  -1   1       4277.09       4133.51        40.15 o                         
   3  -1   1       4414.59       4150.07        29.17 o                         
   4  -1   1       1651.91       1626.43        12.68 o                         
   5  -1   1        830.28        783.19         8.13 o                         
   6  -1   1        119.08        103.22         2.53 o                         
   7  -1   1          0.20          0.96         0.84 o                         
   8  -1   1         31.70         32.96         2.48 o                         
   9  -1   1          0.13          0.25         0.95 o                         
  10  -1   1         21.92         22.08         2.52 o                         
  11  -1   1         64.80         72.60         4.67 o                         
 -11   0   1         33.90         35.86         3.44 o                         
 -10   0   1         35.37         36.33         2.97 o                         
  -9   0   1         87.07         80.18         3.30 o                         
  -8   0   1          1.04          2.19         0.92 o                         
  -7   0   1        149.02        146.62         3.54 o                         
  -6   0   1        311.40        290.41         4.57 o                         
  -5   0   1          2.11          1.56         0.46 o                         
  -4   0   1        183.76        210.26         2.95 o                         
  -3   0   1        665.41        630.28         5.59 o                         
  -2   0   1       1711.98       1630.08        11.53 o                         
  -1   0   1         42.03         34.16         0.59 o                         
   1   0   1        981.46        904.36         8.09 o                         
   2   0   1        781.48        778.26        10.46 o                         
   3   0   1        947.22        944.40         7.55 o                         
   4   0   1         87.43         85.67         1.68 o                         
   5   0   1         44.30         55.98         1.91 o                         
   6   0   1         46.36         45.77         2.19 o                         
   7   0   1          0.59          0.37         0.64 o                         
   8   0   1         18.77         18.21         1.82 o                         
   9   0   1          1.01         -0.08         1.59 o                         
  10   0   1         33.89         30.07         2.96 o                         
  11   0   1          7.19          6.80         1.74 o                         
 -11   1   1          0.00         -0.66         2.64 o                         
 -10   1   1          2.12          3.38         1.56 o                         
  -9   1   1          1.12          1.21         1.18 o                         
  -8   1   1        528.90        512.24         8.46 o                         
  -7   1   1        356.82        357.49         5.91 o                         
  -6   1   1         10.84         10.42         1.11 o                         
  -5   1   1        188.38        182.67         4.27 o                         
  -4   1   1        368.85        384.79         4.01 o                         
  -3   1   1        674.53        680.76         6.05 o                         
  -2   1   1       5377.33       5091.30        34.06 o                         
  -1   1   1       2504.69       2386.87        15.62 o                         
   1   1   1          0.59          1.05         0.12 o                         
   2   1   1        426.72        422.92         3.62 o                         
   3   1   1        238.55        213.46         2.55 o                         
   4   1   1        227.25        239.45         3.15 o                         
   5   1   1        284.79        278.30         3.91 o                         
   6   1   1         19.54         18.76         1.36 o                         
   7   1   1          0.89          2.04         0.70 o                         
   8   1   1          7.20          8.02         1.06 o                         
   9   1   1         72.83         76.63         3.43 o                         
  10   1   1         25.60         28.02         2.47 o                         
  11   1   1         11.52         13.51         1.97 o                         
  12   1   1          0.84          1.02         1.65 o                         
 -11   2   1          1.26         -1.18         1.96 o                         
 -10   2   1         16.80         16.28         2.58 o                         
  -9   2   1          1.63          1.48         1.54 o                         
  -8   2   1        264.94        257.68         5.26 o                         
  -7   2   1        115.78        114.93         3.06 o                         
  -6   2   1        157.22        146.27         2.97 o                         
  -5   2   1        307.89        289.42         3.95 o                         
  -4   2   1       1384.86       1394.61        11.35 o                         
  -3   2   1        288.47        284.82         3.28 o                         
  -2   2   1        682.65        719.30         5.99 o                         
  -1   2   1        756.51        708.06         5.66 o                         
   0   2   1       1322.18       1190.21         7.96 o                         
   1   2   1         23.99         23.95         0.49 o                         
   2   2   1       3046.16       2886.92        20.23 o                         
   3   2   1        723.46        680.77         5.74 o                         
   4   2   1        738.72        750.22         7.21 o                         
   5   2   1        266.55        272.59         3.91 o                         
   6   2   1        271.43        271.52         4.72 o                         
   7   2   1          0.12          1.90         0.81 o                         
   8   2   1         33.11         34.39         2.37 o                         
   9   2   1         88.77         90.37         3.09 o                         
  10   2   1         78.63         83.80         4.64 o                         
  11   2   1        101.18        102.02         4.13 o                         
  12   2   1         49.28         53.49         4.33 o                         
 -10   3   1          6.85          2.49         2.42 o                         
  -9   3   1         45.77         48.73         3.20 o                         
  -8   3   1         52.14         46.11         3.71 o                         
  -7   3   1        295.25        283.87         5.05 o                         
  -6   3   1        151.72        149.12         2.94 o                         
  -5   3   1        292.50        277.96         3.56 o                         
  -4   3   1        222.09        203.03         3.26 o                         
  -3   3   1         70.11         70.37         1.65 o                         
  -2   3   1       1754.65       1713.76        13.63 o                         
  -1   3   1         25.00         30.40         0.67 o                         
   0   3   1        641.88        614.78         4.83 o                         
   1   3   1       1206.69       1178.21         8.93 o                         
   2   3   1       4468.83       4248.91        30.49 o                         
   3   3   1        163.77        163.68         2.27 o                         
   4   3   1          0.16          0.53         0.26 o                         
   5   3   1        298.36        310.48         4.16 o                         
   6   3   1        109.81        124.38         2.51 o                         
   7   3   1        156.04        155.67         3.46 o                         
   8   3   1         48.28         44.17         2.05 o                         
   9   3   1        211.46        218.54         5.31 o                         
  10   3   1         16.20         12.20         1.64 o                         
  11   3   1         63.82         57.18         3.34 o                         
  12   3   1         15.40         15.81         2.50 o                         
 -10   4   1         17.27         11.77         3.26 o                         
  -9   4   1         14.17         14.26         2.40 o                         
  -8   4   1         52.92         48.77         3.60 o                         
  -7   4   1          0.39          0.02         0.58 o                         
  -6   4   1        676.08        651.27         6.83 o                         
  -5   4   1         31.51         33.59         1.33 o                         
  -4   4   1         85.48         87.99         1.76 o                         
  -3   4   1          3.62          1.74         0.37 o                         
  -2   4   1        191.23        233.24         2.78 o                         
  -1   4   1         11.98         15.28         0.62 o                         
   0   4   1          0.32          0.36         0.18 o                         
   1   4   1        797.00        851.69         6.37 o                         
   2   4   1        144.36        147.47         1.59 o                         
   3   4   1        697.29        717.09         6.47 o                         
   4   4   1        509.34        525.23         5.31 o                         
   5   4   1        399.50        432.32         5.02 o                         
   6   4   1         64.51         69.59         2.06 o                         
   7   4   1         26.03         30.76         1.46 o                         
   8   4   1         86.24         84.11         2.65 o                         
   9   4   1          6.63          8.24         1.28 o                         
  10   4   1         14.83         12.77         1.81 o                         
  11   4   1          4.14          3.16         1.35 o                         
  12   4   1          0.36          1.20         2.42 o                         
  -9   5   1         31.35         36.12         3.38 o                         
  -8   5   1         32.98         30.95         2.90 o                         
  -7   5   1         68.54         67.68         3.73 o                         
  -6   5   1         37.39         38.55         1.80 o                         
  -5   5   1          0.10         -0.53         0.53 o                         
  -4   5   1         12.73         14.07         1.25 o                         
  -3   5   1        111.34        110.55         2.09 o                         
  -2   5   1         27.81         26.89         0.88 o                         
  -1   5   1        447.14        472.36         4.02 o                         
   0   5   1        470.28        484.82         4.11 o                         
   1   5   1       1108.04       1137.39         8.10 o                         
   2   5   1         28.90         31.89         0.78 o                         
   3   5   1       1936.06       2054.24        13.34 o                         
   4   5   1        199.06        212.78         3.14 o                         
   5   5   1          2.49          0.42         0.48 o                         
   6   5   1          0.62          0.76         0.69 o                         
   7   5   1          2.41          2.32         0.98 o                         
   8   5   1        153.32        142.95         3.30 o                         
   9   5   1          3.80          2.79         1.03 o                         
  10   5   1          0.75         -0.13         1.12 o                         
  11   5   1          0.62          0.56         1.29 o                         
  12   5   1          0.04          1.44         1.80 o                         
  -9   6   1          7.45          8.07         2.74 o                         
  -8   6   1          0.60         -1.57         1.57 o                         
  -7   6   1          5.62          4.71         1.58 o                         
  -6   6   1          1.16          1.59         0.97 o                         
  -5   6   1          4.63          2.72         1.03 o                         
  -4   6   1          2.61          3.95         0.74 o                         
  -3   6   1         34.52         31.78         1.48 o                         
  -2   6   1         17.11         15.24         0.82 o                         
  -1   6   1        143.83        138.43         1.97 o                         
   0   6   1         41.85         57.50         1.23 o                         
   1   6   1        272.96        281.11         2.67 o                         
   2   6   1         62.19         53.87         1.03 o                         
   3   6   1        117.75        132.48         1.86 o                         
   4   6   1        157.34        172.53         2.86 o                         
   5   6   1         17.94         21.12         1.25 o                         
   6   6   1          0.27          0.88         0.55 o                         
   7   6   1        212.16        200.04         3.89 o                         
   8   6   1         36.96         35.85         2.13 o                         
   9   6   1          9.03         10.52         1.68 o                         
  10   6   1         48.16         49.52         2.70 o                         
  11   6   1          9.82          8.63         1.90 o                         
  12   6   1         31.83         35.36         4.08 o                         
  -8   7   1          3.25          3.13         2.38 o                         
  -7   7   1          0.37         -1.31         1.35 o                         
  -6   7   1          4.64          4.85         1.66 o                         
  -5   7   1          7.41         10.88         1.15 o                         
  -4   7   1         37.87         31.83         1.60 o                         
  -3   7   1         38.80         45.26         1.72 o                         
  -2   7   1          2.97          2.82         0.46 o                         
  -1   7   1        673.24        671.84         6.91 o                         
   0   7   1        776.35        780.01         7.33 o                         
   1   7   1        211.19        222.10         3.29 o                         
   2   7   1         81.41         91.40         1.83 o                         
   3   7   1         52.68         51.28         1.17 o                         
   4   7   1          0.22          0.48         0.41 o                         
   5   7   1          4.39          6.45         0.79 o                         
   6   7   1        311.76        319.25         5.30 o                         
   7   7   1        111.07        102.98         2.89 o                         
   8   7   1         37.31         34.68         2.45 o                         
   9   7   1        132.52        127.03         4.42 o                         
  10   7   1          3.08          1.30         1.14 o                         
  11   7   1          8.35          8.44         1.86 o                         
  -7   8   1          9.16          3.13         2.11 o                         
  -6   8   1          7.77          5.73         1.68 o                         
  -5   8   1          0.04          0.29         1.09 o                         
  -4   8   1          7.81          3.12         0.95 o                         
  -3   8   1        117.54        125.76         3.47 o                         
  -2   8   1         58.37         57.56         2.54 o                         
  -1   8   1        284.80        287.93         4.90 o                         
   0   8   1          0.43          0.70         0.48 o                         
   1   8   1         64.28         68.06         2.07 o                         
   2   8   1          0.32          0.62         0.47 o                         
   3   8   1         24.04         18.61         0.88 o                         
   4   8   1          2.55          1.73         0.48 o                         
   5   8   1         14.09         14.02         1.12 o                         
   6   8   1          1.47          4.32         0.83 o                         
   7   8   1          1.36          0.31         0.72 o                         
   8   8   1        312.10        289.32         5.70 o                         
   9   8   1         23.84         15.83         2.41 o                         
  10   8   1          9.11          8.21         1.80 o                         
  11   8   1         23.12         22.71         3.09 o                         
  -6   9   1         20.47         26.04         4.83 o                         
  -5   9   1         52.69         50.49         3.92 o                         
  -4   9   1         24.86         22.77         2.46 o                         
  -3   9   1         11.43         12.50         1.29 o                         
  -2   9   1         80.25         72.91         2.31 o                         
  -1   9   1         15.55         17.76         1.12 o                         
   0   9   1        110.44        106.20         2.47 o                         
   1   9   1        165.48        171.21         5.20 o                         
   2   9   1        105.63         94.01         2.02 o                         
   3   9   1         45.05         41.83         1.56 o                         
   4   9   1         45.11         31.05         1.44 o                         
   5   9   1         64.82         59.39         1.89 o                         
   6   9   1        521.81        477.26         6.71 o                         
   7   9   1         40.57         40.93         2.19 o                         
   8   9   1          0.80          0.82         1.20 o                         
   9   9   1         13.87         16.27         1.76 o                         
  10   9   1          7.93          6.05         2.02 o                         
  11   9   1         14.10          9.27         2.98 o                         
  -5  10   1          1.79          0.70         1.93 o                         
  -4  10   1          5.37          6.36         1.59 o                         
  -3  10   1          0.53          1.14         1.33 o                         
  -2  10   1         20.97         20.62         1.97 o                         
  -1  10   1         18.29         20.40         1.72 o                         
   0  10   1         37.91         34.85         1.35 o                         
   1  10   1          2.71          4.10         1.42 o                         
   2  10   1         22.94         24.02         2.30 o                         
   3  10   1          7.25          9.43         0.83 o                         
   4  10   1        183.61        147.69         2.72 o                         
   5  10   1         19.90         14.51         1.27 o                         
   6  10   1         20.94         21.57         1.46 o                         
   7  10   1         16.28         15.38         1.39 o                         
   8  10   1         40.91         30.67         2.47 o                         
   9  10   1         19.95         20.24         2.45 o                         
  10  10   1         14.58         17.39         2.67 o                         
  -4  11   1          0.00         -0.95         1.67 o                         
  -3  11   1          4.59          5.23         1.43 o                         
  -2  11   1         22.39         31.82         3.17 o                         
  -1  11   1          7.45          7.68         1.04 o                         
   0  11   1         54.53         51.49         3.21 o                         
   1  11   1          4.21          3.47         1.43 o                         
   2  11   1        187.03        175.01         5.54 o                         
   3  11   1          2.19          0.66         1.37 o                         
   4  11   1        130.75        126.49         3.11 o                         
   5  11   1          1.20          0.27         0.84 o                         
   6  11   1         55.65         45.14         5.91 o                         
   7  11   1         11.78          9.67         1.52 o                         
   8  11   1          9.30         10.18         1.78 o                         
   9  11   1          0.06         -0.98         1.38 o                         
  -2  12   1        122.74        110.94         4.14 o                         
  -1  12   1          4.46          2.34         3.31 o                         
   0  12   1         22.71         20.37         2.80 o                         
   1  12   1         11.41         13.66         1.92 o                         
   2  12   1         14.65         17.64         2.60 o                         
   3  12   1         29.22         28.82         2.96 o                         
   4  12   1         57.27         68.94         3.54 o                         
   5  12   1          0.33         -0.92         0.92 o                         
   6  12   1          9.96         13.27         1.78 o                         
   7  12   1         24.85         29.21         2.43 o                         
   8  12   1         11.83         10.79         3.03 o                         
   0  13   1         17.05         28.28         6.94 o                         
   1  13   1         19.81         17.59         2.80 o                         
   2  13   1          8.21          4.92         4.17 o                         
   3  13   1          5.78          4.74         1.77 o                         
   4  13   1         91.29         94.69         5.97 o                         
   5  13   1          2.42          0.07         2.04 o                         
   6  13   1          7.18         11.35         2.70 o                         
  -6 -12   2          0.01          1.87         2.04 o                         
  -5 -12   2          0.37          2.37         1.82 o                         
  -4 -12   2          1.88          6.11         1.98 o                         
  -3 -12   2          0.45         -1.44         1.53 o                         
  -2 -12   2         40.31         39.70         3.43 o                         
  -1 -12   2          0.59         -1.48         2.04 o                         
   0 -12   2          5.45          2.21         1.69 o                         
   1 -12   2          1.10          1.96         2.23 o                         
  -8 -11   2         10.17         12.76         2.43 o                         
  -7 -11   2         21.58         26.44         2.24 o                         
  -6 -11   2         53.38         57.98         2.50 o                         
  -5 -11   2          0.09          3.57         3.62 o                         
  -4 -11   2          3.10          1.88         1.14 o                         
  -3 -11   2         14.55         12.21         1.76 o                         
  -2 -11   2         29.01         26.91         2.44 o                         
  -1 -11   2          6.67          5.25         1.69 o                         
   0 -11   2          0.23          0.62         1.53 o                         
   1 -11   2         11.61         12.23         2.12 o                         
   2 -11   2         32.22         40.26         5.54 o                         
   3 -11   2          0.08         -1.00         3.09 o                         
  -9 -10   2          0.07         -1.05         1.50 o                         
  -8 -10   2         34.54         37.68         2.67 o                         
  -7 -10   2          1.38          1.31         0.96 o                         
  -6 -10   2         16.09         14.98         2.20 o                         
  -5 -10   2         11.12          6.55         1.18 o                         
  -4 -10   2          0.80         -0.79         0.87 o                         
  -3 -10   2          0.77          0.10         0.88 o                         
  -2 -10   2         90.32         94.39         5.52 o                         
  -1 -10   2          1.82          2.69         1.19 o                         
   0 -10   2          0.07          1.39         1.09 o                         
   1 -10   2          2.47          2.99         1.25 o                         
   2 -10   2          0.03         -0.92         1.34 o                         
   3 -10   2          7.63          7.11         1.10 o                         
   4 -10   2          3.37          2.66         1.69 o                         
   5 -10   2          0.90         -0.43         1.32 o                         
 -10  -9   2         70.15         68.48         4.63 o                         
  -9  -9   2         10.68          6.49         1.81 o                         
  -8  -9   2         15.84         14.69         2.20 o                         
  -7  -9   2         15.77         17.38         1.53 o                         
  -6  -9   2          2.92          2.40         0.80 o                         
  -5  -9   2          2.41          3.76         0.95 o                         
  -4  -9   2         35.35         37.43         1.39 o                         
  -3  -9   2          0.48          1.32         0.79 o                         
  -2  -9   2        111.31        115.56         3.84 o                         
  -1  -9   2         23.88         22.64         2.13 o                         
   0  -9   2        343.71        332.45         7.31 o                         
   1  -9   2          3.65          3.42         1.11 o                         
   2  -9   2          0.54          0.44         0.49 o                         
   3  -9   2          0.63          1.37         0.93 o                         
   4  -9   2          8.60          6.90         1.18 o                         
   5  -9   2          6.52          6.90         1.71 o                         
   6  -9   2          0.02         -0.91         2.65 o                         
 -10  -8   2         55.45         62.52         8.06 o                         
  -9  -8   2         12.39         13.20         2.01 o                         
  -8  -8   2         14.89         16.93         1.63 o                         
  -7  -8   2         17.78         17.01         1.38 o                         
  -6  -8   2          9.88         10.96         1.04 o                         
  -5  -8   2         10.85         11.09         0.82 o                         
  -4  -8   2          0.10          1.04         0.57 o                         
  -3  -8   2          9.11          4.80         0.93 o                         
  -2  -8   2          5.10          6.62         0.98 o                         
  -1  -8   2         21.06         25.26         2.49 o                         
   0  -8   2        471.45        464.09         7.74 o                         
   1  -8   2        202.78        194.10         4.96 o                         
   2  -8   2         82.18         78.44         1.66 o                         
   3  -8   2          0.42          0.58         0.70 o                         
   4  -8   2          3.33          1.25         0.71 o                         
   5  -8   2         12.18         10.07         1.51 o                         
   6  -8   2          0.02         -0.70         1.38 o                         
   7  -8   2          0.06         -0.35         1.83 o                         
 -11  -7   2          2.83          1.17         1.81 o                         
 -10  -7   2          4.51          3.99         1.82 o                         
  -9  -7   2          5.63          5.12         1.53 o                         
  -8  -7   2         64.10         62.79         2.75 o                         
  -7  -7   2          0.11         -0.21         0.84 o                         
  -6  -7   2         76.30         72.77         2.21 o                         
  -5  -7   2         96.03         95.84         2.01 o                         
  -4  -7   2         85.42         77.74         1.70 o                         
  -3  -7   2          9.34          8.84         0.69 o                         
  -2  -7   2         14.80         15.69         1.47 o                         
  -1  -7   2          7.53         11.83         1.08 o                         
   0  -7   2         60.69         58.63         2.19 o                         
   1  -7   2        139.98        140.29         2.87 o                         
   2  -7   2         90.99         88.22         1.93 o                         
   3  -7   2         12.46         11.50         0.86 o                         
   4  -7   2         17.03         17.94         1.14 o                         
   5  -7   2         30.32         31.40         1.54 o                         
   6  -7   2         22.58         30.27         2.18 o                         
   7  -7   2         10.91          4.75         1.52 o                         
   8  -7   2         26.13         27.65         3.54 o                         
 -11  -6   2         34.94         33.95         3.59 o                         
 -10  -6   2          6.48          9.04         1.92 o                         
  -9  -6   2        120.93        125.64         4.82 o                         
  -8  -6   2         77.91         84.93         3.84 o                         
  -7  -6   2         11.65         10.41         1.16 o                         
  -6  -6   2         14.26         15.87         1.30 o                         
  -5  -6   2        370.24        376.68         4.97 o                         
  -4  -6   2        244.49        238.91         3.41 o                         
  -3  -6   2         64.73         73.30         1.45 o                         
  -2  -6   2          7.56          5.09         0.63 o                         
  -1  -6   2          0.44          0.91         0.48 o                         
   0  -6   2        250.94        219.60         4.81 o                         
   1  -6   2         33.52         30.97         1.03 o                         
   2  -6   2         90.68         82.25         1.50 o                         
   3  -6   2        374.43        365.03         4.52 o                         
   4  -6   2        227.49        220.14         3.80 o                         
   5  -6   2        187.58        173.77         3.71 o                         
   6  -6   2          0.16          0.09         0.99 o                         
   7  -6   2          3.70          1.49         1.16 o                         
   8  -6   2         12.74         14.35         1.93 o                         
 -11  -5   2          2.03          3.80         2.07 o                         
 -10  -5   2          0.84         -1.20         1.20 o                         
  -9  -5   2          6.18          4.31         1.39 o                         
  -8  -5   2          2.71          2.35         0.99 o                         
  -7  -5   2        251.72        234.70         3.86 o                         
  -6  -5   2         76.22         74.26         1.95 o                         
  -5  -5   2        124.41        107.49         2.17 o                         
  -4  -5   2          0.45         -0.15         0.33 o                         
  -3  -5   2        140.05        161.24         2.25 o                         
  -2  -5   2        406.09        468.43         4.14 o                         
  -1  -5   2        931.87        965.69        10.57 o                         
   0  -5   2          1.70          3.49         0.55 o                         
   1  -5   2        526.71        513.10         5.42 o                         
   2  -5   2        157.89        176.39         2.60 o                         
   3  -5   2        138.87        147.90         2.35 o                         
   4  -5   2        112.66        110.78         2.58 o                         
   5  -5   2         35.53         31.24         1.89 o                         
   6  -5   2          0.31          0.34         0.92 o                         
   7  -5   2         80.29         79.55         4.42 o                         
   8  -5   2          0.62          1.76         1.52 o                         
   9  -5   2          0.85         -0.30         1.92 o                         
 -11  -4   2          0.09         -1.52         1.52 o                         
 -10  -4   2          1.57          0.65         1.38 o                         
  -9  -4   2          7.21          6.99         1.36 o                         
  -8  -4   2         15.05         16.44         1.59 o                         
  -7  -4   2         22.18         27.74         1.58 o                         
  -6  -4   2        198.37        199.33         3.78 o                         
  -5  -4   2          8.05          6.98         0.70 o                         
  -4  -4   2          1.02          1.06         0.38 o                         
  -3  -4   2        574.22        576.62         4.69 o                         
  -2  -4   2        457.95        497.90         4.21 o                         
  -1  -4   2        433.05        468.96         5.36 o                         
   0  -4   2         22.16         32.74         0.84 o                         
   1  -4   2        158.97        169.76         2.23 o                         
   2  -4   2        838.46        830.38         6.58 o                         
   3  -4   2        103.65        107.01         2.12 o                         
   4  -4   2          1.94          2.61         0.53 o                         
   5  -4   2         13.16         11.30         1.60 o                         
   6  -4   2         26.66         24.86         1.67 o                         
   7  -4   2         16.72         18.95         1.87 o                         
   8  -4   2         11.44         14.27         1.57 o                         
   9  -4   2          0.36         -0.80         1.28 o                         
  10  -4   2         11.77         14.48         3.03 o                         
 -11  -3   2         31.22         27.18         2.78 o                         
 -10  -3   2         31.58         30.04         2.77 o                         
  -9  -3   2          0.70         -0.64         1.03 o                         
  -8  -3   2          0.12          1.42         1.01 o                         
  -7  -3   2        120.07        113.40         3.07 o                         
  -6  -3   2         82.55         80.68         2.31 o                         
  -5  -3   2        228.56        232.61         3.25 o                         
  -4  -3   2         37.00         34.57         1.01 o                         
  -3  -3   2          4.34          4.47         0.42 o                         
  -2  -3   2        416.74        388.22         3.55 o                         
  -1  -3   2         10.45         14.18         0.44 o                         
   0  -3   2       2438.47       2384.32        18.00 o                         
   1  -3   2          0.05          1.24         0.24 o                         
   2  -3   2          0.17          0.30         0.28 o                         
   3  -3   2          8.00         10.03         0.76 o                         
   4  -3   2        534.15        567.01         9.65 o                         
   5  -3   2         33.49         33.89         2.08 o                         
   6  -3   2         31.78         27.55         1.84 o                         
   7  -3   2         42.44         46.75         3.42 o                         
   8  -3   2        103.26        101.75         3.83 o                         
   9  -3   2         39.25         33.48         2.57 o                         
  10  -3   2         19.27         15.66         2.14 o                         
 -11  -2   2         25.20         27.54         3.02 o                         
 -10  -2   2         24.08         27.22         2.80 o                         
  -9  -2   2         11.62          8.89         1.78 o                         
  -8  -2   2         24.68         30.45         2.41 o                         
  -7  -2   2          1.42          2.45         0.85 o                         
  -6  -2   2         11.07          6.41         0.82 o                         
  -5  -2   2        116.51        115.20         2.60 o                         
  -4  -2   2        935.14        902.22         7.88 o                         
  -3  -2   2          4.68          1.71         0.28 o                         
  -2  -2   2        588.16        561.88         4.33 o                         
  -1  -2   2       1180.35       1146.35         8.83 o                         
   0  -2   2        485.15        469.41         3.60 o                         
   1  -2   2        449.99        445.28         4.04 o                         
   2  -2   2        239.10        224.70         2.41 o                         
   3  -2   2         60.87         73.41         1.22 o                         
   4  -2   2        743.73        816.27         8.34 o                         
   5  -2   2         41.44         39.92         1.37 o                         
   6  -2   2         18.33         22.14         1.60 o                         
   7  -2   2         42.47         44.93         1.98 o                         
   8  -2   2         58.30         58.45         2.54 o                         
   9  -2   2          2.01          1.18         0.94 o                         
  10  -2   2          4.46          5.98         1.62 o                         
  11  -2   2         11.51         14.29         2.62 o                         
 -11  -1   2          3.17          3.68         1.81 o                         
 -10  -1   2         13.42         16.98         2.13 o                         
  -9  -1   2         12.43         10.92         2.03 o                         
  -8  -1   2         25.80         26.65         3.00 o                         
  -7  -1   2         78.44         74.29         3.04 o                         
  -6  -1   2        194.55        186.05         4.19 o                         
  -5  -1   2        115.12        130.09         2.66 o                         
  -4  -1   2        234.72        257.09         3.22 o                         
  -3  -1   2       2881.31       2803.05        21.06 o                         
  -2  -1   2        144.61        125.43         1.62 o                         
  -1  -1   2         66.57         74.37         1.06 o                         
   0  -1   2       3626.49       3396.98        25.18 o                         
   1  -1   2          0.37          0.40         0.25 o                         
   2  -1   2        148.21        144.97         1.56 o                         
   3  -1   2         26.17         25.25         0.79 o                         
   4  -1   2         44.66         38.72         1.03 o                         
   5  -1   2        992.44       1009.74        10.29 o                         
   6  -1   2        243.24        248.79         4.40 o                         
   7  -1   2        278.96        282.11         6.03 o                         
   8  -1   2          1.13         -0.13         0.82 o                         
   9  -1   2         28.74         31.31         2.16 o                         
  10  -1   2          1.26          0.37         1.12 o                         
  11  -1   2         50.02         58.42         3.97 o                         
 -11   0   2          0.00         -0.51         1.66 o                         
 -10   0   2         14.65         11.72         1.90 o                         
  -9   0   2         69.97         78.30         3.94 o                         
  -8   0   2         29.18         32.40         1.85 o                         
  -7   0   2         25.95         26.18         1.76 o                         
  -6   0   2        109.55        124.30         3.05 o                         
  -5   0   2        296.56        302.92         4.75 o                         
  -4   0   2        827.75        866.89         7.94 o                         
  -3   0   2         97.60        103.64         1.52 o                         
  -2   0   2          0.01          0.43         0.21 o                         
  -1   0   2        562.51        561.68         4.40 o                         
   0   0   2          6.39          5.95         0.45 o                         
   1   0   2       3568.56       3434.15        28.05 o                         
   2   0   2       1995.85       1852.16        12.44 o                         
   3   0   2       3348.71       3268.77        22.42 o                         
   4   0   2          7.75          9.48         0.63 o                         
   5   0   2        517.81        507.93         6.33 o                         
   6   0   2         12.29         14.98         1.15 o                         
   7   0   2         14.24         14.51         1.38 o                         
   8   0   2        123.34        122.23         3.43 o                         
   9   0   2         38.92         36.05         2.40 o                         
  10   0   2         30.43         37.48         2.67 o                         
  11   0   2          0.17          0.53         1.34 o                         
 -11   1   2          1.57          1.13         1.79 o                         
 -10   1   2         10.99         16.95         2.27 o                         
  -9   1   2          7.74          6.61         1.54 o                         
  -8   1   2         23.87         20.57         2.01 o                         
  -7   1   2          9.24          9.52         1.15 o                         
  -6   1   2         58.70         52.66         2.30 o                         
  -5   1   2          7.84         10.05         0.95 o                         
  -4   1   2        314.79        319.76         3.99 o                         
  -3   1   2          0.47          0.30         0.26 o                         
  -2   1   2        174.13        171.02         1.96 o                         
  -1   1   2       1511.28       1496.91        12.80 o                         
   0   1   2       1373.23       1270.63        10.42 o                         
   3   1   2       2806.44       2668.20        18.51 o                         
   4   1   2        278.37        289.57         4.87 o                         
   5   1   2         15.02         15.77         0.91 o                         
   6   1   2          0.02         -0.18         0.46 o                         
   7   1   2          0.98          0.47         0.56 o                         
   8   1   2         10.67         11.38         1.75 o                         
   9   1   2         89.69         94.24         3.25 o                         
  10   1   2         91.12         91.59         3.64 o                         
  11   1   2          0.00         -0.01         1.27 o                         
  12   1   2         18.12         17.41         2.45 o                         
 -11   2   2          1.15          0.48         5.35 o                         
 -10   2   2         33.76         31.47         2.79 o                         
  -9   2   2          0.67          0.44         1.75 o                         
  -8   2   2          0.09         -1.24         1.24 o                         
  -7   2   2          0.06          0.48         0.76 o                         
  -6   2   2         64.75         65.20         2.31 o                         
  -5   2   2        455.44        447.80         5.53 o                         
  -4   2   2          2.33          2.09         0.43 o                         
  -3   2   2          0.38          0.27         0.30 o                         
  -2   2   2          1.07          3.16         0.35 o                         
  -1   2   2          9.69         18.69         0.54 o                         
   0   2   2       1854.99       1724.49        13.94 o                         
   1   2   2         93.31         91.29         1.15 o                         
   3   2   2        101.58        112.41         1.47 o                         
   4   2   2        228.21        221.28         2.73 o                         
   5   2   2          0.10          0.90         0.36 o                         
   6   2   2         22.39         17.48         1.25 o                         
   7   2   2         21.81         21.00         1.49 o                         
   8   2   2         34.85         33.42         1.89 o                         
   9   2   2        140.35        146.92         4.03 o                         
  10   2   2          3.35          6.13         1.36 o                         
  11   2   2          0.02          0.13         1.13 o                         
  12   2   2          4.93          6.94         2.24 o                         
 -10   3   2          1.65         -1.89         1.89 o                         
  -9   3   2          3.24          3.22         1.41 o                         
  -8   3   2          5.52          5.50         1.29 o                         
  -7   3   2         24.64         26.34         1.70 o                         
  -6   3   2        752.40        719.86         8.13 o                         
  -5   3   2        280.23        268.18         3.96 o                         
  -4   3   2         72.90         85.31         1.75 o                         
  -3   3   2        495.33        547.80         4.87 o                         
  -2   3   2       1238.78       1272.60         9.55 o                         
  -1   3   2         13.78         18.14         0.79 o                         
   0   3   2         44.47         54.75         0.84 o                         
   1   3   2         45.16         51.49         0.85 o                         
   2   3   2       8223.58       7783.83       203.74 o                         
   3   3   2        327.62        330.04         3.03 o                         
   4   3   2        115.62        109.37         1.78 o                         
   5   3   2        565.81        539.69         5.54 o                         
   6   3   2         60.26         55.46         1.95 o                         
   7   3   2         25.16         26.99         1.87 o                         
   8   3   2         98.07        102.50         2.86 o                         
   9   3   2          3.18          5.96         1.35 o                         
  10   3   2         70.64         67.07         3.16 o                         
  11   3   2          1.26          1.32         1.44 o                         
  12   3   2          1.42          0.56         2.22 o                         
 -10   4   2          1.81          0.96         2.52 o                         
  -9   4   2         39.43         40.93         3.68 o                         
  -8   4   2         41.98         38.37         2.43 o                         
  -7   4   2         19.56         18.38         1.39 o                         
  -6   4   2        173.84        164.70         3.01 o                         
  -5   4   2        205.66        218.19         3.27 o                         
  -4   4   2         40.20         56.79         1.46 o                         
  -3   4   2          0.35          0.03         0.31 o                         
  -2   4   2        129.02        122.10         2.04 o                         
  -1   4   2        408.93        430.40         4.21 o                         
   0   4   2        126.02        118.90         1.48 o                         
   1   4   2         54.63         49.49         0.84 o                         
   2   4   2        374.99        369.12         3.32 o                         
   3   4   2        940.46        937.97         8.50 o                         
   4   4   2        161.30        159.34         2.10 o                         
   5   4   2          1.11          0.69         0.37 o                         
   6   4   2        232.17        220.20         3.68 o                         
   7   4   2          3.07          2.95         0.66 o                         
   8   4   2          3.29          5.15         0.98 o                         
   9   4   2         20.00         22.15         1.70 o                         
  10   4   2         22.78         19.29         1.89 o                         
  11   4   2         44.59         46.06         2.87 o                         
  12   4   2          7.90          4.36         1.67 o                         
  -9   5   2         34.90         37.40         3.81 o                         
  -8   5   2          0.00          2.60         1.51 o                         
  -7   5   2          0.31         -0.23         1.06 o                         
  -6   5   2         39.78         36.09         1.49 o                         
  -5   5   2         52.30         60.36         2.14 o                         
  -4   5   2          2.40          3.46         0.52 o                         
  -3   5   2        250.71        232.12         3.30 o                         
  -2   5   2          3.92          2.25         0.53 o                         
  -1   5   2         33.14         38.18         0.98 o                         
   0   5   2        247.43        267.51         2.81 o                         
   1   5   2          5.41          5.11         0.42 o                         
   2   5   2         16.95         19.43         0.77 o                         
   3   5   2        104.08        103.27         1.54 o                         
   4   5   2         17.24         18.93         1.11 o                         
   5   5   2         17.04         17.21         1.25 o                         
   6   5   2         24.13         26.14         2.08 o                         
   7   5   2          0.86          0.50         0.53 o                         
   8   5   2         48.20         52.11         2.04 o                         
   9   5   2         30.36         30.49         1.81 o                         
  10   5   2          1.32         -0.23         0.96 o                         
  11   5   2          7.40          4.63         1.31 o                         
  12   5   2          1.83          2.84         1.63 o                         
  -9   6   2          0.49         -0.03         2.57 o                         
  -8   6   2          3.13          2.51         1.74 o                         
  -7   6   2         43.26         49.66         3.29 o                         
  -6   6   2          1.23          2.24         1.01 o                         
  -5   6   2         38.42         32.68         1.74 o                         
  -4   6   2          0.77          0.39         0.64 o                         
  -3   6   2          0.18         -0.10         0.45 o                         
  -2   6   2         24.60         21.95         1.09 o                         
  -1   6   2          5.09          4.50         0.54 o                         
   0   6   2        591.94        656.45         5.72 o                         
   1   6   2        207.05        197.25         2.27 o                         
   2   6   2        205.73        236.57         2.53 o                         
   3   6   2        178.45        198.71         2.57 o                         
   4   6   2         16.83         15.68         0.97 o                         
   5   6   2        580.52        574.99         7.19 o                         
   6   6   2        107.86        102.40         2.90 o                         
   7   6   2        258.08        243.58         4.72 o                         
   8   6   2         17.59         17.81         1.73 o                         
   9   6   2         25.99         30.67         3.05 o                         
  10   6   2         65.34         73.88         5.65 o                         
  11   6   2          6.29          7.35         2.25 o                         
  12   6   2          3.62          3.77         1.79 o                         
  -8   7   2         16.52         22.36         5.18 o                         
  -7   7   2         18.21         22.12         2.56 o                         
  -6   7   2          1.77          0.68         1.76 o                         
  -5   7   2          4.08          1.12         0.94 o                         
  -4   7   2        240.46        209.47         4.49 o                         
  -3   7   2         22.65         20.97         1.28 o                         
  -2   7   2          6.90          9.18         0.81 o                         
  -1   7   2        262.74        266.18         3.65 o                         
   0   7   2         34.81         37.76         1.33 o                         
   1   7   2          1.80          1.72         0.40 o                         
   2   7   2         24.02         22.50         1.02 o                         
   3   7   2        205.43        203.77         2.78 o                         
   4   7   2         40.19         42.84         1.05 o                         
   5   7   2          5.04          4.95         0.72 o                         
   6   7   2        141.82        129.17         3.12 o                         
   7   7   2         35.69         35.18         2.10 o                         
   8   7   2          9.30         11.98         1.49 o                         
   9   7   2         22.34         18.51         1.69 o                         
  10   7   2         28.48         23.00         2.01 o                         
  11   7   2         37.41         43.55         3.68 o                         
  12   7   2          0.21          1.02         1.71 o                         
  -7   8   2          2.67          4.16         1.98 o                         
  -6   8   2         19.10         18.79         2.57 o                         
  -5   8   2         11.44          9.76         1.49 o                         
  -4   8   2          4.13          3.89         1.10 o                         
  -3   8   2        230.83        239.06         4.19 o                         
  -2   8   2        117.83        123.94         3.20 o                         
  -1   8   2         94.57         92.94         2.08 o                         
   0   8   2        301.58        266.68         3.74 o                         
   1   8   2        404.70        400.57         5.23 o                         
   2   8   2          0.14          0.34         0.43 o                         
   3   8   2         11.21          9.92         0.74 o                         
   4   8   2        150.63        151.97         2.38 o                         
   5   8   2         28.71         21.66         1.26 o                         
   6   8   2          6.93          6.26         0.95 o                         
   7   8   2          7.84          8.52         1.11 o                         
   8   8   2          8.64         10.11         1.27 o                         
   9   8   2         40.14         43.57         2.60 o                         
  10   8   2          8.98          6.33         1.55 o                         
  11   8   2         64.82         61.00         5.95 o                         
  -6   9   2          6.19          6.67         2.98 o                         
  -5   9   2         27.95         24.12         2.82 o                         
  -4   9   2         74.09         86.50         3.91 o                         
  -3   9   2         20.68         25.43         1.84 o                         
  -2   9   2         18.41         19.86         1.47 o                         
  -1   9   2         30.24         32.75         1.48 o                         
   0   9   2         90.76         91.13         2.26 o                         
   1   9   2        222.41        213.63         3.71 o                         
   2   9   2        396.42        385.82         4.91 o                         
   3   9   2         21.42         23.37         1.24 o                         
   4   9   2         25.76         19.29         1.01 o                         
   5   9   2          4.05          2.48         0.64 o                         
   6   9   2         16.25          9.91         1.01 o                         
   7   9   2        100.71         92.88         2.75 o                         
   8   9   2          0.32         -0.82         1.02 o                         
   9   9   2          7.84          9.52         1.44 o                         
  10   9   2         14.39         13.43         1.94 o                         
  11   9   2          0.08         -1.16         2.25 o                         
  -5  10   2         33.19         35.23         5.08 o                         
  -4  10   2         23.75         24.89         3.63 o                         
  -3  10   2         75.28         86.68         5.14 o                         
  -2  10   2         36.12         30.39         2.09 o                         
  -1  10   2         83.27         78.96         2.62 o                         
   0  10   2         44.22         36.69         2.30 o                         
   1  10   2         56.77         53.49         2.19 o                         
   2  10   2          9.89         11.08         1.15 o                         
   3  10   2          0.13         -0.64         0.64 o                         
   4  10   2        262.27        235.94         3.51 o                         
   5  10   2         94.97         93.58         2.37 o                         
   6  10   2         93.45         85.79         2.43 o                         
   7  10   2          8.40          6.16         1.07 o                         
   8  10   2          6.94          8.97         1.62 o                         
   9  10   2          2.02          2.03         1.57 o                         
  10  10   2          0.29          0.70         1.42 o                         
  -4  11   2          0.09          0.74         1.67 o                         
  -3  11   2          1.76         -1.00         2.02 o                         
  -2  11   2          4.26          4.21         1.85 o                         
  -1  11   2          3.84          6.58         1.24 o                         
   0  11   2         58.17         56.03         3.41 o                         
   1  11   2         29.96         30.96         1.52 o                         
   2  11   2         81.49         72.88         3.74 o                         
   3  11   2         41.57         36.72         1.71 o                         
   4  11   2         62.98         62.25         3.15 o                         
   5  11   2         23.96         23.34         1.55 o                         
   6  11   2         13.25         15.20         1.40 o                         
   7  11   2         17.33         16.56         2.05 o                         
   8  11   2          1.11          0.29         1.62 o                         
   9  11   2          0.13          2.22         3.86 o                         
  10  11   2         24.07         30.49         8.14 o                         
  -2  12   2          7.47         10.68         2.72 o                         
  -1  12   2          6.84          8.60         1.47 o                         
   0  12   2          6.26          5.12         5.87 o                         
   1  12   2          0.02          0.80         1.88 o                         
   2  12   2         40.63         44.19         5.44 o                         
   3  12   2         12.20         19.38         2.26 o                         
   4  12   2         64.09         65.50         2.53 o                         
   5  12   2          0.60          0.59         1.07 o                         
   6  12   2         17.17         19.42         2.34 o                         
   7  12   2         77.33         79.53         3.09 o                         
   8  12   2         14.28         12.43         2.37 o                         
   0  13   2          3.08          7.82         2.63 o                         
   1  13   2          9.26         13.01         4.10 o                         
   2  13   2          1.79          3.44         2.15 o                         
   3  13   2          1.03          0.62         1.51 o                         
   4  13   2         22.69         26.61         3.42 o                         
   5  13   2         35.65         29.91         4.42 o                         
   6  13   2          4.00          7.57         1.46 o                         
   7  13   2          0.17         -1.39         1.39 o                         
  -5 -12   3          1.00         -0.16         2.07 o                         
  -4 -12   3         29.42         38.28         3.85 o                         
  -3 -12   3         25.91         42.08         3.56 o                         
  -2 -12   3          0.04          0.15         1.59 o                         
  -1 -12   3          6.79          5.26         3.18 o                         
   0 -12   3         38.02         44.12         4.49 o                         
  -7 -11   3          1.59          1.33         1.29 o                         
  -6 -11   3          7.33         18.54         2.86 o                         
  -5 -11   3         23.43         36.03         3.47 o                         
  -4 -11   3         17.75         22.41         2.37 o                         
  -3 -11   3          1.92          4.36         1.48 o                         
  -2 -11   3         15.29         21.12         2.24 o                         
  -1 -11   3          4.32          3.34         2.48 o                         
   0 -11   3          1.01          1.17         1.38 o                         
   1 -11   3         20.42         20.21         3.33 o                         
   2 -11   3         56.51         61.86         4.63 o                         
  -8 -10   3          5.33          6.18         1.99 o                         
  -7 -10   3          0.94          3.28         1.42 o                         
  -6 -10   3         54.27         60.65         2.71 o                         
  -5 -10   3          2.67          5.38         1.37 o                         
  -4 -10   3          0.62         -1.05         1.05 o                         
  -3 -10   3          0.00          0.16         0.97 o                         
  -2 -10   3         36.74         37.71         2.47 o                         
  -1 -10   3         55.01         62.52         3.46 o                         
   0 -10   3         10.55         14.72         1.88 o                         
   1 -10   3          7.15         11.09         1.68 o                         
   2 -10   3          8.04         12.05         2.16 o                         
   3 -10   3         66.07         62.44         6.61 o                         
   4 -10   3          0.34         -1.03         1.30 o                         
  -9  -9   3         18.65         19.90         2.70 o                         
  -8  -9   3          3.78          5.09         2.28 o                         
  -7  -9   3        113.55        117.34         3.79 o                         
  -6  -9   3         26.21         27.27         1.75 o                         
  -5  -9   3          1.82          3.73         1.32 o                         
  -4  -9   3         72.11         68.17         3.03 o                         
  -3  -9   3        146.16        147.59         4.08 o                         
  -2  -9   3         16.80         17.66         1.74 o                         
  -1  -9   3          0.17         -1.02         1.03 o                         
   0  -9   3        323.65        341.83         9.96 o                         
   1  -9   3         93.47         82.62         2.73 o                         
   2  -9   3         95.44         92.91         3.24 o                         
   3  -9   3         21.33         26.04         1.93 o                         
   4  -9   3         12.07         15.44         2.19 o                         
   5  -9   3         15.13         14.13         1.84 o                         
 -10  -8   3         27.39         29.16         3.41 o                         
  -9  -8   3          8.90          8.08         1.81 o                         
  -8  -8   3         27.56         26.95         2.07 o                         
  -7  -8   3        159.71        158.22         3.91 o                         
  -6  -8   3          3.97          4.93         0.67 o                         
  -5  -8   3        146.06        136.53         2.79 o                         
  -4  -8   3        137.13        128.79         3.13 o                         
  -3  -8   3        177.43        158.14         4.09 o                         
  -2  -8   3         95.89         84.08         3.00 o                         
  -1  -8   3        387.82        364.81         6.73 o                         
   0  -8   3         14.56         16.60         1.51 o                         
   1  -8   3         94.14        101.24         4.49 o                         
   2  -8   3        172.99        177.62         2.88 o                         
   3  -8   3        117.55        111.77         3.59 o                         
   4  -8   3          5.62          2.93         0.77 o                         
   5  -8   3          2.18          1.51         1.05 o                         
   6  -8   3          1.25         -2.11         2.11 o                         
   7  -8   3         15.45         15.24         2.75 o                         
 -10  -7   3          9.77         13.61         3.01 o                         
  -9  -7   3          0.02          1.80         1.39 o                         
  -8  -7   3        160.91        150.49         7.78 o                         
  -7  -7   3          2.34          1.94         0.94 o                         
  -6  -7   3         31.63         35.95         1.98 o                         
  -5  -7   3          6.13          7.95         0.78 o                         
  -4  -7   3        206.11        194.58         3.39 o                         
  -3  -7   3        495.88        455.39         5.59 o                         
  -2  -7   3        233.00        223.58         5.16 o                         
  -1  -7   3        134.36        139.42         3.46 o                         
   0  -7   3        556.74        578.66         9.69 o                         
   1  -7   3        928.08        917.69        13.96 o                         
   2  -7   3        184.03        181.47         2.84 o                         
   3  -7   3          0.09          1.03         0.44 o                         
   4  -7   3         60.16         53.46         2.26 o                         
   5  -7   3          0.68          1.00         0.70 o                         
   6  -7   3        113.49        106.18         4.55 o                         
   7  -7   3         14.88         14.00         2.62 o                         
 -11  -6   3          6.31         10.01         2.28 o                         
 -10  -6   3          2.93         -0.05         1.53 o                         
  -9  -6   3         62.29         61.07         4.07 o                         
  -8  -6   3        159.48        156.82         5.68 o                         
  -7  -6   3          4.67          7.80         0.87 o                         
  -6  -6   3        639.64        609.89         6.63 o                         
  -5  -6   3        787.11        756.76         7.56 o                         
  -4  -6   3        193.77        188.72         2.67 o                         
  -3  -6   3        196.27        188.23         2.74 o                         
  -2  -6   3          3.11          0.96         0.44 o                         
  -1  -6   3         52.28         52.58         2.59 o                         
   0  -6   3        207.21        219.72         3.94 o                         
   1  -6   3          2.77          4.50         0.54 o                         
   2  -6   3        357.26        327.57         3.84 o                         
   3  -6   3         18.27         17.79         0.96 o                         
   4  -6   3         23.34         23.99         1.18 o                         
   5  -6   3         48.24         41.72         1.71 o                         
   6  -6   3          1.09          5.32         1.11 o                         
   7  -6   3         25.67         26.22         2.43 o                         
   8  -6   3          9.10          7.88         3.00 o                         
 -11  -5   3          2.00          2.39         2.09 o                         
 -10  -5   3          4.58          0.55         1.44 o                         
  -9  -5   3         10.25         12.00         1.80 o                         
  -8  -5   3        136.25        134.24         3.99 o                         
  -7  -5   3        154.67        144.68         3.45 o                         
  -6  -5   3          0.35          0.97         0.48 o                         
  -5  -5   3        165.71        159.06         2.63 o                         
  -4  -5   3         29.73         35.70         1.42 o                         
  -3  -5   3          5.28          7.15         0.55 o                         
  -2  -5   3        183.62        215.18         2.41 o                         
  -1  -5   3         68.20         67.62         2.47 o                         
   0  -5   3        190.44        177.70         3.28 o                         
   1  -5   3         22.24         24.52         0.74 o                         
   2  -5   3         39.57         42.60         1.00 o                         
   3  -5   3          0.05          0.25         0.35 o                         
   4  -5   3          4.67          5.87         0.64 o                         
   5  -5   3         46.00         48.21         2.01 o                         
   6  -5   3         34.57         31.61         1.94 o                         
   7  -5   3          2.21          0.75         1.02 o                         
   8  -5   3          1.16         -0.51         1.22 o                         
   9  -5   3          0.09          1.80         1.53 o                         
 -11  -4   3          0.80         -1.70         1.70 o                         
 -10  -4   3          3.71          2.42         1.50 o                         
  -9  -4   3        589.38        588.17        10.98 o                         
  -8  -4   3         79.20         81.40         3.27 o                         
  -7  -4   3         57.32         55.68         4.19 o                         
  -6  -4   3         28.65         30.19         1.50 o                         
  -5  -4   3        380.91        360.81         4.74 o                         
  -4  -4   3        496.71        470.56         5.01 o                         
  -3  -4   3        119.18        116.34         1.73 o                         
  -2  -4   3        929.95        924.43         7.23 o                         
  -1  -4   3        248.03        258.79         2.58 o                         
   0  -4   3         76.90         83.88         1.27 o                         
   1  -4   3         51.03         46.93         0.94 o                         
   2  -4   3        137.55        137.12         1.90 o                         
   3  -4   3        264.21        258.19         3.20 o                         
   4  -4   3          0.05          0.00         0.47 o                         
   5  -4   3         14.99         18.05         1.42 o                         
   6  -4   3         15.53         13.92         1.32 o                         
   7  -4   3         12.33         12.57         1.35 o                         
   8  -4   3          0.15         -0.13         0.98 o                         
   9  -4   3          0.50         -0.92         1.36 o                         
  10  -4   3          7.21          9.54         2.26 o                         
 -11  -3   3         35.66         38.62         3.71 o                         
 -10  -3   3          4.88          3.37         1.64 o                         
  -9  -3   3          1.66          0.26         1.26 o                         
  -8  -3   3          7.58          8.15         1.42 o                         
  -7  -3   3          8.67         11.16         1.27 o                         
  -6  -3   3        348.71        373.17         6.63 o                         
  -5  -3   3          5.69          3.96         0.63 o                         
  -4  -3   3        104.31        101.98         2.18 o                         
  -3  -3   3         34.59         30.35         0.85 o                         
  -2  -3   3       1667.07       1662.82        11.30 o                         
  -1  -3   3          0.00          0.26         0.21 o                         
   0  -3   3        469.45        486.15         4.67 o                         
   1  -3   3         66.34         63.99         1.11 o                         
   2  -3   3         14.42         17.31         0.76 o                         
   3  -3   3        411.44        394.60         5.57 o                         
   4  -3   3        235.49        254.68         4.23 o                         
   5  -3   3         19.63         18.98         1.28 o                         
   6  -3   3         47.14         65.60         2.29 o                         
   7  -3   3          4.31          3.59         1.04 o                         
   8  -3   3         46.68         45.51         2.67 o                         
   9  -3   3         44.67         57.46         3.39 o                         
  10  -3   3         10.17         13.44         2.78 o                         
 -11  -2   3         18.65         22.69         3.11 o                         
 -10  -2   3          4.30          2.89         1.77 o                         
  -9  -2   3          1.30          1.21         1.21 o                         
  -8  -2   3         89.98         79.08         3.93 o                         
  -7  -2   3         21.95         22.09         1.94 o                         
  -6  -2   3          0.94          0.76         0.69 o                         
  -5  -2   3         92.96         85.88         2.31 o                         
  -4  -2   3        744.87        730.64         7.71 o                         
  -3  -2   3        312.56        313.70         3.30 o                         
  -2  -2   3        354.88        382.56         3.94 o                         
  -1  -2   3          1.69          1.24         0.23 o                         
   0  -2   3        598.81        570.52         4.66 o                         
   1  -2   3        364.14        354.37         3.37 o                         
   2  -2   3         34.40         33.08         0.98 o                         
   3  -2   3        478.53        468.67         4.66 o                         
   4  -2   3         56.56         54.09         1.43 o                         
   5  -2   3          0.09          1.07         0.40 o                         
   6  -2   3          8.81         10.13         0.89 o                         
   7  -2   3         86.24         87.18         3.22 o                         
   8  -2   3         58.88         64.04         2.95 o                         
   9  -2   3         31.81         33.45         2.08 o                         
  10  -2   3          2.35          4.43         1.52 o                         
  11  -2   3          5.62          6.16         2.10 o                         
 -11  -1   3          0.11         -1.92         1.92 o                         
 -10  -1   3         24.32         24.67         2.68 o                         
  -9  -1   3         66.86         72.51         4.46 o                         
  -8  -1   3         39.43         30.65         2.77 o                         
  -7  -1   3          0.39          0.91         0.83 o                         
  -6  -1   3        138.30        147.43         4.00 o                         
  -5  -1   3        108.88        110.18         2.45 o                         
  -4  -1   3       2199.20       2340.38        18.73 o                         
  -3  -1   3        186.60        194.27         2.61 o                         
  -2  -1   3        270.18        246.18         2.60 o                         
  -1  -1   3        490.72        441.07         4.08 o                         
   0  -1   3        538.26        532.18         4.74 o                         
   1  -1   3        352.22        362.34         3.67 o                         
   2  -1   3          0.01          0.17         0.15 o                         
   3  -1   3        207.56        213.39         2.59 o                         
   4  -1   3        383.43        390.80         3.70 o                         
   5  -1   3         73.13         75.58         1.88 o                         
   6  -1   3          1.23          0.85         0.50 o                         
   7  -1   3         84.89         89.05         2.60 o                         
   8  -1   3         84.92         79.98         5.49 o                         
   9  -1   3         18.55         21.70         1.75 o                         
  10  -1   3          7.10          6.64         1.39 o                         
  11  -1   3         24.48         28.70         3.00 o                         
 -11   0   3         32.87         45.42         4.01 o                         
 -10   0   3          2.49          0.28         1.59 o                         
  -9   0   3          1.89          4.31         1.36 o                         
  -8   0   3        119.81        116.78         3.74 o                         
  -7   0   3        139.13        132.01         4.88 o                         
  -6   0   3        199.47        209.59         4.52 o                         
  -5   0   3        131.32        121.55         2.98 o                         
  -4   0   3         67.39         83.30         1.74 o                         
  -3   0   3        328.08        341.37         3.52 o                         
  -2   0   3         10.94         11.16         0.60 o                         
  -1   0   3        808.01        776.66         7.01 o                         
   0   0   3       4236.65       3993.83        29.96 o                         
   1   0   3       2572.96       2516.75        18.46 o                         
   2   0   3       1171.51       1080.09         7.69 o                         
   3   0   3         17.43         30.24         0.97 o                         
   4   0   3        247.74        253.91         2.87 o                         
   5   0   3        364.11        369.81         4.22 o                         
   6   0   3         10.80         18.61         1.29 o                         
   7   0   3         36.71         35.60         1.77 o                         
   8   0   3         46.07         41.98         2.35 o                         
   9   0   3         16.85         22.95         1.92 o                         
  10   0   3          4.34          3.33         1.21 o                         
  11   0   3          5.79          3.77         1.53 o                         
 -11   1   3          6.68          4.09         2.70 o                         
 -10   1   3         20.54         21.30         2.51 o                         
  -9   1   3         95.42         98.80         5.61 o                         
  -8   1   3        135.23        129.22         3.75 o                         
  -7   1   3        401.29        398.37         7.45 o                         
  -6   1   3          0.07         -0.32         0.78 o                         
  -5   1   3          0.08          0.61         0.39 o                         
  -4   1   3         54.50         66.02         2.09 o                         
  -3   1   3       1021.87       1017.35         8.04 o                         
  -2   1   3        147.20        157.29         1.95 o                         
  -1   1   3         50.90         48.68         1.12 o                         
   0   1   3       1424.27       1322.44        10.66 o                         
   1   1   3        805.26        796.29         6.22 o                         
   2   1   3       6230.82       5973.93        54.50 o                         
   3   1   3        599.80        556.73         4.58 o                         
   4   1   3         89.37         78.65         1.48 o                         
   5   1   3         52.79         58.17         1.55 o                         
   6   1   3         50.27         54.25         1.73 o                         
   7   1   3          0.01          1.02         0.65 o                         
   8   1   3          9.49          8.15         1.27 o                         
   9   1   3          6.96          6.90         1.30 o                         
  10   1   3          5.45          5.71         1.70 o                         
  11   1   3          0.17          0.28         1.23 o                         
  12   1   3          2.69          1.05         1.88 o                         
 -10   2   3          3.29          1.50         1.69 o                         
  -9   2   3         15.89         15.67         2.05 o                         
  -8   2   3          3.96          3.15         1.14 o                         
  -7   2   3          1.97          2.81         1.03 o                         
  -6   2   3         36.12         36.27         1.81 o                         
  -5   2   3        314.21        277.92         4.52 o                         
  -4   2   3          0.05          0.81         0.43 o                         
  -3   2   3         58.42         52.01         1.28 o                         
  -2   2   3        556.08        531.99         6.11 o                         
  -1   2   3        101.09         93.83         1.54 o                         
   0   2   3       1111.10       1093.20         9.05 o                         
   1   2   3       2993.34       2808.49        20.54 o                         
   2   2   3        374.61        373.29         3.31 o                         
   3   2   3          1.78          3.63         0.34 o                         
   4   2   3        360.99        340.65         3.92 o                         
   5   2   3         96.04         99.64         1.91 o                         
   6   2   3        482.93        504.12         6.32 o                         
   7   2   3          1.64          0.81         0.58 o                         
   8   2   3          0.59          1.36         0.76 o                         
   9   2   3          7.19          9.95         1.33 o                         
  10   2   3          2.17          1.62         1.40 o                         
  11   2   3          3.84          1.90         1.40 o                         
  12   2   3          0.33         -1.24         1.67 o                         
 -10   3   3          3.79          6.58         2.47 o                         
  -9   3   3          1.31          2.81         1.40 o                         
  -8   3   3          9.74         11.73         1.75 o                         
  -7   3   3          7.34          8.05         1.47 o                         
  -6   3   3        927.21        911.56         9.86 o                         
  -5   3   3          8.16          8.92         0.73 o                         
  -4   3   3          1.77          2.74         0.52 o                         
  -3   3   3         11.49         25.09         1.09 o                         
  -2   3   3          0.00         -0.01         0.31 o                         
  -1   3   3         19.10         25.70         1.18 o                         
   0   3   3          0.34         21.04         1.92 o                         
   1   3   3         18.29         19.13         0.63 o                         
   2   3   3       1296.30       1259.52         9.24 o                         
   3   3   3        166.37        187.24         2.37 o                         
   4   3   3        233.87        240.33         2.80 o                         
   5   3   3        289.15        289.46         3.60 o                         
   6   3   3          3.22          4.73         0.72 o                         
   7   3   3          6.62          5.19         0.81 o                         
   8   3   3          2.01          1.91         0.77 o                         
   9   3   3         16.53         17.91         1.65 o                         
  10   3   3         16.69         14.95         2.40 o                         
  11   3   3         14.38         12.74         1.73 o                         
  12   3   3          8.24          5.69         1.87 o                         
 -10   4   3          2.90         -1.97         1.97 o                         
  -9   4   3          2.91          5.92         1.71 o                         
  -8   4   3         12.08         10.92         1.71 o                         
  -7   4   3          0.68          2.03         0.86 o                         
  -6   4   3         62.84         63.62         2.21 o                         
  -5   4   3        139.97        126.80         2.41 o                         
  -4   4   3         10.56         12.44         0.76 o                         
  -3   4   3         36.56         40.30         1.50 o                         
  -2   4   3        186.39        199.91         2.65 o                         
  -1   4   3         40.48         47.21         1.19 o                         
   0   4   3          8.89          8.76         0.56 o                         
   1   4   3        212.10        228.67         2.56 o                         
   2   4   3          1.52          2.54         0.35 o                         
   3   4   3        137.98        135.28         1.79 o                         
   4   4   3        597.85        607.83         5.21 o                         
   5   4   3         30.98         31.29         1.34 o                         
   6   4   3         79.42         75.21         2.96 o                         
   7   4   3         94.92         92.32         2.65 o                         
   8   4   3         18.52         16.29         1.39 o                         
   9   4   3         12.20         11.16         1.26 o                         
  10   4   3          5.33          6.43         1.90 o                         
  11   4   3         84.21         87.17         3.76 o                         
  12   4   3          0.40          0.93         1.54 o                         
  -9   5   3         18.74         18.71         3.52 o                         
  -8   5   3          0.02         -1.34         1.34 o                         
  -7   5   3          0.51         -0.78         0.93 o                         
  -6   5   3         78.58         83.50         3.28 o                         
  -5   5   3         42.86         36.69         1.34 o                         
  -4   5   3        186.28        179.78         2.93 o                         
  -3   5   3        174.55        179.13         3.88 o                         
  -2   5   3         10.41         13.58         1.13 o                         
  -1   5   3        212.41        216.05         3.06 o                         
   0   5   3        597.84        583.71         5.81 o                         
   1   5   3         49.57         47.20         1.16 o                         
   2   5   3        138.04        147.40         2.08 o                         
   3   5   3        511.52        539.55         4.95 o                         
   4   5   3       1475.78       1472.27        12.42 o                         
   5   5   3          1.76          1.81         0.48 o                         
   6   5   3         17.42         18.68         1.06 o                         
   7   5   3         59.30         62.63         2.00 o                         
   8   5   3          3.86          4.89         0.86 o                         
   9   5   3         11.88         12.14         1.32 o                         
  10   5   3          0.67          0.33         0.89 o                         
  11   5   3         49.71         56.57         3.07 o                         
  12   5   3         21.13         22.22         2.74 o                         
  -8   6   3          0.00          0.06         2.38 o                         
  -7   6   3         75.39         93.31         3.78 o                         
  -6   6   3         19.68         20.78         1.33 o                         
  -5   6   3        252.12        232.51         4.23 o                         
  -4   6   3        148.72        141.96         3.01 o                         
  -3   6   3         39.04         42.49         1.65 o                         
  -2   6   3          7.77          9.83         0.96 o                         
  -1   6   3        173.96        165.55         2.87 o                         
   0   6   3        373.46        365.82         4.29 o                         
   1   6   3        111.57        125.65         2.02 o                         
   2   6   3         37.37         40.67         1.01 o                         
   3   6   3         98.11        109.51         1.88 o                         
   4   6   3          2.71          3.41         0.53 o                         
   5   6   3        152.55        160.14         3.44 o                         
   6   6   3         31.47         48.91         2.65 o                         
   7   6   3        157.48        152.87         3.84 o                         
   8   6   3         55.51         58.61         2.89 o                         
   9   6   3         47.06         49.32         1.82 o                         
  10   6   3          0.32         -0.82         0.90 o                         
  11   6   3          7.23          6.82         1.68 o                         
  12   6   3          9.01          9.69         2.32 o                         
  -8   7   3         54.98         80.21         6.37 o                         
  -7   7   3          0.00          1.52         1.58 o                         
  -6   7   3          0.12          0.41         1.34 o                         
  -5   7   3          1.73          1.35         1.03 o                         
  -4   7   3        167.89        158.66         3.54 o                         
  -3   7   3          8.50          9.61         1.07 o                         
  -2   7   3          6.81          8.31         0.88 o                         
  -1   7   3          5.61          5.17         0.76 o                         
   0   7   3        155.58        160.04         2.99 o                         
   1   7   3          4.12          2.40         0.47 o                         
   2   7   3        366.97        373.25         4.39 o                         
   3   7   3          0.02         -0.16         0.34 o                         
   4   7   3         22.38         27.62         1.20 o                         
   5   7   3        411.43        418.47         5.89 o                         
   6   7   3         55.00         57.54         2.43 o                         
   7   7   3          2.46          0.96         0.87 o                         
   8   7   3        148.53        147.37         4.08 o                         
   9   7   3         26.58         27.75         2.24 o                         
  10   7   3          7.74          4.85         1.46 o                         
  11   7   3         16.36         15.18         2.16 o                         
  12   7   3          4.14          0.12         1.93 o                         
  -7   8   3          5.88          1.85         2.86 o                         
  -6   8   3          0.19          0.13         1.38 o                         
  -5   8   3          0.09          0.61         1.38 o                         
  -4   8   3          0.52         -1.30         1.30 o                         
  -3   8   3         15.18         12.58         1.12 o                         
  -2   8   3         83.07         88.41         2.43 o                         
  -1   8   3         39.42         42.20         1.64 o                         
   0   8   3        142.56        132.39         2.93 o                         
   1   8   3        316.36        312.75         4.68 o                         
   2   8   3        492.82        503.68         6.05 o                         
   3   8   3        143.63        133.13         2.41 o                         
   4   8   3         29.66         27.13         1.26 o                         
   5   8   3         25.60         20.32         1.27 o                         
   6   8   3         48.07         55.21         2.07 o                         
   7   8   3         26.88         24.95         1.78 o                         
   8   8   3         45.23         46.51         2.48 o                         
   9   8   3         36.78         33.41         2.29 o                         
  10   8   3         15.70         16.02         2.67 o                         
  11   8   3          9.85          6.89         1.74 o                         
  -6   9   3          1.11          7.37         2.26 o                         
  -5   9   3          0.03         -0.97         1.44 o                         
  -4   9   3         13.62         13.89         2.19 o                         
  -3   9   3          0.98         -0.28         0.84 o                         
  -2   9   3         18.94         17.51         1.56 o                         
  -1   9   3         19.97         21.63         1.38 o                         
   0   9   3         29.58         34.11         1.92 o                         
   1   9   3         14.40         13.99         1.18 o                         
   2   9   3         31.11         33.96         1.68 o                         
   3   9   3         62.40         66.22         1.75 o                         
   4   9   3         30.60         36.84         1.49 o                         
   5   9   3          0.41         -0.57         0.57 o                         
   6   9   3         22.29         29.32         1.63 o                         
   7   9   3          3.29          4.19         0.91 o                         
   8   9   3         57.10         58.12         2.68 o                         
   9   9   3          1.62          1.98         1.10 o                         
  10   9   3         16.31         15.90         2.06 o                         
  11   9   3          4.07          1.45         1.60 o                         
  -5  10   3          0.87         -1.54         1.80 o                         
  -4  10   3         18.81         20.48         3.13 o                         
  -3  10   3         52.60         52.10         3.16 o                         
  -2  10   3        104.07        114.86         4.11 o                         
  -1  10   3         86.20         82.72         3.13 o                         
   0  10   3         33.61         33.92         1.82 o                         
   1  10   3         10.63          8.99         1.31 o                         
   2  10   3         42.53         36.67         1.93 o                         
   3  10   3        187.85        183.80         3.55 o                         
   4  10   3         10.04         10.62         0.95 o                         
   5  10   3          5.57          4.85         0.80 o                         
   6  10   3          3.40          2.37         0.80 o                         
   7  10   3         13.09         12.35         1.37 o                         
   8  10   3         88.65         89.09         3.19 o                         
   9  10   3         55.41         61.03         3.38 o                         
  10  10   3          3.00          4.34         2.30 o                         
  -4  11   3         26.70         22.75         3.41 o                         
  -3  11   3          6.41          2.10         2.17 o                         
  -2  11   3          1.46          1.44         1.15 o                         
  -1  11   3         34.98         44.81         3.21 o                         
   0  11   3          0.36          1.22         0.95 o                         
   1  11   3         52.49         57.93         3.30 o                         
   2  11   3          9.49          7.35         1.51 o                         
   3  11   3         42.93         45.53         3.28 o                         
   4  11   3          0.42          1.04         0.65 o                         
   5  11   3         12.14         12.24         1.21 o                         
   6  11   3         46.55         39.55         2.18 o                         
   7  11   3          3.82          3.38         1.15 o                         
   8  11   3          1.03          2.00         1.20 o                         
   9  11   3         15.74         15.74         2.17 o                         
  10  11   3         97.23         90.34         4.52 o                         
  -2  12   3          5.85         10.03         3.93 o                         
  -1  12   3         37.53         38.98         2.79 o                         
   0  12   3          3.34          0.67         1.19 o                         
   1  12   3         12.81         14.46         1.69 o                         
   2  12   3          5.14          2.91         1.19 o                         
   3  12   3          6.31         10.29         1.40 o                         
   4  12   3         66.99         64.83         2.94 o                         
   5  12   3         15.84         17.72         1.74 o                         
   6  12   3         40.77         42.41         2.49 o                         
   7  12   3         11.10         14.98         2.14 o                         
   8  12   3        116.59        123.12         5.55 o                         
   9  12   3          2.99          3.35         1.58 o                         
   0  13   3          7.36          9.25         1.53 o                         
   1  13   3          8.82         10.38         3.27 o                         
   2  13   3          0.00         -1.65         5.99 o                         
   3  13   3         68.10         88.19         4.65 o                         
   4  13   3         10.97         16.06         1.53 o                         
   5  13   3         12.13         12.20         1.73 o                         
   6  13   3          0.11         -1.37         1.37 o                         
   7  13   3          3.43          4.58         3.09 o                         
  -3 -12   4         59.32         74.83         4.99 o                         
  -2 -12   4          2.33         -1.82         1.82 o                         
  -6 -11   4         34.68         43.04         3.88 o                         
  -5 -11   4         39.19         47.45         4.03 o                         
  -4 -11   4          2.41          4.42         1.69 o                         
  -3 -11   4         47.90         53.84         3.11 o                         
  -2 -11   4          6.10          7.13         2.19 o                         
  -1 -11   4         51.47         64.52         3.98 o                         
   0 -11   4          4.17          2.41         1.61 o                         
   1 -11   4          3.63          4.25         2.07 o                         
   2 -11   4         12.59          9.36         4.54 o                         
  -8 -10   4         25.40         32.15         2.81 o                         
  -7 -10   4        138.04        151.75         5.52 o                         
  -6 -10   4          1.79          1.91         0.95 o                         
  -5 -10   4        155.59        163.49         4.85 o                         
  -4 -10   4          4.10          5.01         1.76 o                         
  -3 -10   4         28.93         30.84         2.57 o                         
  -2 -10   4          0.63          2.26         1.03 o                         
  -1 -10   4          5.48          7.88         1.79 o                         
   0 -10   4         49.03         45.34         3.67 o                         
   1 -10   4          4.70          5.16         1.51 o                         
   2 -10   4         15.74         16.64         2.54 o                         
   3 -10   4          0.06          2.40         2.32 o                         
   4 -10   4         84.50         90.08         4.44 o                         
  -9  -9   4         69.65         86.72         4.76 o                         
  -8  -9   4         58.24         57.28         6.43 o                         
  -7  -9   4          6.67         10.55         1.40 o                         
  -6  -9   4          5.66          8.53         1.12 o                         
  -5  -9   4         14.06         13.37         1.25 o                         
  -4  -9   4        142.80        136.42         4.59 o                         
  -3  -9   4         11.62         10.82         1.42 o                         
  -2  -9   4         99.62         97.47         3.36 o                         
  -1  -9   4          4.56          7.36         1.55 o                         
   0  -9   4         18.78         22.34         2.00 o                         
   1  -9   4         21.06         24.06         2.28 o                         
   2  -9   4         66.44         72.91         3.27 o                         
   3  -9   4          7.66          5.42         1.01 o                         
   4  -9   4         37.79         29.16         3.40 o                         
   5  -9   4          3.93          4.15         1.87 o                         
  -9  -8   4          4.12          4.88         2.31 o                         
  -8  -8   4         35.28         34.48         3.19 o                         
  -7  -8   4          3.22          2.13         1.14 o                         
  -6  -8   4         38.75         41.39         1.74 o                         
  -5  -8   4          5.30          4.43         0.88 o                         
  -4  -8   4          6.75          7.19         0.83 o                         
  -3  -8   4          0.49          1.34         0.79 o                         
  -2  -8   4         95.12         89.09         3.52 o                         
  -1  -8   4          0.32          0.90         0.69 o                         
   0  -8   4        414.07        411.93         8.74 o                         
   1  -8   4        163.96        154.51         3.73 o                         
   2  -8   4        331.36        319.51         5.00 o                         
   3  -8   4          0.64          0.72         0.87 o                         
   4  -8   4        111.45        114.16         4.08 o                         
   5  -8   4          0.02          1.79         1.19 o                         
   6  -8   4         21.07         19.85         3.19 o                         
 -10  -7   4          1.28          4.89         2.03 o                         
  -9  -7   4         12.31         11.14         2.32 o                         
  -8  -7   4        164.32        167.69         7.10 o                         
  -7  -7   4         13.68         14.53         1.35 o                         
  -6  -7   4          0.01          0.42         0.65 o                         
  -5  -7   4          4.33          3.91         0.73 o                         
  -4  -7   4        148.09        143.61         2.82 o                         
  -3  -7   4         82.22         83.06         2.14 o                         
  -2  -7   4        631.86        618.49         9.60 o                         
  -1  -7   4        101.36        107.49         2.87 o                         
   0  -7   4        168.21        174.20         4.17 o                         
   1  -7   4          0.19          0.03         0.85 o                         
   2  -7   4        133.85        132.77         2.37 o                         
   3  -7   4        111.51        107.13         2.73 o                         
   4  -7   4         36.30         41.43         3.08 o                         
   5  -7   4          8.63          7.60         1.43 o                         
   6  -7   4          2.49          4.50         1.66 o                         
   7  -7   4          0.00          2.79         1.88 o                         
 -10  -6   4          0.78          3.11         2.16 o                         
  -9  -6   4          0.11          1.45         1.67 o                         
  -8  -6   4         20.02         14.98         2.86 o                         
  -7  -6   4        101.50        104.11         2.96 o                         
  -6  -6   4         81.33         84.40         2.50 o                         
  -5  -6   4          0.01          1.06         0.55 o                         
  -4  -6   4        446.78        425.59         4.94 o                         
  -3  -6   4        344.33        346.83         3.95 o                         
  -2  -6   4       1589.61       1504.92        21.57 o                         
  -1  -6   4        173.46        177.70         3.51 o                         
   0  -6   4        313.32        303.15         5.32 o                         
   1  -6   4          0.84          1.33         0.44 o                         
   2  -6   4         70.21         67.39         2.33 o                         
   3  -6   4          2.26          2.32         0.53 o                         
   4  -6   4         75.88         78.07         3.01 o                         
   5  -6   4          6.25          5.99         1.09 o                         
   6  -6   4          4.22          6.00         1.41 o                         
   7  -6   4         23.00         25.20         2.71 o                         
   8  -6   4         17.64         12.94         3.60 o                         
 -11  -5   4          2.94          2.49         2.72 o                         
 -10  -5   4          3.02         -0.87         1.45 o                         
  -9  -5   4         73.25         78.58         6.53 o                         
  -8  -5   4        105.49        106.61         3.41 o                         
  -7  -5   4        451.12        430.22         7.49 o                         
  -6  -5   4       1738.58       1706.21        17.88 o                         
  -5  -5   4        112.02        112.09         2.77 o                         
  -4  -5   4       1167.04       1104.39        10.68 o                         
  -3  -5   4         23.74         27.22         1.11 o                         
  -2  -5   4         68.40         86.64         1.43 o                         
  -1  -5   4        244.22        252.36         3.00 o                         
   0  -5   4        129.84        123.97         1.99 o                         
   1  -5   4         51.15         50.37         1.19 o                         
   2  -5   4        591.18        557.82         6.37 o                         
   3  -5   4         58.73         58.03         1.44 o                         
   4  -5   4          6.50          5.68         0.89 o                         
   5  -5   4        106.53        103.73         2.19 o                         
   6  -5   4        113.71        111.30         3.62 o                         
   7  -5   4          8.36         11.60         1.52 o                         
   8  -5   4          4.29          4.11         1.38 o                         
   9  -5   4         13.18         13.04         2.71 o                         
 -11  -4   4         58.60         52.61         5.53 o                         
 -10  -4   4         22.44         31.10         3.47 o                         
  -9  -4   4         18.02         13.97         2.10 o                         
  -8  -4   4        164.82        171.28         4.89 o                         
  -7  -4   4         58.95         54.24         2.64 o                         
  -6  -4   4         92.06         92.76         2.70 o                         
  -5  -4   4         27.88         30.15         1.54 o                         
  -4  -4   4         10.71          8.78         0.74 o                         
  -3  -4   4        289.44        286.93         4.99 o                         
  -2  -4   4         63.90         65.13         1.31 o                         
  -1  -4   4        466.48        491.99         4.27 o                         
   0  -4   4         12.54         19.03         0.85 o                         
   1  -4   4          5.36          3.27         0.42 o                         
   2  -4   4         23.54         18.85         1.04 o                         
   3  -4   4        376.50        387.23         5.01 o                         
   4  -4   4         18.12         19.25         1.40 o                         
   5  -4   4          0.11          0.83         0.53 o                         
   6  -4   4         96.43         89.01         2.72 o                         
   7  -4   4        183.11        178.84         4.83 o                         
   8  -4   4          0.36          4.48         1.18 o                         
   9  -4   4          2.58          6.44         1.63 o                         
 -11  -3   4         94.57        107.95         5.89 o                         
 -10  -3   4         83.13         82.57         8.03 o                         
  -9  -3   4        125.21        138.97         4.96 o                         
  -8  -3   4          3.67          4.59         1.41 o                         
  -7  -3   4        110.04        119.09         4.13 o                         
  -6  -3   4          8.60         11.83         1.15 o                         
  -5  -3   4        182.21        177.00         3.45 o                         
  -4  -3   4          2.67          2.07         0.47 o                         
  -3  -3   4         55.14         53.17         1.51 o                         
  -2  -3   4        251.68        286.25         3.21 o                         
  -1  -3   4         74.07         71.30         1.32 o                         
   0  -3   4       1166.19       1303.59        11.17 o                         
   1  -3   4        117.81        123.87         1.86 o                         
   2  -3   4        171.84        166.29         2.46 o                         
   3  -3   4         36.20         48.07         1.43 o                         
   4  -3   4        397.49        404.17         5.19 o                         
   5  -3   4        430.37        427.02         8.49 o                         
   6  -3   4          2.30          1.70         0.71 o                         
   7  -3   4         14.13         15.84         1.61 o                         
   8  -3   4         11.10          9.59         1.35 o                         
   9  -3   4          0.78          0.88         1.28 o                         
  10  -3   4          2.77          3.87         1.76 o                         
 -11  -2   4         56.41         60.80         4.29 o                         
 -10  -2   4          0.78          1.84         1.66 o                         
  -9  -2   4         20.43         15.16         2.05 o                         
  -8  -2   4          6.40          7.19         1.62 o                         
  -7  -2   4         24.33         20.99         2.02 o                         
  -6  -2   4         18.70         13.96         1.44 o                         
  -5  -2   4         42.43         45.61         1.77 o                         
  -4  -2   4        205.22        219.45         3.90 o                         
  -3  -2   4          8.00          8.52         0.62 o                         
  -2  -2   4        247.55        250.00         2.82 o                         
  -1  -2   4         47.00         49.04         0.99 o                         
   0  -2   4         40.12         38.67         0.87 o                         
   1  -2   4       1213.66       1224.23        10.20 o                         
   2  -2   4        529.44        555.60         5.20 o                         
   3  -2   4        530.96        522.36         5.79 o                         
   4  -2   4         66.32         61.37         1.43 o                         
   5  -2   4         23.73         23.15         1.36 o                         
   6  -2   4         54.35         58.01         2.10 o                         
   7  -2   4         90.35         96.75         2.62 o                         
   8  -2   4          0.87          2.58         1.00 o                         
   9  -2   4         93.97         91.52         3.70 o                         
  10  -2   4          1.53          1.26         1.43 o                         
 -11  -1   4          0.28          0.45         1.82 o                         
 -10  -1   4          0.00          4.47         1.74 o                         
  -9  -1   4         10.44          8.78         1.76 o                         
  -8  -1   4         42.91         39.30         3.18 o                         
  -7  -1   4         20.87         19.95         1.96 o                         
  -6  -1   4         55.35         59.44         3.47 o                         
  -5  -1   4         83.75         84.81         2.22 o                         
  -4  -1   4          7.33         11.14         0.90 o                         
  -3  -1   4         32.75         41.46         1.11 o                         
  -2  -1   4        815.74        837.75         7.16 o                         
  -1  -1   4       1493.72       1562.34        12.22 o                         
   0  -1   4        458.85        440.61         4.32 o                         
   1  -1   4         66.92         70.28         1.29 o                         
   2  -1   4         22.30         29.83         0.86 o                         
   3  -1   4         13.81         14.68         0.55 o                         
   4  -1   4         42.54         47.35         1.16 o                         
   5  -1   4        122.75        117.53         2.14 o                         
   6  -1   4         25.69         31.71         1.40 o                         
   7  -1   4          3.74          4.15         0.67 o                         
   8  -1   4        230.45        232.81         5.40 o                         
   9  -1   4         60.68         68.73         2.96 o                         
  10  -1   4        135.31        130.88         4.57 o                         
  11  -1   4          1.42          4.30         2.28 o                         
 -11   0   4          1.30         -2.20         2.20 o                         
 -10   0   4          1.65          2.97         1.73 o                         
  -9   0   4         18.49         14.50         2.34 o                         
  -8   0   4         62.44         57.73         3.85 o                         
  -7   0   4         23.85         22.93         2.21 o                         
  -6   0   4          6.40          8.91         1.17 o                         
  -5   0   4         78.09         72.94         2.48 o                         
  -4   0   4        330.91        326.54         4.19 o                         
  -3   0   4         57.76         58.46         1.42 o                         
  -2   0   4         16.89         19.30         0.90 o                         
  -1   0   4        157.02        146.65         2.16 o                         
   0   0   4        305.59        315.85         3.44 o                         
   1   0   4       3492.66       3399.21        24.91 o                         
   2   0   4          0.75          0.47         0.21 o                         
   3   0   4          6.02          7.68         0.48 o                         
   4   0   4         10.15         12.35         0.70 o                         
   5   0   4         16.70         22.79         1.04 o                         
   6   0   4        245.03        246.45         3.96 o                         
   7   0   4        275.00        273.83         4.65 o                         
   8   0   4        329.69        331.20         5.64 o                         
   9   0   4          2.09          2.12         0.95 o                         
  10   0   4          0.02          2.17         1.03 o                         
  11   0   4          0.71         -1.00         1.31 o                         
 -10   1   4          2.67          1.63         1.83 o                         
  -9   1   4         30.90         30.29         2.75 o                         
  -8   1   4          0.43         -0.08         1.27 o                         
  -7   1   4         17.32         18.15         1.74 o                         
  -6   1   4        270.67        278.26         6.07 o                         
  -5   1   4         30.64         33.28         1.37 o                         
  -4   1   4          0.00          0.89         0.39 o                         
  -3   1   4         43.85         40.55         1.70 o                         
  -2   1   4        247.73        276.59         3.27 o                         
  -1   1   4        276.41        253.52         2.98 o                         
   0   1   4        313.48        322.22         3.68 o                         
   1   1   4       1045.96       1045.43         8.49 o                         
   2   1   4        193.35        194.22         2.25 o                         
   3   1   4        246.72        259.75         2.68 o                         
   4   1   4         28.01         28.44         1.01 o                         
   5   1   4        563.33        566.15         6.07 o                         
   6   1   4         88.62         85.45         2.17 o                         
   7   1   4         58.40         54.53         2.06 o                         
   8   1   4          5.78          6.08         1.03 o                         
   9   1   4        124.48        126.90         3.65 o                         
  10   1   4         26.48         28.65         2.73 o                         
  11   1   4          2.31          1.71         1.32 o                         
 -10   2   4          2.35          1.12         2.06 o                         
  -9   2   4          4.14          5.39         1.59 o                         
  -8   2   4         52.71         49.84         2.85 o                         
  -7   2   4          0.01          0.73         0.87 o                         
  -6   2   4        243.95        235.18         5.58 o                         
  -5   2   4        167.41        166.42         3.08 o                         
  -4   2   4         59.46         56.90         1.87 o                         
  -3   2   4          8.12          6.44         0.67 o                         
  -2   2   4         79.33         92.12         1.92 o                         
  -1   2   4         10.77         11.73         0.80 o                         
   0   2   4          0.82          0.80         0.28 o                         
   1   2   4        259.21        244.97         2.77 o                         
   2   2   4        512.95        530.06         4.55 o                         
   3   2   4       1731.62       1775.62        13.35 o                         
   4   2   4       1937.40       1973.50        14.01 o                         
   5   2   4        851.97        813.13         8.25 o                         
   6   2   4         39.00         51.90         1.67 o                         
   7   2   4         83.11         82.31         2.59 o                         
   8   2   4          5.68          6.58         1.07 o                         
   9   2   4          2.38          2.94         1.09 o                         
  10   2   4          9.53          9.27         1.36 o                         
  11   2   4          0.12          0.72         1.30 o                         
  12   2   4         10.90         10.25         2.26 o                         
 -10   3   4         52.56         59.49         4.67 o                         
  -9   3   4          8.81          5.20         1.71 o                         
  -8   3   4          1.60         -0.53         1.37 o                         
  -7   3   4         76.76         81.20         4.10 o                         
  -6   3   4        106.61        113.30         3.35 o                         
  -5   3   4         89.58         86.08         2.41 o                         
  -4   3   4         30.66         34.66         1.76 o                         
  -3   3   4         38.24         39.27         1.46 o                         
  -2   3   4       1285.91       1318.65        11.67 o                         
  -1   3   4        389.13        398.74         6.11 o                         
   0   3   4         28.01         21.51         0.91 o                         
   1   3   4        273.14        305.71         3.03 o                         
   2   3   4        468.96        496.31         4.50 o                         
   3   3   4          7.61          7.57         0.61 o                         
   4   3   4       1058.37       1037.86         8.14 o                         
   5   3   4        796.01        781.53         7.39 o                         
   6   3   4         32.28         45.57         1.91 o                         
   7   3   4          2.37          3.07         0.76 o                         
   8   3   4          1.28          1.38         0.77 o                         
   9   3   4          3.53          3.44         1.01 o                         
  10   3   4          2.28          5.61         1.24 o                         
  11   3   4         47.16         44.40         3.14 o                         
  12   3   4          0.03          1.29         1.87 o                         
  -9   4   4         11.15          9.93         2.19 o                         
  -8   4   4          1.25          4.49         1.38 o                         
  -7   4   4          3.18          6.40         1.46 o                         
  -6   4   4          7.47          6.62         1.09 o                         
  -5   4   4        114.33        110.73         2.89 o                         
  -4   4   4          5.16          6.63         0.87 o                         
  -3   4   4          1.13          2.46         0.55 o                         
  -2   4   4         53.16         66.77         1.85 o                         
  -1   4   4       1757.25       1897.70        14.47 o                         
   0   4   4        849.78        926.97         8.74 o                         
   1   4   4        502.47        515.86         4.93 o                         
   2   4   4         81.77         74.13         1.63 o                         
   3   4   4        226.40        251.48         2.81 o                         
   4   4   4       1658.68       1667.67        12.52 o                         
   5   4   4          0.51          0.41         0.40 o                         
   6   4   4         18.07         14.41         1.18 o                         
   7   4   4         52.97         49.17         2.27 o                         
   8   4   4         55.70         55.96         2.46 o                         
   9   4   4          0.21         -0.29         0.89 o                         
  10   4   4          2.69          4.21         1.21 o                         
  11   4   4         57.21         63.75         3.39 o                         
  12   4   4         21.81         19.49         2.32 o                         
  -9   5   4         17.57         20.96         4.82 o                         
  -8   5   4          5.15          5.91         1.85 o                         
  -7   5   4          4.47          5.68         1.40 o                         
  -6   5   4          0.53         -0.99         0.99 o                         
  -5   5   4        142.47        137.49         3.35 o                         
  -4   5   4        520.10        511.33         8.07 o                         
  -3   5   4        913.36        948.18        10.03 o                         
  -2   5   4         86.19        109.21         2.70 o                         
  -1   5   4        100.89        101.19         2.10 o                         
   0   5   4        129.59        137.24         2.83 o                         
   1   5   4         38.72         51.71         1.19 o                         
   2   5   4        109.31        108.86         1.68 o                         
   3   5   4        402.76        386.34         3.85 o                         
   4   5   4       2178.32       2076.77        16.99 o                         
   5   5   4        249.94        247.40         3.86 o                         
   6   5   4        107.35         97.32         2.31 o                         
   7   5   4          0.81          0.33         0.50 o                         
   8   5   4         93.62         99.30         2.80 o                         
   9   5   4         17.17         16.25         1.53 o                         
  10   5   4          0.58          0.76         1.06 o                         
  11   5   4          0.14          0.78         1.28 o                         
  12   5   4          6.42          1.78         2.20 o                         
  -8   6   4         18.88         20.57         3.46 o                         
  -7   6   4         14.10         13.52         2.22 o                         
  -6   6   4         39.12         41.86         2.36 o                         
  -5   6   4          7.46          9.39         1.08 o                         
  -4   6   4        282.61        245.91         5.69 o                         
  -3   6   4        110.63        114.08         3.18 o                         
  -2   6   4        107.32        116.18         4.81 o                         
  -1   6   4         57.34         60.30         1.76 o                         
   0   6   4        123.45        125.64         3.39 o                         
   1   6   4         15.96         17.33         0.91 o                         
   2   6   4         89.81         87.93         1.79 o                         
   3   6   4        137.29        141.25         2.52 o                         
   4   6   4        159.18        165.70         2.65 o                         
   5   6   4        108.16        113.05         2.18 o                         
   6   6   4         15.78         15.98         1.12 o                         
   7   6   4         11.38         11.60         1.19 o                         
   8   6   4          8.80         10.90         1.03 o                         
   9   6   4          9.62         10.84         1.11 o                         
  10   6   4         22.47         26.14         2.38 o                         
  11   6   4         27.95         27.35         2.53 o                         
  12   6   4          9.70          6.76         1.93 o                         
  -8   7   4         14.91         15.39         2.56 o                         
  -7   7   4          0.26          0.50         1.98 o                         
  -6   7   4         20.59         25.98         3.06 o                         
  -5   7   4          2.68          4.14         1.18 o                         
  -4   7   4         23.44         21.69         1.84 o                         
  -3   7   4         59.60         69.46         2.81 o                         
  -2   7   4         27.86         27.49         1.78 o                         
  -1   7   4         52.36         50.13         2.10 o                         
   0   7   4         50.70         53.05         1.79 o                         
   1   7   4         34.54         34.27         1.22 o                         
   2   7   4         21.71         26.07         1.57 o                         
   3   7   4          3.36          2.48         0.50 o                         
   4   7   4        666.82        669.36         7.83 o                         
   5   7   4         78.03         77.51         2.12 o                         
   6   7   4          6.92          6.51         0.99 o                         
   7   7   4         14.46         15.28         1.47 o                         
   8   7   4          7.43          7.75         1.27 o                         
   9   7   4         36.89         31.68         2.37 o                         
  10   7   4          1.18          0.62         1.21 o                         
  11   7   4          9.39          9.13         1.91 o                         
  12   7   4         12.99         12.23         2.47 o                         
  -7   8   4          2.02          2.03         1.98 o                         
  -6   8   4          5.86          9.67         2.13 o                         
  -5   8   4         26.07         23.32         2.63 o                         
  -4   8   4         12.04         12.82         1.64 o                         
  -3   8   4        216.12        192.30         4.68 o                         
  -2   8   4         17.38         15.00         1.78 o                         
  -1   8   4         25.68         26.10         1.55 o                         
   0   8   4         34.82         37.18         1.82 o                         
   1   8   4          6.66          8.88         0.85 o                         
   2   8   4          0.16          0.58         0.45 o                         
   3   8   4        381.14        364.06         4.66 o                         
   4   8   4         41.79         39.62         1.47 o                         
   5   8   4         16.25         14.39         1.21 o                         
   6   8   4         22.92         19.81         1.52 o                         
   7   8   4         78.05         80.54         3.71 o                         
   8   8   4        104.12        105.04         3.80 o                         
   9   8   4          9.21         11.45         1.67 o                         
  10   8   4         10.03          8.78         1.75 o                         
  11   8   4         34.91         32.79         3.03 o                         
  -6   9   4          5.49          9.73         2.35 o                         
  -5   9   4          0.30          1.06         1.41 o                         
  -4   9   4          1.15          4.12         1.84 o                         
  -3   9   4          9.64          9.35         1.47 o                         
  -2   9   4          7.17          4.60         0.92 o                         
  -1   9   4          5.89          6.22         1.00 o                         
   0   9   4        411.46        423.47         6.47 o                         
   1   9   4       1161.27       1113.33        15.20 o                         
   2   9   4         40.64         44.59         1.81 o                         
   3   9   4          7.81          7.95         0.82 o                         
   4   9   4         72.31         77.08         1.97 o                         
   5   9   4          0.13          0.78         0.53 o                         
   6   9   4          4.52          4.16         0.96 o                         
   7   9   4         91.09         89.30         3.01 o                         
   8   9   4         21.77         23.10         1.99 o                         
   9   9   4         18.05         16.98         1.81 o                         
  10   9   4          3.13          0.14         1.31 o                         
  11   9   4         13.14         13.43         2.95 o                         
  -5  10   4          9.10          5.32         2.13 o                         
  -4  10   4          6.86          5.68         2.14 o                         
  -3  10   4          2.89          1.28         1.59 o                         
  -2  10   4        184.56        185.70         5.00 o                         
  -1  10   4        148.58        141.25         3.53 o                         
   0  10   4         13.80         13.84         1.47 o                         
   1  10   4          0.46          0.30         0.90 o                         
   2  10   4         18.17         20.09         1.32 o                         
   3  10   4         47.35         51.79         1.84 o                         
   4  10   4         94.40         87.40         2.19 o                         
   5  10   4         93.20         85.30         2.30 o                         
   6  10   4         15.36         18.16         1.40 o                         
   7  10   4          0.03         -0.77         0.77 o                         
   8  10   4         22.20         24.52         2.44 o                         
   9  10   4         18.12         15.21         1.96 o                         
  10  10   4          0.99          0.23         1.81 o                         
  -4  11   4         87.50         95.84         5.49 o                         
  -3  11   4         20.35         17.04         4.54 o                         
  -2  11   4         12.25         16.57         1.95 o                         
  -1  11   4         30.13         40.07         3.17 o                         
   0  11   4          2.08          1.44         1.01 o                         
   1  11   4         19.14         21.80         2.40 o                         
   2  11   4         12.17         15.78         1.91 o                         
   3  11   4         11.26         13.06         1.44 o                         
   4  11   4         24.39         22.69         1.40 o                         
   5  11   4          3.23          1.76         0.70 o                         
   6  11   4         20.47         19.45         1.66 o                         
   7  11   4         17.59         14.10         1.76 o                         
   8  11   4          2.33          1.60         1.15 o                         
   9  11   4          7.01         11.25         1.88 o                         
  10  11   4         15.57         21.68         2.62 o                         
  -2  12   4          0.63         -0.28         2.28 o                         
  -1  12   4         22.91         28.93         2.44 o                         
   0  12   4          2.78          4.23         1.32 o                         
   1  12   4          0.14         -0.68         1.06 o                         
   2  12   4         11.45         13.37         1.29 o                         
   3  12   4         35.52         41.82         2.52 o                         
   4  12   4         31.40         36.42         2.16 o                         
   5  12   4         46.35         45.05         3.02 o                         
   6  12   4          7.05          4.99         1.32 o                         
   7  12   4         20.18         17.87         2.04 o                         
   8  12   4          0.10          1.15         1.61 o                         
   9  12   4          4.07          4.04         1.60 o                         
   0  13   4         39.40         43.32         3.19 o                         
   1  13   4         52.04         52.94         4.43 o                         
   2  13   4         24.16         28.73         2.65 o                         
   3  13   4          1.87          2.39         1.88 o                         
   4  13   4          0.31         -1.14         1.14 o                         
   5  13   4         39.17         45.39         3.01 o                         
   6  13   4        101.08        118.62         4.37 o                         
   7  13   4          3.58          3.25         1.60 o                         
  -5 -11   5          0.29         -1.52         2.00 o                         
  -4 -11   5          0.00         -1.41         1.41 o                         
  -3 -11   5         68.44         77.90         3.69 o                         
  -2 -11   5         16.88         23.53         3.08 o                         
  -1 -11   5         11.69         18.33         2.76 o                         
   0 -11   5          0.18          0.63         1.70 o                         
   1 -11   5          8.04          2.72         4.67 o                         
  -7 -10   5          6.73          5.17         4.81 o                         
  -6 -10   5          3.42          1.32         1.55 o                         
  -5 -10   5         34.05         45.91         3.09 o                         
  -4 -10   5         13.94         28.81         2.36 o                         
  -3 -10   5         20.65         18.17         2.00 o                         
  -2 -10   5          4.52          4.95         1.38 o                         
  -1 -10   5          2.58          2.79         1.60 o                         
   0 -10   5          0.05          0.26         1.31 o                         
   1 -10   5          0.06         -0.93         1.52 o                         
   2 -10   5          9.61         19.78         3.80 o                         
   3 -10   5         11.88          9.46         3.57 o                         
  -8  -9   5         52.39         49.83         3.92 o                         
  -7  -9   5          0.06          2.20         1.59 o                         
  -6  -9   5         23.92         30.06         3.58 o                         
  -5  -9   5          8.93         11.59         1.37 o                         
  -4  -9   5         73.62         73.33         4.05 o                         
  -3  -9   5         32.14         31.61         2.34 o                         
  -2  -9   5          1.29         -0.45         0.94 o                         
  -1  -9   5          0.55          2.06         1.11 o                         
   0  -9   5          3.42          4.23         1.79 o                         
   1  -9   5         40.43         43.51         3.89 o                         
   2  -9   5          0.13         -1.26         1.26 o                         
   3  -9   5         21.18         25.41         4.99 o                         
   4  -9   5        212.91        224.69         7.75 o                         
  -9  -8   5          0.90         -1.51         1.51 o                         
  -8  -8   5          2.54          0.98         1.55 o                         
  -7  -8   5          0.81         -1.21         1.21 o                         
  -6  -8   5         22.95         28.11         2.15 o                         
  -5  -8   5         21.08         19.73         1.74 o                         
  -4  -8   5         11.09         11.55         1.26 o                         
  -3  -8   5          1.44          0.87         0.53 o                         
  -2  -8   5          0.22          1.18         0.84 o                         
  -1  -8   5        100.32         94.37         2.88 o                         
   0  -8   5          0.00         -0.33         0.92 o                         
   1  -8   5        127.30        126.09         4.38 o                         
   2  -8   5         52.60         42.87         3.32 o                         
   3  -8   5        130.35        120.43         4.05 o                         
   4  -8   5         16.86         14.46         2.00 o                         
   5  -8   5         12.75         16.08         2.17 o                         
   6  -8   5         10.63         10.28         2.22 o                         
  -9  -7   5          5.51          3.68         2.67 o                         
  -8  -7   5         92.37         97.37         4.94 o                         
  -7  -7   5          3.29          2.94         1.05 o                         
  -6  -7   5          0.48          0.29         0.94 o                         
  -5  -7   5        148.69        147.33         3.15 o                         
  -4  -7   5          4.88          3.98         0.71 o                         
  -3  -7   5        187.28        178.33         3.80 o                         
  -2  -7   5          0.42          0.99         0.54 o                         
  -1  -7   5         52.22         47.89         2.09 o                         
   0  -7   5       1264.66       1244.25        16.53 o                         
   1  -7   5        691.25        656.63        11.67 o                         
   2  -7   5        742.76        728.37        25.51 o                         
   3  -7   5        184.96        200.68         5.73 o                         
   4  -7   5         46.98         49.14         2.28 o                         
   5  -7   5          0.98          1.90         1.13 o                         
   6  -7   5          2.64          2.61         1.80 o                         
   7  -7   5          2.65         -1.80         1.80 o                         
 -10  -6   5          4.62          7.14         2.17 o                         
  -9  -6   5         18.23         15.50         2.43 o                         
  -8  -6   5          0.96          1.41         2.19 o                         
  -7  -6   5          0.98         -0.25         1.06 o                         
  -6  -6   5        443.24        428.73         5.93 o                         
  -5  -6   5         17.73         19.09         1.19 o                         
  -4  -6   5        484.88        477.20         5.74 o                         
  -3  -6   5         37.43         36.28         1.46 o                         
  -2  -6   5       1884.44       1740.44        26.41 o                         
  -1  -6   5        765.22        733.24         8.64 o                         
   0  -6   5        104.38        109.38         2.29 o                         
   1  -6   5          0.17          1.67         0.68 o                         
   2  -6   5          5.35          4.73         0.90 o                         
   3  -6   5        113.20        109.37         2.56 o                         
   4  -6   5          2.23          2.03         0.83 o                         
   5  -6   5         62.20         58.92         2.92 o                         
   6  -6   5          0.18         -1.14         1.14 o                         
   7  -6   5         15.89         11.29         2.30 o                         
   8  -6   5          1.59         -0.42         1.94 o                         
 -10  -5   5          2.06          1.99         2.47 o                         
  -9  -5   5         18.05         20.53         2.59 o                         
  -8  -5   5        130.91        122.85         4.91 o                         
  -7  -5   5         20.00         25.68         1.99 o                         
  -6  -5   5         10.03         10.65         1.12 o                         
  -5  -5   5         44.60         42.34         1.91 o                         
  -4  -5   5       2362.10       2257.16        19.04 o                         
  -3  -5   5        348.58        327.23         4.13 o                         
  -2  -5   5          0.24          0.78         0.39 o                         
  -1  -5   5         17.16         17.56         0.78 o                         
   0  -5   5         14.94         15.38         1.01 o                         
   1  -5   5          8.94          8.91         0.95 o                         
   2  -5   5        517.37        512.23         6.45 o                         
   3  -5   5         97.67         92.76         2.13 o                         
   4  -5   5         34.34         35.72         1.97 o                         
   5  -5   5          8.02          7.30         1.15 o                         
   6  -5   5         15.35         14.68         1.75 o                         
   7  -5   5         48.29         35.28         3.74 o                         
   8  -5   5          5.12          4.98         3.06 o                         
   9  -5   5         64.47         60.96         5.01 o                         
 -10  -4   5         64.00         48.54         4.19 o                         
  -9  -4   5          0.05          3.21         1.49 o                         
  -8  -4   5        154.51        149.14         4.72 o                         
  -7  -4   5         68.87         72.40         3.89 o                         
  -6  -4   5       1442.28       1386.52        16.69 o                         
  -5  -4   5        118.69        128.79         3.09 o                         
  -4  -4   5          3.71          1.98         0.53 o                         
  -3  -4   5         88.00         88.67         1.97 o                         
  -2  -4   5        112.52        120.69         2.03 o                         
  -1  -4   5         85.84         91.55         1.68 o                         
   0  -4   5         26.39         35.03         0.97 o                         
   1  -4   5          0.83          1.05         0.43 o                         
   2  -4   5         87.80         82.03         2.14 o                         
   3  -4   5         70.22         61.74         1.75 o                         
   4  -4   5         44.48         44.32         1.73 o                         
   5  -4   5         37.11         37.07         2.23 o                         
   6  -4   5          0.30          3.81         1.24 o                         
   7  -4   5         26.96         27.37         1.59 o                         
   8  -4   5         19.60         16.97         1.83 o                         
   9  -4   5          1.10         -0.30         2.11 o                         
 -10  -3   5         57.41         55.69         5.32 o                         
  -9  -3   5         11.29         11.77         1.96 o                         
  -8  -3   5        410.53        380.45        10.45 o                         
  -7  -3   5        105.10         91.43         3.56 o                         
  -6  -3   5         57.13         62.59         2.80 o                         
  -5  -3   5         20.21         22.10         1.50 o                         
  -4  -3   5          2.28          1.59         0.48 o                         
  -3  -3   5        109.93        114.45         2.25 o                         
  -2  -3   5        122.34        109.86         1.97 o                         
  -1  -3   5        190.34        159.64         2.25 o                         
   0  -3   5        500.97        530.66         5.20 o                         
   1  -3   5         10.98          5.36         0.59 o                         
   2  -3   5         16.77         15.51         0.98 o                         
   3  -3   5        158.01        158.02         3.04 o                         
   4  -3   5          9.94          8.87         0.91 o                         
   5  -3   5        202.20        197.13         4.12 o                         
   6  -3   5         22.60         23.44         2.15 o                         
   7  -3   5         17.27         14.90         1.40 o                         
   8  -3   5          1.61          1.75         1.01 o                         
   9  -3   5          0.56          2.32         1.22 o                         
  10  -3   5          0.24          2.29         2.00 o                         
 -10  -2   5         33.59         31.52         2.96 o                         
  -9  -2   5          4.40          4.94         1.59 o                         
  -8  -2   5        103.53         98.83         5.10 o                         
  -7  -2   5        101.46         92.69         3.85 o                         
  -6  -2   5        104.41         95.76         3.27 o                         
  -5  -2   5         41.36         47.13         2.40 o                         
  -4  -2   5        235.25        236.23         3.33 o                         
  -3  -2   5         71.86         62.20         1.57 o                         
  -2  -2   5         50.32         50.09         1.60 o                         
  -1  -2   5        115.27        136.61         1.89 o                         
   0  -2   5        576.10        638.79         6.78 o                         
   1  -2   5        711.11        715.67         6.12 o                         
   2  -2   5         68.77         75.55         1.83 o                         
   3  -2   5        192.22        202.09         3.42 o                         
   4  -2   5         31.75         35.99         1.51 o                         
   5  -2   5        145.33        146.97         2.55 o                         
   6  -2   5         33.73         31.27         1.36 o                         
   7  -2   5         48.74         51.28         2.27 o                         
   8  -2   5         48.02         43.51         2.04 o                         
   9  -2   5          5.84          2.82         1.53 o                         
  10  -2   5          1.36          0.97         1.50 o                         
 -10  -1   5         34.08         31.67         3.17 o                         
  -9  -1   5          0.75          1.83         1.28 o                         
  -8  -1   5         12.08         10.13         1.87 o                         
  -7  -1   5          1.60          0.95         1.12 o                         
  -6  -1   5         13.53         11.33         1.27 o                         
  -5  -1   5         62.95         64.75         2.34 o                         
  -4  -1   5          0.04          0.51         0.49 o                         
  -3  -1   5        722.69        740.42         7.38 o                         
  -2  -1   5          4.61          5.86         0.54 o                         
  -1  -1   5       2276.34       2376.75        20.89 o                         
   0  -1   5        977.66       1044.42         9.17 o                         
   1  -1   5        753.54        802.86         6.99 o                         
   2  -1   5          9.48          7.85         0.48 o                         
   3  -1   5         24.33         21.35         0.85 o                         
   4  -1   5          9.71         11.34         0.86 o                         
   5  -1   5         10.26         11.52         0.76 o                         
   6  -1   5         38.53         41.71         1.44 o                         
   7  -1   5          0.56          1.34         0.61 o                         
   8  -1   5          9.72          7.20         1.15 o                         
   9  -1   5         61.56         58.86         2.51 o                         
  10  -1   5         13.12         14.03         2.44 o                         
  11  -1   5         24.65         23.67         2.69 o                         
 -10   0   5         11.30         12.49         2.37 o                         
  -9   0   5         29.52         27.29         3.05 o                         
  -8   0   5          7.53          5.44         1.48 o                         
  -7   0   5        192.77        185.18         5.86 o                         
  -6   0   5          1.46          1.72         0.96 o                         
  -5   0   5         78.95         94.82         2.73 o                         
  -4   0   5         78.30         83.36         2.35 o                         
  -3   0   5       1754.32       1860.94        15.85 o                         
  -2   0   5        698.87        747.85         7.10 o                         
  -1   0   5         48.25         42.03         1.25 o                         
   0   0   5       1053.60       1049.71         8.86 o                         
   1   0   5        477.86        478.69         5.22 o                         
   2   0   5       1309.37       1284.50        10.43 o                         
   3   0   5          5.26          3.22         0.40 o                         
   4   0   5        241.61        248.14         3.27 o                         
   5   0   5         44.47         42.22         1.64 o                         
   6   0   5          0.28          0.57         0.55 o                         
   7   0   5          2.02          1.76         0.58 o                         
   8   0   5          5.49          4.39         1.02 o                         
   9   0   5          7.82          6.94         1.24 o                         
  10   0   5         26.72         25.60         2.29 o                         
  11   0   5          3.89          1.92         2.13 o                         
 -10   1   5          2.46          1.57         1.87 o                         
  -9   1   5         34.79         34.54         3.03 o                         
  -8   1   5         18.99         18.57         2.21 o                         
  -7   1   5         26.18         24.58         2.67 o                         
  -6   1   5        107.98        110.95         3.48 o                         
  -5   1   5        373.77        357.87         5.58 o                         
  -4   1   5         80.56         76.34         2.06 o                         
  -3   1   5        111.56        118.41         2.62 o                         
  -2   1   5       1111.05       1152.31        10.22 o                         
  -1   1   5         81.00         81.36         1.63 o                         
   0   1   5         11.65         10.26         0.74 o                         
   1   1   5        219.53        237.94         3.67 o                         
   2   1   5         14.82         15.64         0.84 o                         
   3   1   5         82.54         83.89         1.53 o                         
   4   1   5        114.56        124.28         1.98 o                         
   5   1   5          3.15          4.40         0.69 o                         
   6   1   5        776.00        796.65         8.73 o                         
   7   1   5          5.55          3.69         0.79 o                         
   8   1   5         66.26         71.92         3.22 o                         
   9   1   5         16.99         16.19         1.57 o                         
  10   1   5          6.91          6.82         2.11 o                         
  11   1   5          5.04          6.43         1.65 o                         
 -10   2   5         33.46         30.58         3.29 o                         
  -9   2   5         14.04         20.69         3.03 o                         
  -8   2   5         70.80         82.34         4.97 o                         
  -7   2   5        299.44        299.31         8.05 o                         
  -6   2   5        347.56        328.91         7.59 o                         
  -5   2   5         45.64         39.87         2.16 o                         
  -4   2   5         66.05         70.91         2.29 o                         
  -3   2   5         34.27         36.69         1.85 o                         
  -2   2   5        292.94        346.74         4.04 o                         
  -1   2   5        574.92        560.61         6.48 o                         
   0   2   5        566.14        588.35         6.43 o                         
   1   2   5       1562.69       1502.24        13.16 o                         
   2   2   5        559.99        596.29         5.85 o                         
   3   2   5       1128.73       1056.20         9.01 o                         
   4   2   5        323.04        327.61         3.56 o                         
   5   2   5        229.00        239.36         3.39 o                         
   6   2   5        129.86        140.56         3.05 o                         
   7   2   5         39.59         42.91         2.37 o                         
   8   2   5         13.07         14.26         1.41 o                         
   9   2   5         17.46         13.51         1.49 o                         
  10   2   5         46.91         44.60         2.66 o                         
  11   2   5          1.67          3.61         1.39 o                         
  12   2   5          6.29          6.96         2.67 o                         
  -9   3   5         77.99         89.45         6.36 o                         
  -8   3   5          5.63          1.34         1.67 o                         
  -7   3   5          0.08          0.70         0.88 o                         
  -6   3   5          7.33          8.42         1.29 o                         
  -5   3   5        125.85        128.06         3.68 o                         
  -4   3   5        107.59        104.60         4.22 o                         
  -3   3   5          5.45          3.28         0.75 o                         
  -2   3   5        177.71        191.38         3.20 o                         
  -1   3   5        335.10        351.33         4.79 o                         
   0   3   5          0.05          0.53         0.37 o                         
   1   3   5         48.85         58.28         1.45 o                         
   2   3   5        975.54       1100.13         8.90 o                         
   3   3   5        270.64        269.06         3.18 o                         
   4   3   5       1485.45       1568.54        12.42 o                         
   5   3   5        120.00        114.62         2.29 o                         
   6   3   5        199.21        194.91         3.72 o                         
   7   3   5         31.43         32.54         2.01 o                         
   8   3   5         33.69         37.37         2.20 o                         
   9   3   5         22.69         26.53         2.01 o                         
  10   3   5          1.13          0.95         1.10 o                         
  11   3   5         31.23         31.76         2.49 o                         
  12   3   5          3.34          2.92         1.53 o                         
  -9   4   5         53.26         65.11         4.16 o                         
  -8   4   5          1.92          6.59         1.84 o                         
  -7   4   5          4.53          3.02         1.44 o                         
  -6   4   5          1.07          0.10         1.07 o                         
  -5   4   5         46.12         51.55         2.46 o                         
  -4   4   5        377.29        361.82         6.24 o                         
  -3   4   5         30.22         30.46         1.55 o                         
  -2   4   5        124.16        123.98         2.45 o                         
  -1   4   5        144.45        155.86         2.40 o                         
   0   4   5        882.74        946.88         8.77 o                         
   1   4   5        205.01        226.05         2.96 o                         
   2   4   5       1156.52       1259.29         9.79 o                         
   3   4   5        174.82        200.66         2.48 o                         
   4   4   5        323.76        298.04         3.48 o                         
   5   4   5         14.52         16.21         1.03 o                         
   6   4   5        241.99        242.66         5.45 o                         
   7   4   5        304.78        316.94         5.23 o                         
   8   4   5         41.08         49.00         2.35 o                         
   9   4   5         13.33         17.26         2.34 o                         
  10   4   5          9.57         10.71         1.60 o                         
  11   4   5         56.11         53.95         3.05 o                         
  12   4   5          5.43          5.24         1.71 o                         
  -9   5   5          0.11         -2.04         2.71 o                         
  -8   5   5          0.25          0.65         2.15 o                         
  -7   5   5          0.46          0.95         1.08 o                         
  -6   5   5         69.94         68.88         3.29 o                         
  -5   5   5         70.50         73.76         3.09 o                         
  -4   5   5         37.72         34.88         1.94 o                         
  -3   5   5          9.62          8.51         0.86 o                         
  -2   5   5        273.18        299.70         3.99 o                         
  -1   5   5          0.18          0.46         0.33 o                         
   0   5   5          0.24          2.87         0.45 o                         
   1   5   5         14.66         15.00         0.91 o                         
   2   5   5        180.79        181.76         3.18 o                         
   3   5   5         27.94         29.02         1.16 o                         
   4   5   5         46.08         47.08         1.46 o                         
   5   5   5        330.31        342.21         4.49 o                         
   6   5   5         67.32         61.16         1.96 o                         
   7   5   5         26.66         28.94         2.18 o                         
   8   5   5          0.83          2.03         0.77 o                         
   9   5   5        127.91        129.25         3.62 o                         
  10   5   5          9.01         10.59         1.79 o                         
  11   5   5        112.28        118.12         4.61 o                         
  12   5   5          4.10          3.54         1.71 o                         
  -8   6   5         32.84         28.94         3.09 o                         
  -7   6   5          0.02          0.09         1.41 o                         
  -6   6   5         22.81         24.47         2.04 o                         
  -5   6   5          1.49          0.61         1.02 o                         
  -4   6   5        542.84        540.50         8.64 o                         
  -3   6   5        289.29        279.17         4.99 o                         
  -2   6   5         75.08         75.65         2.81 o                         
  -1   6   5         11.37         13.71         1.05 o                         
   0   6   5          9.39          8.56         0.69 o                         
   1   6   5         18.46         13.81         0.83 o                         
   2   6   5        322.73        310.40         4.66 o                         
   3   6   5         58.32         42.46         1.42 o                         
   4   6   5        179.56        177.10         2.89 o                         
   5   6   5          3.70          6.14         0.68 o                         
   6   6   5        282.85        287.88         4.32 o                         
   7   6   5        429.41        426.01         6.32 o                         
   8   6   5         12.39          9.66         1.11 o                         
   9   6   5        127.22        133.59         5.00 o                         
  10   6   5          0.64          1.65         1.11 o                         
  11   6   5         49.55         55.59         3.69 o                         
  12   6   5          2.97          2.81         1.91 o                         
  -7   7   5         12.41          5.83         3.34 o                         
  -6   7   5         26.71         29.90         3.81 o                         
  -5   7   5         25.77         24.78         2.12 o                         
  -4   7   5          0.82          2.37         1.67 o                         
  -3   7   5        139.09        133.18         4.25 o                         
  -2   7   5         86.48         77.55         2.94 o                         
  -1   7   5         12.02         10.97         1.09 o                         
   0   7   5        131.82        122.55         4.88 o                         
   1   7   5        140.20        126.81         2.64 o                         
   2   7   5         84.86         99.42         2.06 o                         
   3   7   5          3.66          4.17         0.57 o                         
   4   7   5         46.76         40.41         1.51 o                         
   5   7   5        110.73        103.63         2.29 o                         
   6   7   5          1.32          1.65         0.57 o                         
   7   7   5       1117.32       1110.87        13.84 o                         
   8   7   5          2.64          3.34         0.85 o                         
   9   7   5        197.05        194.66         3.98 o                         
  10   7   5          4.04          4.30         1.35 o                         
  11   7   5          0.58         -1.34         1.34 o                         
  12   7   5          7.34          7.93         2.29 o                         
  -7   8   5         15.13         14.69         3.00 o                         
  -6   8   5         23.16         25.48         3.07 o                         
  -5   8   5         16.32         19.57         2.58 o                         
  -4   8   5         16.27         21.21         2.48 o                         
  -3   8   5         99.93         90.83         3.30 o                         
  -2   8   5        135.51        125.15         4.05 o                         
  -1   8   5          6.19          8.98         1.17 o                         
   0   8   5         90.81         93.17         2.82 o                         
   1   8   5         18.73         18.74         1.37 o                         
   2   8   5       1012.70        979.55        10.21 o                         
   3   8   5        459.89        423.76         5.29 o                         
   4   8   5        249.49        236.94         3.86 o                         
   5   8   5        910.03        891.70        10.99 o                         
   6   8   5        200.55        181.68         3.72 o                         
   7   8   5          0.15          0.25         0.75 o                         
   8   8   5         62.21         68.82         3.06 o                         
   9   8   5         32.01         28.49         2.42 o                         
  10   8   5          0.83         -0.12         1.79 o                         
  11   8   5         14.13         13.67         2.29 o                         
  -6   9   5         14.93         18.51         3.05 o                         
  -5   9   5         24.01         31.05         4.29 o                         
  -4   9   5          0.31          0.00         1.96 o                         
  -3   9   5          6.70          5.98         2.01 o                         
  -2   9   5        112.03        119.18         4.04 o                         
  -1   9   5          0.27          0.12         0.92 o                         
   0   9   5        517.49        504.69         7.61 o                         
   1   9   5        242.63        230.19         4.57 o                         
   2   9   5        450.33        445.60         6.24 o                         
   3   9   5        613.94        588.95         6.81 o                         
   4   9   5          5.51          6.05         0.83 o                         
   5   9   5         78.03         72.76         2.09 o                         
   6   9   5          2.34          3.54         0.93 o                         
   7   9   5          8.83          9.57         1.22 o                         
   8   9   5         21.19         21.79         1.81 o                         
   9   9   5          1.73          1.57         1.19 o                         
  10   9   5          1.11          1.80         2.00 o                         
  11   9   5          3.00          3.91         1.55 o                         
  -5  10   5          3.61          0.99         1.98 o                         
  -4  10   5         12.80         15.25         2.93 o                         
  -3  10   5         31.89         35.42         2.84 o                         
  -2  10   5         63.47         66.77         3.38 o                         
  -1  10   5        249.53        244.02         5.07 o                         
   0  10   5        109.37        117.15         3.30 o                         
   1  10   5          5.42          3.68         1.13 o                         
   2  10   5         73.93         74.37         2.40 o                         
   3  10   5        143.29        138.52         4.26 o                         
   4  10   5        162.54        157.03         3.46 o                         
   5  10   5          6.03          8.86         0.91 o                         
   6  10   5          1.96          2.27         0.82 o                         
   7  10   5         32.98         36.07         2.21 o                         
   8  10   5         11.76         13.37         1.66 o                         
   9  10   5         16.96         17.90         2.03 o                         
  10  10   5          1.00         -0.36         1.58 o                         
  -4  11   5         58.19         59.94         6.11 o                         
  -3  11   5         41.16         38.78         4.68 o                         
  -2  11   5         52.07         55.42         3.68 o                         
  -1  11   5         39.01         50.24         3.14 o                         
   0  11   5          4.19          4.20         1.19 o                         
   1  11   5        111.45        111.99         3.44 o                         
   2  11   5         43.88         46.25         1.98 o                         
   3  11   5         13.54         14.93         1.34 o                         
   4  11   5         18.80         19.96         1.48 o                         
   5  11   5         68.82         62.73         2.29 o                         
   6  11   5         83.88         79.47         3.54 o                         
   7  11   5          4.14          4.11         1.26 o                         
   8  11   5          5.23          3.12         1.31 o                         
   9  11   5          1.69         -0.70         1.25 o                         
  10  11   5          6.27          2.76         2.04 o                         
  -2  12   5         24.84         29.58         5.02 o                         
  -1  12   5         10.40          6.80         2.24 o                         
   0  12   5         14.56         11.82         1.93 o                         
   1  12   5         13.24         15.80         1.97 o                         
   2  12   5          8.47          9.28         2.13 o                         
   3  12   5         22.94         24.41         1.90 o                         
   4  12   5         29.47         34.57         2.65 o                         
   5  12   5         93.94        101.59         3.67 o                         
   6  12   5         13.93         16.80         1.95 o                         
   7  12   5          0.10          2.32         1.45 o                         
   8  12   5         24.94         29.40         3.43 o                         
   9  12   5          0.70         -0.64         1.39 o                         
   0  13   5          3.55          3.51         1.81 o                         
   1  13   5          3.63          0.70         1.55 o                         
   2  13   5          0.05          0.36         1.27 o                         
   3  13   5         61.63         68.37         3.75 o                         
   4  13   5         50.41         58.57         3.02 o                         
   5  13   5         13.66         10.83         2.10 o                         
   6  13   5          1.22          1.14         1.45 o                         
   7  13   5          0.52          1.16         1.49 o                         
  -6 -10   6         16.71         19.11         1.95 o                         
  -5 -10   6          1.90          4.63         2.28 o                         
  -4 -10   6         37.74         31.58         5.04 o                         
  -3 -10   6         17.13         22.19         2.42 o                         
  -2 -10   6         19.94         25.95         2.51 o                         
  -1 -10   6         25.01         26.61         3.08 o                         
   0 -10   6          0.32         -1.61         1.61 o                         
   1 -10   6         32.56         41.62         6.14 o                         
   2 -10   6          6.35          7.27         2.73 o                         
  -7  -9   6         14.69         13.21         2.76 o                         
  -6  -9   6          8.92          9.00         1.76 o                         
  -5  -9   6          6.05          8.95         1.29 o                         
  -4  -9   6         37.68         40.22         1.97 o                         
  -3  -9   6         34.08         32.91         3.11 o                         
  -2  -9   6         14.16         10.79         2.27 o                         
  -1  -9   6         13.77         17.62         2.87 o                         
   0  -9   6          5.71         15.76         2.19 o                         
   1  -9   6          9.36          9.35         2.01 o                         
   2  -9   6          0.25          0.70         1.62 o                         
   3  -9   6          1.35         -1.52         3.78 o                         
   4  -9   6          0.04         -0.72         1.53 o                         
  -8  -8   6          1.89          0.09         1.57 o                         
  -7  -8   6          8.51         11.54         2.01 o                         
  -6  -8   6          8.50         13.35         2.44 o                         
  -5  -8   6         11.79         13.01         1.43 o                         
  -4  -8   6         52.55         53.20         2.42 o                         
  -3  -8   6         20.11         18.50         1.32 o                         
  -2  -8   6        132.63        124.92         4.78 o                         
  -1  -8   6          3.03          3.46         0.96 o                         
   0  -8   6          1.12          1.54         1.37 o                         
   1  -8   6         14.14         22.80         3.20 o                         
   2  -8   6        251.58        259.65         8.29 o                         
   3  -8   6        126.47        126.84         4.91 o                         
   4  -8   6         21.87         22.38         2.47 o                         
   5  -8   6         27.53         23.15         2.58 o                         
  -9  -7   6          0.81         -1.53         1.83 o                         
  -8  -7   6          0.36         -0.56         1.60 o                         
  -7  -7   6          0.34          1.12         1.13 o                         
  -6  -7   6         10.94         10.27         1.45 o                         
  -5  -7   6         54.19         48.80         1.97 o                         
  -4  -7   6         18.15         21.52         1.39 o                         
  -3  -7   6         28.29         26.19         1.65 o                         
  -2  -7   6         47.00         38.56         1.90 o                         
  -1  -7   6         58.99         54.23         1.71 o                         
   0  -7   6        159.80        160.66         3.77 o                         
   1  -7   6         41.13         42.97         2.69 o                         
   2  -7   6         30.39         31.07         1.94 o                         
   3  -7   6         17.90         16.94         1.62 o                         
   4  -7   6          2.54          0.72         1.01 o                         
   5  -7   6          3.71          3.55         1.42 o                         
   6  -7   6         21.92         20.86         3.20 o                         
  -9  -6   6          5.54          5.31         2.02 o                         
  -8  -6   6          3.56          3.09         1.59 o                         
  -7  -6   6         15.03         15.04         2.11 o                         
  -6  -6   6        314.39        298.98         6.04 o                         
  -5  -6   6          0.04          0.62         0.71 o                         
  -4  -6   6          6.58          7.28         0.98 o                         
  -3  -6   6         83.76         82.23         2.29 o                         
  -2  -6   6         82.43         86.26         2.36 o                         
  -1  -6   6        276.30        265.45         4.52 o                         
   0  -6   6          3.51          5.67         0.81 o                         
   1  -6   6          9.35          9.25         1.11 o                         
   2  -6   6         44.35         44.07         1.93 o                         
   3  -6   6        204.54        199.85         3.94 o                         
   4  -6   6         75.81         76.59         2.10 o                         
   5  -6   6         59.09         58.94         3.07 o                         
   6  -6   6         10.30          8.06         1.93 o                         
   7  -6   6          0.21         -0.77         2.08 o                         
 -10  -5   6         11.96         13.78         2.80 o                         
  -9  -5   6          2.85          3.64         1.85 o                         
  -8  -5   6          0.45         -1.18         1.31 o                         
  -7  -5   6         32.30         37.09         2.56 o                         
  -6  -5   6        204.25        199.65         4.50 o                         
  -5  -5   6          1.24          1.00         0.74 o                         
  -4  -5   6          0.93          0.42         0.67 o                         
  -3  -5   6         81.62         82.39         2.36 o                         
  -2  -5   6        104.64         97.92         2.16 o                         
  -1  -5   6         87.52         94.08         2.10 o                         
   0  -5   6          1.22          1.86         0.40 o                         
   1  -5   6         31.74         31.67         1.57 o                         
   2  -5   6        139.89        138.28         2.91 o                         
   3  -5   6          0.48          0.14         0.54 o                         
   4  -5   6        126.82        127.54         2.84 o                         
   5  -5   6         12.47         12.70         1.39 o                         
   6  -5   6          3.61          3.05         1.17 o                         
   7  -5   6         13.42         16.92         2.72 o                         
   8  -5   6         10.01          6.01         2.05 o                         
 -10  -4   6          9.95          9.69         2.35 o                         
  -9  -4   6          0.08         -1.26         1.59 o                         
  -8  -4   6         92.45         99.20         5.47 o                         
  -7  -4   6         31.78         33.42         2.55 o                         
  -6  -4   6         14.35         16.54         1.75 o                         
  -5  -4   6        804.64        786.97         9.91 o                         
  -4  -4   6        135.77        134.07         2.80 o                         
  -3  -4   6         40.63         46.91         1.80 o                         
  -2  -4   6         47.62         52.81         1.61 o                         
  -1  -4   6          9.24          9.22         0.73 o                         
   0  -4   6        185.10        196.76         3.12 o                         
   1  -4   6         48.65         52.78         1.56 o                         
   2  -4   6         44.57         41.69         1.60 o                         
   3  -4   6          4.42          4.68         0.72 o                         
   4  -4   6        227.69        223.82         4.13 o                         
   5  -4   6          9.96         10.86         1.53 o                         
   6  -4   6         61.40         65.43         3.36 o                         
   7  -4   6          1.04          2.79         1.45 o                         
   8  -4   6          0.16          1.07         1.47 o                         
   9  -4   6         17.18         16.21         3.15 o                         
 -10  -3   6         18.02         14.93         2.94 o                         
  -9  -3   6         23.50         35.39         3.34 o                         
  -8  -3   6         17.77         19.61         2.84 o                         
  -7  -3   6          2.41          0.33         1.02 o                         
  -6  -3   6         77.00         75.02         3.42 o                         
  -5  -3   6         20.89         23.98         2.22 o                         
  -4  -3   6        103.23        101.35         3.04 o                         
  -3  -3   6         61.44         61.04         1.88 o                         
  -2  -3   6         12.38         19.43         1.10 o                         
  -1  -3   6         17.59         15.97         1.02 o                         
   0  -3   6          0.31         23.45         2.20 o                         
   1  -3   6          0.14          0.32         0.29 o                         
   2  -3   6          1.10          2.10         0.55 o                         
   3  -3   6        270.39        269.86         4.19 o                         
   4  -3   6         28.32         33.68         1.63 o                         
   5  -3   6         13.27         11.28         1.21 o                         
   6  -3   6         23.15         25.90         1.79 o                         
   7  -3   6         87.15         84.23         4.38 o                         
   8  -3   6         47.55         45.92         3.76 o                         
   9  -3   6          7.80          4.76         2.29 o                         
 -10  -2   6         68.43         68.65         4.65 o                         
  -9  -2   6          1.60          1.56         1.89 o                         
  -8  -2   6          6.44          2.58         1.52 o                         
  -7  -2   6         54.88         62.23         3.30 o                         
  -6  -2   6          2.65          1.27         1.10 o                         
  -5  -2   6        209.17        218.69         4.67 o                         
  -4  -2   6        217.63        221.74         3.80 o                         
  -3  -2   6         54.37         46.54         1.58 o                         
  -2  -2   6          1.17          1.22         0.43 o                         
  -1  -2   6        237.14        233.33         3.74 o                         
   0  -2   6        224.14        244.68         3.55 o                         
   1  -2   6        746.36        799.25         9.00 o                         
   2  -2   6        570.94        617.69         7.34 o                         
   3  -2   6         70.71         70.73         2.04 o                         
   4  -2   6        455.42        441.97         6.84 o                         
   5  -2   6        496.68        480.05         6.77 o                         
   6  -2   6         32.80         31.76         1.25 o                         
   7  -2   6         12.78         12.82         1.09 o                         
   8  -2   6        109.46        106.12         3.33 o                         
   9  -2   6         10.16          7.13         2.04 o                         
  10  -2   6         10.07          8.10         2.24 o                         
 -10  -1   6          1.80          4.50         2.04 o                         
  -9  -1   6         21.12         14.50         3.48 o                         
  -8  -1   6          0.31          0.85         1.43 o                         
  -7  -1   6         14.27         11.60         1.73 o                         
  -6  -1   6         23.82         19.66         1.69 o                         
  -5  -1   6         63.71         58.84         2.45 o                         
  -4  -1   6         53.86         49.41         1.88 o                         
  -3  -1   6        442.72        452.24         5.34 o                         
  -2  -1   6         13.45         19.72         1.23 o                         
  -1  -1   6        119.42        145.31         2.87 o                         
   0  -1   6         49.90         48.47         1.34 o                         
   1  -1   6          2.95          4.11         0.56 o                         
   2  -1   6          9.02         11.55         0.77 o                         
   3  -1   6        139.81        143.20         2.63 o                         
   4  -1   6         48.73         38.52         1.78 o                         
   5  -1   6          0.08          0.13         0.42 o                         
   6  -1   6         14.20         14.53         0.98 o                         
   7  -1   6         14.79         15.65         1.21 o                         
   8  -1   6         82.86         84.44         2.42 o                         
   9  -1   6         25.41         33.33         2.24 o                         
  10  -1   6          0.65         -1.29         1.29 o                         
 -10   0   6          0.47         -0.08         1.96 o                         
  -9   0   6          1.19          1.74         1.72 o                         
  -8   0   6         12.44          8.57         2.08 o                         
  -7   0   6         39.10         38.72         3.16 o                         
  -6   0   6          0.61         -0.28         0.86 o                         
  -5   0   6         10.38         13.84         1.36 o                         
  -4   0   6          0.00         -0.34         0.41 o                         
  -3   0   6         10.84         18.34         1.25 o                         
  -2   0   6         87.52         92.94         2.29 o                         
  -1   0   6        515.83        545.19         6.48 o                         
   0   0   6        289.46        341.07         3.92 o                         
   1   0   6         34.47         39.32         1.22 o                         
   2   0   6        322.61        327.22         3.87 o                         
   3   0   6         41.16         60.21         2.15 o                         
   4   0   6          6.01          8.04         0.79 o                         
   5   0   6         36.95         38.40         1.28 o                         
   6   0   6          8.86         13.47         0.92 o                         
   7   0   6          0.67          0.85         0.63 o                         
   8   0   6         23.94         26.71         1.77 o                         
   9   0   6        130.17        146.46         4.38 o                         
  10   0   6          5.69          6.56         1.43 o                         
  11   0   6         71.70         65.68         5.59 o                         
 -10   1   6          5.23          4.19         2.22 o                         
  -9   1   6          2.36          3.93         1.98 o                         
  -8   1   6          8.74          9.41         1.91 o                         
  -7   1   6        101.24         85.24         3.95 o                         
  -6   1   6        101.09         93.05         2.99 o                         
  -5   1   6         85.10         83.83         2.19 o                         
  -4   1   6         21.40         20.97         1.37 o                         
  -3   1   6        106.82        107.31         2.71 o                         
  -2   1   6         29.79         33.72         1.95 o                         
  -1   1   6          9.76         11.33         0.74 o                         
   0   1   6          1.48          1.08         0.47 o                         
   1   1   6        352.50        353.15         4.17 o                         
   2   1   6        378.82        364.05         4.01 o                         
   3   1   6        631.33        661.11         6.60 o                         
   4   1   6          2.83          1.47         0.39 o                         
   5   1   6          4.38          3.19         0.53 o                         
   6   1   6          4.06          2.72         0.65 o                         
   7   1   6         59.18         57.53         2.57 o                         
   8   1   6          8.89          8.48         1.14 o                         
   9   1   6        133.83        139.90         3.79 o                         
  10   1   6          4.70          6.28         1.55 o                         
  11   1   6          6.64          6.42         1.71 o                         
  -9   2   6          1.11          1.00         2.51 o                         
  -8   2   6          5.01          4.17         1.85 o                         
  -7   2   6         12.45         13.58         2.12 o                         
  -6   2   6         64.19         58.05         2.93 o                         
  -5   2   6        520.77        518.25         8.10 o                         
  -4   2   6        165.87        157.22         3.70 o                         
  -3   2   6         90.75         80.17         2.25 o                         
  -2   2   6        169.83        184.04         3.21 o                         
  -1   2   6         41.91         50.34         1.47 o                         
   0   2   6         99.43        112.87         2.24 o                         
   1   2   6         33.27         40.87         1.36 o                         
   2   2   6        303.35        299.81         3.54 o                         
   3   2   6        152.49        145.46         2.15 o                         
   4   2   6         49.00         67.02         1.76 o                         
   5   2   6         85.52         87.05         2.14 o                         
   6   2   6         42.08         44.71         1.74 o                         
   7   2   6        175.25        184.73         4.00 o                         
   8   2   6          3.95          4.27         1.37 o                         
   9   2   6          5.98          6.46         1.23 o                         
  10   2   6         21.06         20.78         1.89 o                         
  11   2   6         20.75         19.21         2.01 o                         
  -9   3   6          6.61          5.62         2.30 o                         
  -8   3   6          6.00          8.55         1.95 o                         
  -7   3   6        107.27        104.79         4.66 o                         
  -6   3   6          0.00          0.50         0.90 o                         
  -5   3   6         59.95         53.04         2.65 o                         
  -4   3   6        204.51        193.62         4.17 o                         
  -3   3   6          2.17         11.87         1.08 o                         
  -2   3   6         17.19         13.19         0.84 o                         
  -1   3   6        197.76        192.93         3.53 o                         
   0   3   6        108.41        129.32         2.25 o                         
   1   3   6          5.18         12.57         0.83 o                         
   2   3   6        397.33        423.37         4.72 o                         
   3   3   6        196.52        230.74         2.91 o                         
   4   3   6        645.55        694.99         7.24 o                         
   5   3   6        718.70        755.21         8.01 o                         
   6   3   6         84.67        153.46         4.20 o                         
   7   3   6         44.06         46.57         2.63 o                         
   8   3   6          0.60         -0.04         0.73 o                         
   9   3   6         49.78         63.25         2.82 o                         
  10   3   6         10.49         12.40         1.55 o                         
  11   3   6          7.17          4.10         1.67 o                         
  12   3   6          2.48          3.32         1.60 o                         
  -9   4   6         35.88         37.81         3.87 o                         
  -8   4   6         31.77         30.33         3.01 o                         
  -7   4   6          6.56          2.17         1.21 o                         
  -6   4   6        120.68        125.24         3.99 o                         
  -5   4   6          2.79          3.89         1.04 o                         
  -4   4   6        384.92        368.81         6.21 o                         
  -3   4   6          1.15          0.70         0.73 o                         
  -2   4   6         96.97         98.50         2.63 o                         
  -1   4   6        194.41        200.95         3.97 o                         
   0   4   6        203.08        227.79         3.84 o                         
   1   4   6        405.45        391.77         4.85 o                         
   2   4   6        923.16       1029.82         9.10 o                         
   3   4   6        195.86        232.41         3.13 o                         
   4   4   6          4.53          5.84         0.63 o                         
   5   4   6         67.32         63.77         1.99 o                         
   6   4   6        212.65        223.17         3.83 o                         
   7   4   6        381.42        368.74         6.13 o                         
   8   4   6          3.76          4.54         1.04 o                         
   9   4   6          1.21          1.83         0.89 o                         
  10   4   6          0.08         -0.90         1.01 o                         
  11   4   6          0.01          1.68         1.23 o                         
  12   4   6          0.85          2.13         1.58 o                         
  -8   5   6          8.91          6.47         3.13 o                         
  -7   5   6          2.10          0.93         1.43 o                         
  -6   5   6         11.27         12.71         1.72 o                         
  -5   5   6         17.69         13.86         1.82 o                         
  -4   5   6        137.60        142.34         3.96 o                         
  -3   5   6          0.45          1.23         0.77 o                         
  -2   5   6        591.19        613.28         7.40 o                         
  -1   5   6         28.68         25.50         1.33 o                         
   0   5   6       2020.60       2130.84        20.98 o                         
   1   5   6         35.14         46.95         1.76 o                         
   2   5   6          0.26          0.73         0.47 o                         
   3   5   6          0.53          0.56         0.36 o                         
   4   5   6        146.38        157.83         2.89 o                         
   5   5   6        253.46        275.06         4.43 o                         
   6   5   6        118.68        118.46         2.80 o                         
   7   5   6        106.97        103.07         2.83 o                         
   8   5   6          0.82         -0.06         0.75 o                         
   9   5   6         24.32         23.03         2.04 o                         
  10   5   6         40.83         42.85         2.87 o                         
  11   5   6         19.56         17.38         2.25 o                         
  12   5   6         26.81         30.32         3.15 o                         
  -8   6   6          5.76          4.27         2.13 o                         
  -7   6   6         55.58         66.60         6.36 o                         
  -6   6   6         66.70         71.43         3.29 o                         
  -5   6   6          1.05          1.47         0.89 o                         
  -4   6   6         43.04         45.13         2.08 o                         
  -3   6   6         75.83         67.65         3.11 o                         
  -2   6   6          0.00          0.15         0.91 o                         
  -1   6   6          1.82          0.33         0.56 o                         
   0   6   6         83.71        106.74         3.51 o                         
   1   6   6         24.67         23.28         1.43 o                         
   2   6   6        188.06        197.37         3.42 o                         
   3   6   6         12.64         16.93         1.04 o                         
   4   6   6        174.91        191.34         3.43 o                         
   5   6   6         26.43         28.43         1.80 o                         
   6   6   6        409.63        452.24         6.52 o                         
   7   6   6        111.32        117.06         3.10 o                         
   8   6   6         31.74         35.15         1.92 o                         
   9   6   6        236.79        242.95         5.95 o                         
  10   6   6         52.61         64.51         2.91 o                         
  11   6   6         28.76         26.19         2.62 o                         
  12   6   6          7.72          7.96         2.81 o                         
  -7   7   6          2.56          4.91         2.13 o                         
  -6   7   6         14.39         11.52         2.15 o                         
  -5   7   6          0.03          0.13         1.30 o                         
  -4   7   6          7.44          5.90         1.58 o                         
  -3   7   6        207.12        196.23         5.44 o                         
  -2   7   6        271.92        249.07         5.60 o                         
  -1   7   6         94.26        102.57         2.72 o                         
   0   7   6        161.27        164.20         3.85 o                         
   1   7   6        139.60        134.56         2.84 o                         
   2   7   6          9.01         10.92         0.93 o                         
   3   7   6          0.07          0.07         0.48 o                         
   4   7   6        144.29        150.57         2.82 o                         
   5   7   6        759.98        735.30         8.97 o                         
   6   7   6         56.80         52.46         1.89 o                         
   7   7   6        234.45        248.41         4.63 o                         
   8   7   6          0.46         -0.16         0.87 o                         
   9   7   6        217.11        225.18         4.85 o                         
  10   7   6          0.84          0.56         1.20 o                         
  11   7   6         18.49         17.46         2.15 o                         
  -6   8   6         11.89         13.25         2.35 o                         
  -5   8   6         17.38         12.05         2.15 o                         
  -4   8   6         30.32         32.90         3.31 o                         
  -3   8   6          2.78          4.61         1.30 o                         
  -2   8   6        161.67        158.64         4.17 o                         
  -1   8   6        181.51        183.32         4.64 o                         
   0   8   6         10.97         11.22         1.16 o                         
   1   8   6          2.26          0.90         0.76 o                         
   2   8   6          2.07          1.47         0.60 o                         
   3   8   6        614.51        595.48         6.91 o                         
   4   8   6         32.76         29.75         1.63 o                         
   5   8   6        545.61        557.48         7.11 o                         
   6   8   6        488.07        480.08         6.34 o                         
   7   8   6        210.06        198.73         4.10 o                         
   8   8   6         37.34         37.36         2.01 o                         
   9   8   6          4.80          3.34         1.39 o                         
  10   8   6          7.31          8.87         1.84 o                         
  11   8   6          4.06          3.91         2.02 o                         
  -6   9   6         59.66         69.51         5.57 o                         
  -5   9   6          0.68          2.30         1.87 o                         
  -4   9   6          5.82          4.93         2.11 o                         
  -3   9   6          0.57          0.51         1.24 o                         
  -2   9   6         30.85         31.92         2.78 o                         
  -1   9   6        506.82        489.43        10.17 o                         
   0   9   6         41.27         36.17         2.06 o                         
   1   9   6        121.10        120.90         3.69 o                         
   2   9   6         53.40         52.44         2.07 o                         
   3   9   6        404.02        408.00         5.79 o                         
   4   9   6          3.96          4.05         0.81 o                         
   5   9   6        193.75        193.07         3.69 o                         
   6   9   6        183.16        209.28         4.89 o                         
   7   9   6          5.16          7.68         1.26 o                         
   8   9   6          0.73          1.31         1.03 o                         
   9   9   6         35.40         32.54         2.76 o                         
  10   9   6         14.09         15.72         2.52 o                         
  11   9   6          4.15          4.77         1.91 o                         
  -5  10   6          7.12          8.90         2.49 o                         
  -4  10   6          5.90          5.21         2.43 o                         
  -3  10   6         71.96         80.65         4.42 o                         
  -2  10   6         62.90         65.87         3.88 o                         
  -1  10   6         38.76         42.63         2.44 o                         
   0  10   6          1.21          2.65         0.97 o                         
   1  10   6        452.22        460.00         8.60 o                         
   2  10   6        164.43        162.89         3.33 o                         
   3  10   6         11.60         10.23         1.28 o                         
   4  10   6         30.57         31.03         2.26 o                         
   5  10   6         94.69         94.14         3.30 o                         
   6  10   6          4.48          2.54         0.86 o                         
   7  10   6          1.50          1.66         1.02 o                         
   8  10   6          0.26          1.59         1.15 o                         
   9  10   6         17.04         12.86         1.74 o                         
  10  10   6          0.89          0.33         2.05 o                         
  -3  11   6         80.45         78.38         5.62 o                         
  -2  11   6         11.60         15.02         3.44 o                         
  -1  11   6        125.53        121.36        11.31 o                         
   0  11   6          7.04          3.44         1.66 o                         
   1  11   6          2.55          5.03         1.45 o                         
   2  11   6         32.58         36.16         2.49 o                         
   3  11   6        145.51        135.26         3.50 o                         
   4  11   6          0.62         -1.12         1.51 o                         
   5  11   6         31.13         34.36         2.60 o                         
   6  11   6         40.37         40.23         2.44 o                         
   7  11   6          9.53          9.98         1.49 o                         
   8  11   6         28.47         28.81         2.36 o                         
   9  11   6          9.87          6.81         2.36 o                         
  10  11   6         39.48         44.46         4.16 o                         
  -2  12   6          1.04          2.57         2.02 o                         
  -1  12   6          1.36          1.32         1.60 o                         
   0  12   6         50.28         58.60         4.48 o                         
   1  12   6         15.25         21.69         2.43 o                         
   2  12   6         11.18          9.35         2.42 o                         
   3  12   6         50.28         48.39         3.44 o                         
   4  12   6          4.31          1.11         1.18 o                         
   5  12   6          1.06          2.15         1.30 o                         
   6  12   6         27.47         27.69         2.62 o                         
   7  12   6          7.66          6.22         1.69 o                         
   8  12   6         30.79         38.93         3.47 o                         
   9  12   6          1.82          1.77         2.32 o                         
   0  13   6         10.91          7.50         2.08 o                         
   1  13   6         30.00         33.72         3.39 o                         
   2  13   6          2.54          3.32         2.04 o                         
   3  13   6          4.88          6.30         2.14 o                         
   4  13   6         22.04         26.37         3.17 o                         
   5  13   6         39.85         47.72         3.43 o                         
   6  13   6         48.49         58.51         4.43 o                         
   7  13   6          2.44          0.20         1.50 o                         
  -4 -10   7          1.74          1.13         1.86 o                         
  -3 -10   7         65.94         73.71         6.36 o                         
  -2 -10   7         22.20         22.22         4.51 o                         
  -1 -10   7          0.57         -1.16         2.02 o                         
   0 -10   7          2.43         -0.79         3.43 o                         
  -6  -9   7         20.96         14.66         3.26 o                         
  -5  -9   7         13.94         17.16         1.72 o                         
  -4  -9   7          1.45          0.70         0.91 o                         
  -3  -9   7          2.04          1.30         1.29 o                         
  -2  -9   7         40.45         43.47         3.03 o                         
  -1  -9   7         20.79         16.62         3.26 o                         
   0  -9   7          0.56          0.03         1.55 o                         
   1  -9   7         31.46         36.02         3.89 o                         
   2  -9   7          5.64          2.05         2.27 o                         
   3  -9   7          0.21         -3.01         3.01 o                         
  -7  -8   7          0.83         -1.29         1.69 o                         
  -6  -8   7         33.15         41.97         3.47 o                         
  -5  -8   7         10.13         11.45         1.58 o                         
  -4  -8   7         18.68         18.24         1.63 o                         
  -3  -8   7         11.15         10.14         1.18 o                         
  -2  -8   7         25.86         21.02         2.22 o                         
  -1  -8   7          1.73          3.26         1.27 o                         
   0  -8   7         17.87         20.66         2.63 o                         
   1  -8   7          0.00          1.22         2.20 o                         
   2  -8   7          1.58          6.40         5.59 o                         
   3  -8   7          1.03          1.37         1.49 o                         
   4  -8   7          5.02          2.38         1.66 o                         
  -8  -7   7          7.76          5.40         2.77 o                         
  -7  -7   7          0.53          2.32         1.42 o                         
  -6  -7   7         40.62         42.67         2.96 o                         
  -5  -7   7         49.61         58.75         2.79 o                         
  -4  -7   7          5.48          4.74         0.88 o                         
  -3  -7   7          1.46          2.64         0.83 o                         
  -2  -7   7          9.02          7.95         1.28 o                         
  -1  -7   7          6.74          5.39         0.83 o                         
   0  -7   7         16.56         21.06         1.66 o                         
   1  -7   7          3.03          2.11         1.60 o                         
   2  -7   7          5.77          4.58         1.29 o                         
   3  -7   7          4.30          4.22         1.25 o                         
   4  -7   7         45.45         41.07         3.73 o                         
   5  -7   7          0.13          0.57         1.67 o                         
   6  -7   7         17.70         18.64         3.92 o                         
  -9  -6   7          0.01         -2.16         2.16 o                         
  -8  -6   7         33.07         37.44         4.24 o                         
  -7  -6   7         32.36         36.77         2.82 o                         
  -6  -6   7         30.81         39.77         2.83 o                         
  -5  -6   7         48.02         59.26         2.62 o                         
  -4  -6   7          0.01         -0.16         0.71 o                         
  -3  -6   7          8.82          9.10         1.12 o                         
  -2  -6   7        192.66        180.28         4.46 o                         
  -1  -6   7          3.32          4.42         0.75 o                         
   0  -6   7        139.68        135.88         3.05 o                         
   1  -6   7        263.75        255.46         6.56 o                         
   2  -6   7        377.77        367.42         7.20 o                         
   3  -6   7         14.21         12.64         1.23 o                         
   4  -6   7         63.24         65.31         2.84 o                         
   5  -6   7         26.97         28.02         3.26 o                         
   6  -6   7          3.00          6.18         2.24 o                         
   7  -6   7          1.20          4.31         1.82 o                         
  -9  -5   7         32.91         34.25         3.85 o                         
  -8  -5   7          0.12         -0.72         1.37 o                         
  -7  -5   7          0.10          1.68         1.19 o                         
  -6  -5   7         11.66         11.97         1.51 o                         
  -5  -5   7        219.54        206.90         6.51 o                         
  -4  -5   7         27.33         29.49         1.69 o                         
  -3  -5   7         91.38         81.86         2.47 o                         
  -2  -5   7          1.14          2.55         0.67 o                         
  -1  -5   7         51.94         42.28         1.98 o                         
   0  -5   7        217.81        206.67         3.50 o                         
   1  -5   7        361.65        339.31         5.51 o                         
   2  -5   7         37.76         38.96         1.97 o                         
   3  -5   7         46.04         45.46         1.79 o                         
   4  -5   7          5.74          5.16         0.89 o                         
   5  -5   7          4.09          3.46         1.37 o                         
   6  -5   7         29.18         24.69         2.59 o                         
   7  -5   7          3.69          2.35         2.28 o                         
   8  -5   7          9.36          3.80         2.95 o                         
  -9  -4   7         35.56         38.71         3.89 o                         
  -8  -4   7          0.13          2.79         1.57 o                         
  -7  -4   7          7.00          4.19         1.56 o                         
  -6  -4   7         43.58         46.43         2.71 o                         
  -5  -4   7         36.87         36.96         1.82 o                         
  -4  -4   7        705.09        670.17         8.50 o                         
  -3  -4   7         15.69         12.12         1.10 o                         
  -2  -4   7         60.03         60.53         2.18 o                         
  -1  -4   7        576.32        541.66         6.56 o                         
   0  -4   7         78.50         72.31         2.07 o                         
   1  -4   7         43.48         44.87         1.92 o                         
   2  -4   7         47.22         46.48         1.88 o                         
   3  -4   7          2.60          3.03         0.69 o                         
   4  -4   7        147.04        147.99         3.57 o                         
   5  -4   7          8.70          7.87         1.08 o                         
   6  -4   7          0.04         -0.95         1.05 o                         
   7  -4   7         25.24         24.03         2.71 o                         
   8  -4   7         30.96         35.40         3.40 o                         
  -9  -3   7          3.86          2.24         2.05 o                         
  -8  -3   7          0.73          1.27         1.43 o                         
  -7  -3   7          0.04          1.69         1.20 o                         
  -6  -3   7         29.81         25.13         2.39 o                         
  -5  -3   7         26.30         20.65         1.31 o                         
  -4  -3   7        358.50        309.81         4.94 o                         
  -3  -3   7          0.57          1.84         0.64 o                         
  -2  -3   7         20.71         14.56         1.04 o                         
  -1  -3   7         35.40         32.12         1.69 o                         
   0  -3   7        387.87        407.14         5.79 o                         
   1  -3   7         98.62        108.24         2.41 o                         
   2  -3   7          1.37          1.76         0.61 o                         
   3  -3   7         12.63         13.90         1.10 o                         
   4  -3   7        272.23        268.94         4.54 o                         
   5  -3   7        138.19        138.57         3.45 o                         
   6  -3   7         79.76         75.88         2.94 o                         
   7  -3   7         24.29         27.14         3.25 o                         
   8  -3   7          0.62          0.39         1.74 o                         
   9  -3   7          0.51         -1.85         2.47 o                         
 -10  -2   7          1.96         -5.83         5.83 o                         
  -9  -2   7          7.65          4.27         1.99 o                         
  -8  -2   7          1.32          0.64         1.51 o                         
  -7  -2   7         34.84         27.77         2.71 o                         
  -6  -2   7        139.91        131.94         4.85 o                         
  -5  -2   7         64.40         54.36         3.07 o                         
  -4  -2   7        257.70        232.26         3.95 o                         
  -3  -2   7        201.30        197.55         3.66 o                         
  -2  -2   7         73.35         73.48         2.03 o                         
  -1  -2   7          7.67          8.20         0.94 o                         
   0  -2   7          3.53          4.15         0.72 o                         
   1  -2   7          3.12          5.43         0.69 o                         
   2  -2   7          0.28          0.41         0.48 o                         
   3  -2   7         80.32         83.23         2.22 o                         
   4  -2   7         52.79         53.96         2.00 o                         
   5  -2   7         45.01         43.59         1.94 o                         
   6  -2   7          5.97          7.77         1.12 o                         
   7  -2   7          2.84          2.22         1.23 o                         
   8  -2   7          0.07         -0.56         1.02 o                         
   9  -2   7         10.82         14.14         2.61 o                         
  10  -2   7          1.42          1.11         2.25 o                         
 -10  -1   7         30.08         36.03         5.25 o                         
  -9  -1   7          0.58          2.02         1.90 o                         
  -8  -1   7          2.35          1.99         1.64 o                         
  -7  -1   7         10.50         11.05         2.11 o                         
  -6  -1   7          0.40          0.13         1.00 o                         
  -5  -1   7         28.23         26.05         2.06 o                         
  -4  -1   7        190.99        177.80         3.84 o                         
  -3  -1   7        476.35        484.33         6.19 o                         
  -2  -1   7          1.70          0.35         0.50 o                         
  -1  -1   7          3.08          3.76         0.64 o                         
   0  -1   7         43.46         47.68         1.62 o                         
   1  -1   7         15.50         18.73         1.11 o                         
   2  -1   7        697.75        742.73         7.46 o                         
   3  -1   7         63.89         56.11         1.29 o                         
   4  -1   7          2.30          4.45         0.74 o                         
   5  -1   7         34.55         32.48         1.31 o                         
   6  -1   7          6.87          7.36         0.97 o                         
   7  -1   7         73.90         71.84         1.95 o                         
   8  -1   7         73.28         79.61         2.81 o                         
   9  -1   7         14.85         10.37         1.52 o                         
  10  -1   7          0.40          2.32         2.16 o                         
  -9   0   7          0.36         -0.58         1.89 o                         
  -8   0   7          0.39          1.03         1.61 o                         
  -7   0   7         12.41         13.02         1.71 o                         
  -6   0   7         50.83         47.47         2.99 o                         
  -5   0   7          5.27          4.72         1.15 o                         
  -4   0   7        161.83        171.54         3.92 o                         
  -3   0   7          0.62          1.31         0.85 o                         
  -2   0   7        132.78        151.79         3.16 o                         
  -1   0   7         53.86         53.01         2.11 o                         
   0   0   7        256.44        282.99         4.51 o                         
   1   0   7        143.51        163.56         3.99 o                         
   2   0   7        178.31        176.35         3.44 o                         
   3   0   7        311.07        293.60         4.14 o                         
   4   0   7         11.95         11.69         0.91 o                         
   5   0   7         28.67         27.77         1.53 o                         
   6   0   7         10.03         11.68         0.95 o                         
   7   0   7         40.88         46.23         1.87 o                         
   8   0   7          0.09          1.39         0.84 o                         
   9   0   7         13.64         13.85         1.50 o                         
  10   0   7         84.36         70.00         5.47 o                         
  11   0   7          7.39          5.27         2.00 o                         
  -9   1   7          1.29          0.57         1.92 o                         
  -8   1   7         35.65         37.80         4.15 o                         
  -7   1   7          9.40          9.73         2.12 o                         
  -6   1   7         42.18         39.61         3.04 o                         
  -5   1   7         52.47         44.09         4.13 o                         
  -4   1   7          0.59          1.36         0.65 o                         
  -3   1   7         24.12         26.07         1.90 o                         
  -2   1   7        466.30        474.23         6.42 o                         
  -1   1   7         17.19         18.50         1.37 o                         
   0   1   7         84.35         86.65         2.45 o                         
   1   1   7       1135.92       1140.35        13.86 o                         
   2   1   7         13.45         21.45         1.20 o                         
   3   1   7       1167.87       1205.28        12.66 o                         
   4   1   7          6.17          4.47         0.67 o                         
   5   1   7         20.99         20.64         1.20 o                         
   6   1   7         45.09         40.82         2.11 o                         
   7   1   7         51.30         51.22         1.94 o                         
   8   1   7         23.95         23.11         1.84 o                         
   9   1   7          0.14          0.59         0.95 o                         
  10   1   7          0.15         -1.03         1.03 o                         
  11   1   7          0.14          0.33         1.39 o                         
  -9   2   7         11.82         15.92         3.68 o                         
  -8   2   7          0.09          1.71         1.60 o                         
  -7   2   7          0.01          3.08         1.50 o                         
  -6   2   7          9.75          5.26         0.99 o                         
  -5   2   7        136.55        121.64         3.44 o                         
  -4   2   7         88.40         85.31         3.65 o                         
  -3   2   7         75.17         69.40         2.45 o                         
  -2   2   7         28.07         24.97         1.44 o                         
  -1   2   7        299.05        309.51         5.30 o                         
   0   2   7          6.60          3.04         0.65 o                         
   1   2   7        102.30        109.40         2.44 o                         
   2   2   7       1964.97       1963.82        19.28 o                         
   3   2   7         38.65         44.55         1.65 o                         
   4   2   7        215.96        200.53         3.98 o                         
   5   2   7          3.13          3.92         0.64 o                         
   6   2   7         30.36         35.76         1.66 o                         
   7   2   7        145.89        152.51         3.64 o                         
   8   2   7         12.77         11.89         2.13 o                         
   9   2   7          1.15          1.18         0.95 o                         
  10   2   7          3.31          4.82         1.22 o                         
  11   2   7          1.38          2.52         1.47 o                         
  -9   3   7          5.47          3.78         2.24 o                         
  -8   3   7         10.81         11.57         2.48 o                         
  -7   3   7         26.28         29.70         2.18 o                         
  -6   3   7         39.79         44.47         3.35 o                         
  -5   3   7        731.60        710.93        10.50 o                         
  -4   3   7        338.28        339.85         6.29 o                         
  -3   3   7         76.73         67.90         2.63 o                         
  -2   3   7          9.35          6.16         0.78 o                         
  -1   3   7         22.22         22.40         1.82 o                         
   0   3   7        418.36        428.84         7.08 o                         
   1   3   7         18.11         16.25         1.29 o                         
   2   3   7        153.95        141.08         3.28 o                         
   3   3   7         15.83         15.86         1.15 o                         
   4   3   7         15.03         14.51         1.05 o                         
   5   3   7          1.53          0.74         0.58 o                         
   6   3   7         48.63         42.73         2.04 o                         
   7   3   7         53.67         58.79         2.41 o                         
   8   3   7         11.87         11.05         1.28 o                         
   9   3   7          0.01          0.37         0.97 o                         
  10   3   7          0.19         -0.27         1.04 o                         
  11   3   7         16.79         18.83         2.00 o                         
  -8   4   7          0.16         -0.70         1.94 o                         
  -7   4   7         79.67         82.56         3.64 o                         
  -6   4   7         36.21         41.21         4.48 o                         
  -5   4   7          3.25          2.71         1.13 o                         
  -4   4   7          1.73          0.59         0.85 o                         
  -3   4   7         83.18         75.80         2.46 o                         
  -2   4   7        102.88        101.18         3.24 o                         
  -1   4   7          8.09         10.48         1.29 o                         
   0   4   7        531.33        559.44         8.41 o                         
   1   4   7         64.86         73.05         2.17 o                         
   2   4   7        154.66        173.62         3.45 o                         
   3   4   7         89.20         98.75         2.61 o                         
   4   4   7          1.76          4.30         0.81 o                         
   5   4   7         92.83         93.08         2.67 o                         
   6   4   7         36.56         33.44         1.96 o                         
   7   4   7         35.03         39.71         2.32 o                         
   8   4   7         35.75         30.92         2.55 o                         
   9   4   7          3.06          0.98         0.99 o                         
  10   4   7          0.94          0.57         1.20 o                         
  11   4   7          3.67          4.62         1.34 o                         
  -8   5   7         27.13         27.29         4.88 o                         
  -7   5   7         41.59         54.51         3.78 o                         
  -6   5   7          0.13          1.19         1.20 o                         
  -5   5   7         30.74         31.66         2.68 o                         
  -4   5   7         35.61         41.96         2.81 o                         
  -3   5   7         62.71         68.00         3.12 o                         
  -2   5   7         27.00         30.67         1.63 o                         
  -1   5   7         17.85         22.03         1.45 o                         
   0   5   7        126.63        123.37         3.13 o                         
   1   5   7         14.98         21.82         1.54 o                         
   2   5   7        203.48        214.07         3.99 o                         
   3   5   7        139.65        138.19         3.46 o                         
   4   5   7        134.24        138.96         4.28 o                         
   5   5   7        133.13        124.17         2.85 o                         
   6   5   7          0.08         -0.07         0.58 o                         
   7   5   7         46.30         49.27         2.81 o                         
   8   5   7          9.06          8.74         1.18 o                         
   9   5   7         45.40         45.67         2.74 o                         
  10   5   7          7.07          5.63         1.64 o                         
  11   5   7          7.32          5.52         1.47 o                         
  -7   6   7         57.57         73.69         4.62 o                         
  -6   6   7          1.12         -1.33         1.33 o                         
  -5   6   7         15.55         15.91         1.85 o                         
  -4   6   7          0.00          0.03         0.95 o                         
  -3   6   7          0.63          0.52         0.70 o                         
  -2   6   7          6.64          8.88         0.97 o                         
  -1   6   7         21.75         16.77         1.06 o                         
   0   6   7         14.78         17.58         1.44 o                         
   1   6   7         67.72         68.10         2.28 o                         
   2   6   7         19.13         25.38         1.60 o                         
   3   6   7         28.53         30.34         1.64 o                         
   4   6   7         27.09         24.98         1.69 o                         
   5   6   7         31.88         30.81         1.62 o                         
   6   6   7         26.77         26.77         1.59 o                         
   7   6   7        156.01        155.76         3.37 o                         
   8   6   7         28.71         29.12         2.11 o                         
   9   6   7         51.72         48.15         3.27 o                         
  10   6   7         39.86         40.34         2.53 o                         
  11   6   7          0.56          2.59         1.35 o                         
  -7   7   7          0.82          0.77         2.42 o                         
  -6   7   7          1.00          1.28         1.74 o                         
  -5   7   7          4.77          5.01         1.75 o                         
  -4   7   7          1.18          1.68         1.33 o                         
  -3   7   7          0.37         -0.24         1.28 o                         
  -2   7   7        190.25        192.58         5.08 o                         
  -1   7   7        156.01        155.75         3.62 o                         
   0   7   7         44.74         49.99         1.82 o                         
   1   7   7        165.42        155.98         3.38 o                         
   2   7   7         32.06         27.69         1.98 o                         
   3   7   7        123.17        122.48         2.81 o                         
   4   7   7          7.55          7.65         0.95 o                         
   5   7   7         18.07         17.37         1.24 o                         
   6   7   7        118.62        114.85         2.76 o                         
   7   7   7        141.89        162.63         4.26 o                         
   8   7   7        420.61        431.53         7.00 o                         
   9   7   7         91.04         95.68         3.26 o                         
  10   7   7         28.22         30.05         2.24 o                         
  11   7   7          5.02          4.99         1.91 o                         
  -6   8   7          0.63          3.23         2.60 o                         
  -5   8   7          2.31          1.03         1.76 o                         
  -4   8   7          1.76         -1.51         1.51 o                         
  -3   8   7        195.51        195.92         5.72 o                         
  -2   8   7         48.49         52.92         3.43 o                         
  -1   8   7          4.79          5.91         1.04 o                         
   0   8   7         29.58         31.42         2.15 o                         
   1   8   7         10.50          9.06         0.96 o                         
   2   8   7        308.04        316.10         5.02 o                         
   3   8   7          8.01          8.07         1.01 o                         
   4   8   7         10.39          7.55         1.05 o                         
   5   8   7        374.13        359.73         5.97 o                         
   6   8   7         67.30         72.45         2.47 o                         
   7   8   7          1.49          0.68         0.94 o                         
   8   8   7         44.62         45.93         2.47 o                         
   9   8   7          5.99          4.83         1.29 o                         
  10   8   7          0.01          0.40         1.30 o                         
  11   8   7          2.63          0.49         1.59 o                         
  -5   9   7         16.98         14.05         3.40 o                         
  -4   9   7          0.19         -1.59         1.59 o                         
  -3   9   7         15.48         15.89         2.13 o                         
  -2   9   7         21.61         20.90         2.04 o                         
  -1   9   7        151.16        137.07         4.95 o                         
   0   9   7          0.14         -0.83         0.83 o                         
   1   9   7        308.52        304.28         6.29 o                         
   2   9   7         87.88         81.86         2.73 o                         
   3   9   7        369.92        360.11         5.43 o                         
   4   9   7        401.26        401.68         6.39 o                         
   5   9   7          1.74          3.00         0.80 o                         
   6   9   7         27.82         24.07         1.83 o                         
   7   9   7          7.05          8.44         1.05 o                         
   8   9   7         18.00         16.45         1.90 o                         
   9   9   7         32.44         34.88         3.35 o                         
  10   9   7         33.64         29.71         2.87 o                         
  11   9   7          0.40         -0.08         1.69 o                         
  -4  10   7          3.78          3.52         2.01 o                         
  -3  10   7          5.53          4.90         1.93 o                         
  -2  10   7        101.41         98.18         4.71 o                         
  -1  10   7        115.70        106.44         5.39 o                         
   0  10   7        111.70        109.64         3.57 o                         
   1  10   7        283.50        280.57         6.32 o                         
   2  10   7         72.25         72.30         2.79 o                         
   3  10   7         74.13         73.67         2.53 o                         
   4  10   7          0.39         -0.46         1.05 o                         
   5  10   7         13.30         11.62         1.33 o                         
   6  10   7         39.53         36.31         2.76 o                         
   7  10   7         68.89         67.68         3.55 o                         
   8  10   7          1.63          2.64         1.26 o                         
   9  10   7         32.53         34.29         4.16 o                         
  10  10   7          0.46         -0.10         2.08 o                         
  -3  11   7          1.80          1.10         2.02 o                         
  -2  11   7         13.02         10.66         2.69 o                         
  -1  11   7         20.89         18.27         2.59 o                         
   0  11   7          0.23          0.60         1.37 o                         
   1  11   7          0.01          1.32         1.07 o                         
   2  11   7          4.27          5.03         1.35 o                         
   3  11   7         25.89         26.53         2.16 o                         
   4  11   7          4.02          5.01         1.22 o                         
   5  11   7         42.84         43.12         2.77 o                         
   6  11   7         69.84         73.29         3.94 o                         
   7  11   7         85.35         81.90         3.92 o                         
   8  11   7          6.16          2.98         1.52 o                         
   9  11   7          9.64         10.03         1.82 o                         
  -2  12   7         25.11         28.99         4.76 o                         
  -1  12   7          7.72         12.44         2.45 o                         
   0  12   7         57.07         63.39         4.41 o                         
   1  12   7         34.14         32.52         3.44 o                         
   2  12   7          0.52          1.73         1.28 o                         
   3  12   7         20.96         25.05         2.86 o                         
   4  12   7          9.33          9.18         2.22 o                         
   5  12   7         15.25         12.38         2.67 o                         
   6  12   7          5.80          3.15         1.77 o                         
   7  12   7          1.47         -0.20         1.58 o                         
   8  12   7         59.60         57.88         3.74 o                         
   0  13   7          0.01          3.91         1.93 o                         
   1  13   7          3.26          4.91         1.90 o                         
   2  13   7          4.02          2.70         2.10 o                         
   3  13   7          1.53          2.95         2.08 o                         
   4  13   7          1.72          1.00         1.86 o                         
   5  13   7          0.98          0.20         1.61 o                         
   6  13   7         17.74         20.84         2.77 o                         
   7  13   7         57.97         52.44         4.04 o                         
  -4  -9   8          9.19         14.81         3.94 o                         
  -3  -9   8          0.69         -1.62         1.63 o                         
  -2  -9   8          0.33         -1.85         2.74 o                         
  -1  -9   8          0.28         -0.44         1.98 o                         
   0  -9   8         56.43         64.56         7.42 o                         
   1  -9   8         13.76          8.15         2.81 o                         
  -6  -8   8          0.74          0.87         1.32 o                         
  -5  -8   8          2.13          4.56         1.48 o                         
  -4  -8   8         40.98         43.74         2.48 o                         
  -3  -8   8         25.97         25.61         1.78 o                         
  -2  -8   8        104.37        103.01         3.03 o                         
  -1  -8   8         98.94        112.82         6.80 o                         
   0  -8   8          5.21          7.63         2.14 o                         
   1  -8   8          0.56          1.79         1.68 o                         
   2  -8   8          7.47          8.29         2.25 o                         
   3  -8   8          0.34         -1.33         1.33 o                         
   4  -8   8          0.01          3.98         2.90 o                         
  -7  -7   8          1.10          1.17         1.39 o                         
  -6  -7   8         58.85         75.01         3.95 o                         
  -5  -7   8          4.67          7.32         1.91 o                         
  -4  -7   8         58.90         65.07         2.73 o                         
  -3  -7   8         24.79         28.95         2.13 o                         
  -2  -7   8          1.17          0.63         1.03 o                         
  -1  -7   8         28.81         28.35         1.77 o                         
   0  -7   8          0.02          1.44         0.93 o                         
   1  -7   8         48.51         50.08         4.37 o                         
   2  -7   8         10.95         11.55         1.79 o                         
   3  -7   8        223.41        223.80         5.77 o                         
   4  -7   8          7.53          9.84         1.67 o                         
   5  -7   8         29.77         36.46         4.40 o                         
  -8  -6   8        153.62        176.73         7.01 o                         
  -7  -6   8          7.35          8.82         2.04 o                         
  -6  -6   8          4.29          4.02         1.46 o                         
  -5  -6   8         20.26         23.17         2.39 o                         
  -4  -6   8         53.81         50.14         2.41 o                         
  -3  -6   8          7.30          5.96         0.92 o                         
  -2  -6   8         27.14         30.83         1.88 o                         
  -1  -6   8         71.09         61.82         2.36 o                         
   0  -6   8          6.69          5.45         0.94 o                         
   1  -6   8          0.01          0.85         0.88 o                         
   2  -6   8         25.30         28.46         1.99 o                         
   3  -6   8         14.13         16.77         1.66 o                         
   4  -6   8         38.33         45.27         3.28 o                         
   5  -6   8          0.62         -1.39         1.54 o                         
   6  -6   8         18.25         17.23         3.95 o                         
  -8  -5   8          3.31          4.40         1.87 o                         
  -7  -5   8          3.78          4.79         1.67 o                         
  -6  -5   8          0.02         -0.22         1.26 o                         
  -5  -5   8          7.88          5.16         1.38 o                         
  -4  -5   8         80.41         77.01         2.66 o                         
  -3  -5   8          1.34          1.99         0.80 o                         
  -2  -5   8         52.53         45.49         1.92 o                         
  -1  -5   8         50.76         42.96         1.71 o                         
   0  -5   8          8.98          9.31         0.88 o                         
   1  -5   8         45.17         43.95         2.02 o                         
   2  -5   8         71.18         71.97         2.61 o                         
   3  -5   8          3.25          2.68         0.94 o                         
   4  -5   8         11.42         15.18         1.59 o                         
   5  -5   8          0.30         -1.21         1.21 o                         
   6  -5   8         60.08         61.30         4.68 o                         
   7  -5   8         64.10         66.43         4.96 o                         
  -9  -4   8          3.69          5.62         2.72 o                         
  -8  -4   8          0.25          1.68         1.61 o                         
  -7  -4   8          9.95         11.52         2.41 o                         
  -6  -4   8          2.16          0.03         1.84 o                         
  -5  -4   8         87.18         87.85         3.33 o                         
  -4  -4   8         27.17         25.89         1.68 o                         
  -3  -4   8        110.72        120.08         3.03 o                         
  -2  -4   8         12.96         19.70         1.38 o                         
  -1  -4   8          0.63          1.05         0.65 o                         
   0  -4   8         52.09         53.89         1.82 o                         
   1  -4   8         13.74         14.76         1.59 o                         
   2  -4   8          5.80          6.06         1.03 o                         
   3  -4   8          3.72          5.04         0.97 o                         
   4  -4   8          9.92          9.03         1.17 o                         
   5  -4   8         28.33         28.75         2.13 o                         
   6  -4   8          6.85          6.07         1.51 o                         
   7  -4   8         33.33         35.08         3.30 o                         
   8  -4   8          8.26          1.92         1.88 o                         
  -9  -3   8          6.47          6.38         2.51 o                         
  -8  -3   8          6.92          7.14         2.00 o                         
  -7  -3   8          0.67         -0.97         1.25 o                         
  -6  -3   8          1.40         -0.13         1.08 o                         
  -5  -3   8          6.29          7.16         1.07 o                         
  -4  -3   8         85.73         91.58         2.66 o                         
  -3  -3   8        397.68        359.82         5.75 o                         
  -2  -3   8          4.24          3.86         0.74 o                         
  -1  -3   8         16.66         10.08         1.22 o                         
   0  -3   8         15.24         14.90         1.16 o                         
   1  -3   8         23.82         31.98         1.42 o                         
   2  -3   8         17.91         19.21         1.51 o                         
   3  -3   8          0.28         -0.07         0.97 o                         
   4  -3   8        118.30        105.13         3.12 o                         
   5  -3   8         51.22         48.65         2.48 o                         
   6  -3   8         72.89         73.19         2.94 o                         
   7  -3   8          0.19          0.70         1.31 o                         
   8  -3   8         17.94         21.56         2.70 o                         
   9  -3   8          0.22          0.84         1.92 o                         
  -9  -2   8          2.79          3.27         2.23 o                         
  -8  -2   8         12.10          9.74         2.12 o                         
  -7  -2   8         22.99         25.34         2.60 o                         
  -6  -2   8         44.73         52.32         3.71 o                         
  -5  -2   8         33.15         27.68         1.99 o                         
  -4  -2   8        212.30        212.30         3.93 o                         
  -3  -2   8         54.26         67.53         2.11 o                         
  -2  -2   8         54.15         59.04         2.32 o                         
  -1  -2   8         21.58         18.55         1.45 o                         
   0  -2   8          0.71          1.78         0.69 o                         
   1  -2   8         60.46         55.95         1.91 o                         
   2  -2   8          0.05          0.07         0.53 o                         
   3  -2   8         96.52         91.29         3.16 o                         
   4  -2   8         44.97         46.09         2.49 o                         
   5  -2   8        162.93        149.48         3.97 o                         
   6  -2   8          0.00         -0.86         0.86 o                         
   7  -2   8          1.22          1.06         1.08 o                         
   8  -2   8          4.40          2.79         2.16 o                         
   9  -2   8          0.21         -1.34         1.96 o                         
  -9  -1   8          0.23         -1.23         2.69 o                         
  -8  -1   8          3.99          4.86         1.99 o                         
  -7  -1   8         41.86         50.73         3.58 o                         
  -6  -1   8          0.76          1.32         1.24 o                         
  -5  -1   8        103.27         97.04         3.56 o                         
  -4  -1   8        127.98        123.39         3.15 o                         
  -3  -1   8        405.99        404.49         5.74 o                         
  -2  -1   8        272.81        275.99         5.01 o                         
  -1  -1   8         70.70         69.70         2.22 o                         
   0  -1   8          1.31          2.54         0.71 o                         
   1  -1   8         76.81         75.44         2.10 o                         
   2  -1   8         31.03         31.94         1.25 o                         
   3  -1   8        115.60        107.69         2.68 o                         
   4  -1   8         53.84         57.38         2.30 o                         
   5  -1   8          1.74          1.50         0.80 o                         
   6  -1   8         56.85         61.68         2.86 o                         
   7  -1   8         27.88         26.73         2.13 o                         
   8  -1   8         34.93         38.04         3.68 o                         
   9  -1   8        104.51        109.78         6.39 o                         
  10  -1   8          6.95          7.00         2.50 o                         
  -9   0   8         18.86         18.47         3.64 o                         
  -8   0   8          1.15          0.95         1.78 o                         
  -7   0   8         90.13         80.70         4.86 o                         
  -6   0   8          3.96         -0.90         1.18 o                         
  -5   0   8          2.58          2.48         1.08 o                         
  -4   0   8         10.99         10.30         1.98 o                         
  -3   0   8        177.77        163.34         4.01 o                         
  -2   0   8        161.29        144.99         3.26 o                         
  -1   0   8         52.48         50.49         2.03 o                         
   0   0   8          0.22          8.92         0.96 o                         
   1   0   8         39.69         43.72         2.12 o                         
   2   0   8         13.61         13.28         1.03 o                         
   3   0   8          4.27          3.67         0.68 o                         
   4   0   8          3.52          4.71         0.76 o                         
   5   0   8         17.73         19.87         1.41 o                         
   6   0   8         60.99         58.97         2.33 o                         
   7   0   8        113.64        116.71         4.46 o                         
   8   0   8         17.13         20.05         1.59 o                         
   9   0   8         27.51         34.32         2.28 o                         
  10   0   8          5.95          3.76         1.97 o                         
  -9   1   8          9.21          7.36         2.57 o                         
  -8   1   8         21.54         22.47         3.38 o                         
  -7   1   8          0.52          0.08         1.90 o                         
  -6   1   8          0.78          1.85         1.36 o                         
  -5   1   8          0.00         -0.45         0.75 o                         
  -4   1   8          9.26         11.49         1.48 o                         
  -3   1   8         29.46         32.87         2.37 o                         
  -2   1   8        186.64        163.17         3.84 o                         
  -1   1   8        191.48        194.54         3.88 o                         
   0   1   8         47.29         55.18         1.98 o                         
   1   1   8        326.70        335.71         5.62 o                         
   2   1   8        595.46        612.90         7.65 o                         
   3   1   8         36.61         46.20         1.84 o                         
   4   1   8        183.96        185.66         3.75 o                         
   5   1   8         53.97         56.88         2.32 o                         
   6   1   8         20.96         18.71         1.73 o                         
   7   1   8         27.61         31.31         1.64 o                         
   8   1   8          2.41          2.76         0.96 o                         
   9   1   8         15.70         17.38         1.70 o                         
  10   1   8         28.83         30.71         2.21 o                         
  11   1   8          0.00          1.07         1.57 o                         
  -9   2   8          0.28         -1.32         2.78 o                         
  -8   2   8          1.82          5.72         2.00 o                         
  -7   2   8          5.45          8.03         2.02 o                         
  -6   2   8          0.32          0.44         1.34 o                         
  -5   2   8        175.62        171.09         4.34 o                         
  -4   2   8         47.96         47.17         3.21 o                         
  -3   2   8         24.63         25.55         1.74 o                         
  -2   2   8          3.21          4.14         0.91 o                         
  -1   2   8         61.28         69.04         2.99 o                         
   0   2   8        225.84        204.82         4.98 o                         
   1   2   8         54.14         42.05         2.31 o                         
   2   2   8          6.69          2.77         0.62 o                         
   3   2   8        232.45        240.41         4.60 o                         
   4   2   8          0.27          0.26         0.56 o                         
   5   2   8          9.67          9.96         1.02 o                         
   6   2   8        165.35        164.59         3.29 o                         
   7   2   8          1.68          1.54         0.77 o                         
   8   2   8         16.28         14.42         1.52 o                         
   9   2   8          0.55          0.24         1.00 o                         
  10   2   8          1.82         -0.30         1.15 o                         
  11   2   8          0.45         -0.73         1.26 o                         
  -8   3   8         17.41         24.03         3.59 o                         
  -7   3   8          3.65          2.83         1.07 o                         
  -6   3   8         69.16         66.61         4.40 o                         
  -5   3   8         33.72         26.40         2.59 o                         
  -4   3   8        161.45        162.10         4.28 o                         
  -3   3   8         19.64         20.79         1.89 o                         
  -2   3   8        449.54        430.70         6.48 o                         
  -1   3   8        336.10        327.20         5.76 o                         
   0   3   8         50.03         43.77         2.32 o                         
   1   3   8          5.03          4.52         0.88 o                         
   2   3   8        154.98        167.35         3.79 o                         
   3   3   8        116.02        118.10         3.02 o                         
   4   3   8         93.95         97.35         2.80 o                         
   5   3   8        159.64        180.81         4.57 o                         
   6   3   8         23.96         18.42         1.58 o                         
   7   3   8         34.31         35.97         2.13 o                         
   8   3   8          0.87          0.85         0.76 o                         
   9   3   8         16.65         14.72         1.57 o                         
  10   3   8          2.04          2.16         1.24 o                         
  11   3   8          2.37         -0.22         1.48 o                         
  -8   4   8         10.14         12.82         2.68 o                         
  -7   4   8          9.54         11.90         2.63 o                         
  -6   4   8         13.53         19.33         2.17 o                         
  -5   4   8          1.47          4.45         1.13 o                         
  -4   4   8        104.14         99.91         3.49 o                         
  -3   4   8        153.07        167.76         4.27 o                         
  -2   4   8         39.98         39.09         1.76 o                         
  -1   4   8          0.53          0.46         0.76 o                         
   0   4   8          1.60          2.47         0.80 o                         
   1   4   8         93.57        101.60         2.89 o                         
   2   4   8         60.99         67.59         2.55 o                         
   3   4   8         16.00         21.79         1.74 o                         
   4   4   8        109.25        125.97         3.44 o                         
   5   4   8        325.53        331.35         7.27 o                         
   6   4   8         16.34         17.47         1.48 o                         
   7   4   8        196.53        193.69         4.32 o                         
   8   4   8         14.43         23.27         1.74 o                         
   9   4   8          0.81         -0.71         0.92 o                         
  10   4   8         19.04         20.24         1.98 o                         
  11   4   8         20.22         22.05         3.43 o                         
  -8   5   8         34.08         45.70         7.58 o                         
  -7   5   8         32.04         32.80         2.79 o                         
  -6   5   8         56.29         60.73         5.57 o                         
  -5   5   8         94.99         85.28         3.74 o                         
  -4   5   8         26.67         25.93         2.33 o                         
  -3   5   8         26.81         27.26         1.95 o                         
  -2   5   8         23.19         24.41         1.74 o                         
  -1   5   8        191.24        196.23         4.52 o                         
   0   5   8          0.29          1.76         0.97 o                         
   1   5   8         76.99         76.32         2.75 o                         
   2   5   8         38.26         39.42         3.12 o                         
   3   5   8        213.01        217.99         4.81 o                         
   4   5   8         72.19         73.77         2.50 o                         
   5   5   8         16.56         25.07         1.80 o                         
   6   5   8          2.16          2.89         0.80 o                         
   7   5   8         66.41         69.60         2.72 o                         
   8   5   8        185.62        195.91         4.56 o                         
   9   5   8         26.88         28.96         2.18 o                         
  10   5   8          4.80          5.04         1.38 o                         
  11   5   8          1.04          0.03         1.39 o                         
  -7   6   8          1.63          1.33         2.90 o                         
  -6   6   8         11.81          8.02         2.71 o                         
  -5   6   8          2.10          0.50         1.71 o                         
  -4   6   8          7.08          9.03         1.60 o                         
  -3   6   8         11.38         11.82         1.24 o                         
  -2   6   8          6.64          5.01         0.90 o                         
  -1   6   8         55.21         48.42         1.72 o                         
   0   6   8          0.27          0.52         0.74 o                         
   1   6   8         28.85         25.89         1.80 o                         
   2   6   8        196.31        213.45         4.46 o                         
   3   6   8          6.02          3.78         0.84 o                         
   4   6   8         70.45         65.87         2.64 o                         
   5   6   8         68.00         69.08         3.00 o                         
   6   6   8        216.72        229.01         4.97 o                         
   7   6   8         66.03         67.81         2.70 o                         
   8   6   8         80.25         75.56         5.14 o                         
   9   6   8         51.93         49.05         2.93 o                         
  10   6   8         41.14         41.35         2.99 o                         
  11   6   8          0.13         -0.27         1.41 o                         
  -6   7   8          8.03         16.02         2.78 o                         
  -5   7   8         10.31         11.31         2.25 o                         
  -4   7   8          0.80          0.14         1.60 o                         
  -3   7   8         25.22         32.53         3.09 o                         
  -2   7   8         41.90         41.16         2.38 o                         
  -1   7   8         42.26         37.14         1.46 o                         
   0   7   8          1.24          0.74         0.88 o                         
   1   7   8         37.14         34.38         2.25 o                         
   2   7   8          1.71          4.08         1.01 o                         
   3   7   8         36.87         38.35         2.22 o                         
   4   7   8        153.55        144.22         3.68 o                         
   5   7   8         16.54         15.73         1.55 o                         
   6   7   8          0.23          0.09         0.75 o                         
   7   7   8          0.22         -0.02         0.97 o                         
   8   7   8         15.42         16.90         1.66 o                         
   9   7   8         74.52         70.17         3.53 o                         
  10   7   8         12.35          9.97         1.55 o                         
  11   7   8          2.54          1.65         2.40 o                         
  -6   8   8          6.47          6.46         2.48 o                         
  -5   8   8         41.33         47.79         4.22 o                         
  -4   8   8         20.84         18.99         3.09 o                         
  -3   8   8         10.88          7.70         1.64 o                         
  -2   8   8          6.86          7.83         1.67 o                         
  -1   8   8        287.38        274.72         5.78 o                         
   0   8   8        295.02        279.79         4.41 o                         
   1   8   8          0.14          0.97         0.78 o                         
   2   8   8        407.15        420.26         6.99 o                         
   3   8   8         24.02         31.71         2.06 o                         
   4   8   8         43.65         36.99         2.96 o                         
   5   8   8          0.21          0.54         1.31 o                         
   6   8   8         43.51         41.05         2.86 o                         
   7   8   8          0.73          0.25         0.86 o                         
   8   8   8         26.81         27.11         2.04 o                         
   9   8   8         16.66         16.47         1.73 o                         
  10   8   8          2.99          1.80         1.47 o                         
  11   8   8          2.77          0.36         1.74 o                         
  -5   9   8         14.03         16.32         3.21 o                         
  -4   9   8          4.35          0.47         1.79 o                         
  -3   9   8         41.51         43.53         3.78 o                         
  -2   9   8         23.51         27.20         2.82 o                         
  -1   9   8         74.17         67.04         4.01 o                         
   0   9   8         41.72         36.76         2.92 o                         
   1   9   8          6.30          4.37         1.03 o                         
   2   9   8          0.17          1.05         0.86 o                         
   3   9   8          4.13          2.78         0.90 o                         
   4   9   8          0.11          0.66         0.89 o                         
   5   9   8         13.46         16.10         1.80 o                         
   6   9   8          0.07          0.08         0.84 o                         
   7   9   8          2.33          1.91         0.88 o                         
   8   9   8        174.08        171.39         4.66 o                         
   9   9   8          9.03         11.22         1.85 o                         
  10   9   8          5.83          5.14         1.94 o                         
  -4  10   8         27.79         19.81         3.23 o                         
  -3  10   8          6.86          4.77         1.88 o                         
  -2  10   8         22.65         21.77         2.70 o                         
  -1  10   8          0.00         -0.59         1.28 o                         
   0  10   8         30.15         34.51         3.12 o                         
   1  10   8        206.58        211.13         6.00 o                         
   2  10   8         99.80         97.10         3.60 o                         
   3  10   8          9.41          8.22         2.21 o                         
   4  10   8         22.27         23.39         1.94 o                         
   5  10   8          0.21         -0.01         0.86 o                         
   6  10   8          2.37          1.57         1.14 o                         
   7  10   8         11.39          7.34         1.39 o                         
   8  10   8         76.05         75.28         4.20 o                         
   9  10   8          0.47          3.91         1.68 o                         
  10  10   8          8.62          9.15         1.95 o                         
  -3  11   8          0.10          1.07         2.22 o                         
  -2  11   8          1.89          1.96         1.96 o                         
  -1  11   8          1.90          1.58         1.63 o                         
   0  11   8         47.20         56.74         6.39 o                         
   1  11   8         46.93         41.43         3.56 o                         
   2  11   8          2.33          1.30         1.31 o                         
   3  11   8         96.12         96.86         5.61 o                         
   4  11   8         28.54         33.26         2.68 o                         
   5  11   8         12.31         11.00         1.74 o                         
   6  11   8         16.09         17.39         2.10 o                         
   7  11   8          0.74         -0.72         1.21 o                         
   8  11   8         54.25         45.05         3.11 o                         
   9  11   8          0.12          0.86         1.59 o                         
  -1  12   8         14.81         12.39         2.67 o                         
   0  12   8         15.66         17.81         3.19 o                         
   1  12   8         68.14         68.55         5.05 o                         
   2  12   8          4.90          2.57         1.84 o                         
   3  12   8          3.55          4.08         1.65 o                         
   4  12   8          3.56          6.20         1.83 o                         
   5  12   8         21.29         19.98         2.36 o                         
   6  12   8         18.80         20.01         2.41 o                         
   7  12   8         22.47         23.53         4.31 o                         
   8  12   8         12.33         11.16         2.07 o                         
   1  13   8         11.53          7.93         3.40 o                         
   2  13   8          2.13          2.65         1.94 o                         
   3  13   8          4.62          5.28         1.88 o                         
   4  13   8         49.34         54.43         5.27 o                         
   5  13   8         52.80         46.06         3.48 o                         
   6  13   8          0.61          0.74         1.63 o                         
  -5  -8   9          0.00          0.16         5.67 o                         
  -4  -8   9         15.68         16.96         2.84 o                         
  -3  -8   9         37.86         49.04         2.71 o                         
  -2  -8   9          9.84         11.30         1.54 o                         
  -1  -8   9         14.47         15.07         1.47 o                         
   0  -8   9         38.61         48.63         6.78 o                         
   1  -8   9         42.56         56.47         4.63 o                         
   2  -8   9          4.76          0.61         1.39 o                         
  -6  -7   9         27.75         32.51         2.99 o                         
  -5  -7   9         24.90         30.04         3.23 o                         
  -4  -7   9          5.55          8.18         1.64 o                         
  -3  -7   9         79.21         88.96         4.08 o                         
  -2  -7   9          5.02          4.09         1.10 o                         
  -1  -7   9          0.27         -0.43         1.01 o                         
   0  -7   9          4.44          4.89         1.37 o                         
   1  -7   9          4.45          4.82         1.32 o                         
   2  -7   9         71.01         72.77         3.87 o                         
   3  -7   9         17.25         21.32         2.51 o                         
   4  -7   9         25.64         30.46         4.32 o                         
  -7  -6   9         23.29         20.47         3.45 o                         
  -6  -6   9         13.33         14.31         2.83 o                         
  -5  -6   9        165.83        193.04         5.69 o                         
  -4  -6   9          8.18          6.25         1.95 o                         
  -3  -6   9          0.67          2.67         1.02 o                         
  -2  -6   9          1.57          3.60         1.29 o                         
  -1  -6   9          2.59          2.60         0.87 o                         
   0  -6   9         32.27         34.80         2.31 o                         
   1  -6   9          1.46          2.61         1.08 o                         
   2  -6   9          8.93          7.76         1.32 o                         
   3  -6   9         18.20         20.47         4.21 o                         
   4  -6   9         70.11         75.42         8.09 o                         
   5  -6   9         31.65         24.33         3.85 o                         
  -7  -5   9         31.62         36.34         3.68 o                         
  -6  -5   9          5.25          2.10         1.99 o                         
  -5  -5   9         13.02         17.74         2.00 o                         
  -4  -5   9        150.28        163.54         4.66 o                         
  -3  -5   9        118.87        131.19         3.65 o                         
  -2  -5   9          6.10          4.41         0.93 o                         
  -1  -5   9          4.58          3.51         0.84 o                         
   0  -5   9         10.42         12.05         1.18 o                         
   1  -5   9          2.55          1.88         0.91 o                         
   2  -5   9          5.88          7.28         1.34 o                         
   3  -5   9        338.16        338.00         8.77 o                         
   4  -5   9        130.52        127.67         5.29 o                         
   5  -5   9          8.33         10.52         2.55 o                         
   6  -5   9          6.62          7.24         3.27 o                         
  -8  -4   9          0.02         -1.95         1.95 o                         
  -7  -4   9          0.01         -0.89         1.59 o                         
  -6  -4   9          5.99          7.22         1.77 o                         
  -5  -4   9          0.35          0.19         1.22 o                         
  -4  -4   9          3.49          4.55         1.17 o                         
  -3  -4   9          0.84          2.89         1.08 o                         
  -2  -4   9         14.46         10.49         1.19 o                         
  -1  -4   9          9.51          7.80         0.99 o                         
   0  -4   9        240.84        206.59         3.86 o                         
   1  -4   9        189.09        167.73         4.20 o                         
   2  -4   9        310.34        287.05         5.67 o                         
   3  -4   9         29.50         30.00         1.96 o                         
   4  -4   9         23.64         24.52         2.21 o                         
   5  -4   9         19.45         20.83         2.23 o                         
   6  -4   9          0.23          1.32         1.86 o                         
   7  -4   9         10.95          4.01         2.24 o                         
  -8  -3   9          0.17         -0.54         2.93 o                         
  -7  -3   9         54.96         56.34         6.45 o                         
  -6  -3   9         22.52         19.70         2.96 o                         
  -5  -3   9          0.31          0.24         0.85 o                         
  -4  -3   9          3.38          2.84         0.90 o                         
  -3  -3   9         81.99         82.16         3.18 o                         
  -2  -3   9         23.26         29.14         2.39 o                         
  -1  -3   9        246.91        216.64         4.79 o                         
   0  -3   9        191.14        174.78         4.76 o                         
   1  -3   9          5.03          4.22         0.77 o                         
   2  -3   9          4.00          3.93         0.83 o                         
   3  -3   9        214.64        194.77         5.67 o                         
   4  -3   9         52.79         57.91         2.74 o                         
   5  -3   9          7.17          6.81         1.38 o                         
   6  -3   9         14.26         14.62         2.03 o                         
   7  -3   9          0.08         -1.14         1.40 o                         
   8  -3   9          3.93          4.12         1.87 o                         
  -8  -2   9          0.75          2.00         2.12 o                         
  -7  -2   9          0.55          2.74         1.52 o                         
  -6  -2   9          1.01         -0.44         1.26 o                         
  -5  -2   9         10.64         11.59         1.27 o                         
  -4  -2   9         21.81         19.28         1.68 o                         
  -3  -2   9        367.27        311.32         5.03 o                         
  -2  -2   9        536.70        460.22         7.11 o                         
  -1  -2   9         41.13         42.54         3.06 o                         
   0  -2   9          7.08          2.90         0.88 o                         
   1  -2   9        393.37        354.80         6.05 o                         
   2  -2   9         36.54         37.47         1.62 o                         
   3  -2   9          1.58          0.94         0.76 o                         
   4  -2   9         18.57         20.06         1.85 o                         
   5  -2   9         56.90         53.18         3.28 o                         
   6  -2   9         52.85         57.03         3.16 o                         
   7  -2   9          1.47          3.19         1.44 o                         
   8  -2   9        104.88        108.46         7.87 o                         
   9  -2   9         77.39         71.20         5.62 o                         
  -8  -1   9          1.69          0.12         1.95 o                         
  -7  -1   9        102.35        113.76         5.52 o                         
  -6  -1   9          0.39         -0.52         1.29 o                         
  -5  -1   9        169.67        139.94         4.28 o                         
  -4  -1   9        102.56         90.06         2.80 o                         
  -3  -1   9          0.35          1.03         0.73 o                         
  -2  -1   9        419.96        398.05         6.51 o                         
  -1  -1   9          5.00          1.85         0.77 o                         
   0  -1   9        139.04        140.34         3.34 o                         
   1  -1   9         12.62         14.91         1.58 o                         
   2  -1   9        177.49        175.66         3.17 o                         
   3  -1   9         75.12         85.60         1.94 o                         
   4  -1   9         25.76         25.71         1.86 o                         
   5  -1   9          6.93          9.87         1.34 o                         
   6  -1   9          4.24          6.05         1.31 o                         
   7  -1   9        181.31        184.74         5.26 o                         
   8  -1   9         11.35          9.61         1.90 o                         
   9  -1   9          2.89          3.57         2.41 o                         
  -8   0   9         18.00         31.40         4.13 o                         
  -7   0   9          0.20         -0.53         1.54 o                         
  -6   0   9          1.01          1.27         1.55 o                         
  -5   0   9          5.57          7.63         1.11 o                         
  -4   0   9        131.55        127.27         3.62 o                         
  -3   0   9         30.68         31.46         2.25 o                         
  -2   0   9          3.34          4.93         1.06 o                         
  -1   0   9        401.04        384.20         6.24 o                         
   0   0   9        111.74        136.62         4.31 o                         
   1   0   9          5.80          6.81         0.88 o                         
   2   0   9         10.43          9.20         0.90 o                         
   3   0   9         30.14         41.20         1.83 o                         
   4   0   9        249.40        252.70         6.35 o                         
   5   0   9        500.76        497.83         8.12 o                         
   6   0   9        170.63        174.23         4.04 o                         
   7   0   9         10.92         10.68         1.46 o                         
   8   0   9         20.21         23.49         2.35 o                         
   9   0   9         10.92         10.71         2.18 o                         
  10   0   9         52.82         46.95         7.34 o                         
  -8   1   9         11.09         13.28         3.55 o                         
  -7   1   9          1.83          0.33         1.62 o                         
  -6   1   9          8.87         10.30         2.15 o                         
  -5   1   9          5.67          5.62         1.16 o                         
  -4   1   9         47.18         42.67         2.43 o                         
  -3   1   9          1.33          1.39         0.82 o                         
  -2   1   9        619.70        612.69         9.27 o                         
  -1   1   9        361.51        351.30         5.86 o                         
   0   1   9        112.15        112.02         3.14 o                         
   1   1   9         27.44         28.66         2.05 o                         
   2   1   9         53.54         56.77         2.22 o                         
   3   1   9        153.84        153.28         3.68 o                         
   4   1   9          5.39          5.92         0.90 o                         
   5   1   9         13.55         15.48         1.34 o                         
   6   1   9          5.58          2.38         0.89 o                         
   7   1   9         42.26         43.18         2.35 o                         
   8   1   9         10.07         11.47         1.66 o                         
   9   1   9          0.00         -0.04         1.01 o                         
  10   1   9         13.89         11.71         2.09 o                         
  -8   2   9          2.46          0.32         2.47 o                         
  -7   2   9          0.94          1.53         1.91 o                         
  -6   2   9         21.06         19.26         2.92 o                         
  -5   2   9         61.19         55.97         2.82 o                         
  -4   2   9          6.26          4.39         1.06 o                         
  -3   2   9          1.78          3.02         0.91 o                         
  -2   2   9          0.20         -0.22         0.65 o                         
  -1   2   9         44.18         42.71         2.71 o                         
   0   2   9        857.79        831.69        11.64 o                         
   1   2   9        479.24        480.74         8.77 o                         
   2   2   9          7.83          6.55         1.03 o                         
   3   2   9        132.67        132.53         3.70 o                         
   4   2   9         47.51         48.05         2.35 o                         
   5   2   9          1.77          2.49         0.76 o                         
   6   2   9        121.95        122.57         3.28 o                         
   7   2   9          1.84          3.77         1.18 o                         
   8   2   9          0.01          1.80         1.12 o                         
   9   2   9        107.44        108.07         3.49 o                         
  10   2   9          1.37          2.47         1.45 o                         
  -8   3   9          6.24          8.12         2.93 o                         
  -7   3   9         14.04         21.88         3.28 o                         
  -6   3   9          9.04         10.17         1.84 o                         
  -5   3   9         10.32         13.99         1.59 o                         
  -4   3   9        325.79        320.70         6.57 o                         
  -3   3   9          5.14         11.96         1.63 o                         
  -2   3   9        906.06        892.48        11.79 o                         
  -1   3   9        224.26        226.65         5.25 o                         
   0   3   9         41.95         51.98         4.15 o                         
   1   3   9          4.99          8.38         1.78 o                         
   2   3   9         71.60         73.24         2.79 o                         
   3   3   9          4.35          8.73         1.16 o                         
   4   3   9        186.00        184.58         4.54 o                         
   5   3   9         17.23         17.23         2.22 o                         
   6   3   9          8.96         27.35         2.03 o                         
   7   3   9         80.08         78.19         3.49 o                         
   8   3   9          1.47          3.45         1.23 o                         
   9   3   9         22.61         24.06         2.10 o                         
  10   3   9          1.54          0.98         1.25 o                         
  11   3   9          0.05         -1.42         1.42 o                         
  -7   4   9          2.05          1.07         1.80 o                         
  -6   4   9        130.28        139.74         5.62 o                         
  -5   4   9          4.76          4.21         1.31 o                         
  -4   4   9        587.93        631.80        12.00 o                         
  -3   4   9        800.95        782.00        11.40 o                         
  -2   4   9          1.10          1.20         0.83 o                         
  -1   4   9        165.79        169.99         4.90 o                         
   0   4   9         29.35         30.90         2.62 o                         
   1   4   9         92.51         85.96         3.41 o                         
   2   4   9         32.25         36.46         3.24 o                         
   3   4   9         20.87         22.77         2.02 o                         
   4   4   9          3.00          1.91         1.09 o                         
   5   4   9         75.41         73.83         2.92 o                         
   6   4   9         11.11         14.62         1.58 o                         
   7   4   9         20.34         18.51         1.78 o                         
   8   4   9         14.55         11.06         1.47 o                         
   9   4   9         17.83         20.94         2.05 o                         
  10   4   9         15.34         20.91         2.00 o                         
  11   4   9          5.14          5.20         1.60 o                         
  -7   5   9          2.19          4.60         2.40 o                         
  -6   5   9         81.68         75.63         5.82 o                         
  -5   5   9         50.43         53.72         3.20 o                         
  -4   5   9         67.98         66.83         3.33 o                         
  -3   5   9        339.88        343.72         7.32 o                         
  -2   5   9         79.40         73.68         3.52 o                         
  -1   5   9          4.64          5.94         1.20 o                         
   0   5   9        206.56        215.34         5.85 o                         
   1   5   9         96.62        100.65         3.46 o                         
   2   5   9         64.83         64.13         3.03 o                         
   3   5   9         16.00         17.66         2.07 o                         
   4   5   9         95.45         99.20         3.29 o                         
   5   5   9          0.62          2.38         0.96 o                         
   6   5   9          0.18          2.16         0.99 o                         
   7   5   9          3.29          3.63         1.05 o                         
   8   5   9          0.21          1.06         0.97 o                         
   9   5   9         10.45         11.55         1.46 o                         
  10   5   9          1.63          2.21         1.26 o                         
  11   5   9          1.02          0.47         1.34 o                         
  -6   6   9          1.49          0.43         1.69 o                         
  -5   6   9         59.54         66.09         3.80 o                         
  -4   6   9          7.95          8.61         1.54 o                         
  -3   6   9         11.16         10.12         1.37 o                         
  -2   6   9         22.26         27.28         2.22 o                         
  -1   6   9          9.14          9.45         1.23 o                         
   0   6   9        131.90        127.31         3.67 o                         
   1   6   9          4.94          7.35         1.20 o                         
   2   6   9        311.53        303.11         6.36 o                         
   3   6   9          2.77         16.03         1.62 o                         
   4   6   9         25.99         32.61         2.15 o                         
   5   6   9         78.54         75.08         2.96 o                         
   6   6   9          8.48          9.32         1.33 o                         
   7   6   9         85.60         81.55         3.13 o                         
   8   6   9         30.74         29.82         2.78 o                         
   9   6   9         18.04         18.72         1.80 o                         
  10   6   9          5.70          2.83         1.37 o                         
  11   6   9          0.49         -1.34         1.34 o                         
  -6   7   9          0.29         -1.95         1.95 o                         
  -5   7   9         51.58         60.91         5.19 o                         
  -4   7   9          4.12          4.65         2.09 o                         
  -3   7   9          5.66          5.98         1.42 o                         
  -2   7   9         60.38         61.29         2.37 o                         
  -1   7   9          0.02         -0.76         0.76 o                         
   0   7   9         45.09         47.93         2.42 o                         
   1   7   9          4.00          0.48         0.95 o                         
   2   7   9        145.37        126.87         4.40 o                         
   3   7   9         56.14         55.12         3.91 o                         
   4   7   9         17.91         12.47         1.38 o                         
   5   7   9          7.29          9.79         1.64 o                         
   6   7   9         11.51         13.21         1.90 o                         
   7   7   9         21.61         21.63         1.90 o                         
   8   7   9          3.98          5.28         1.24 o                         
   9   7   9         13.99         12.10         1.94 o                         
  10   7   9         13.64         10.63         1.66 o                         
  11   7   9          4.76          3.00         1.92 o                         
  -5   8   9          9.09         15.74         3.15 o                         
  -4   8   9          1.97          6.92         1.85 o                         
  -3   8   9          1.64          1.12         1.89 o                         
  -2   8   9          6.86         12.26         2.14 o                         
  -1   8   9          1.47          2.65         0.90 o                         
   0   8   9          9.51          8.58         1.01 o                         
   1   8   9          8.79         10.23         1.47 o                         
   2   8   9         11.39         11.23         1.48 o                         
   3   8   9          5.06          5.26         1.24 o                         
   4   8   9         22.16         20.19         1.78 o                         
   5   8   9          2.93          2.64         1.15 o                         
   6   8   9          8.28          8.29         1.36 o                         
   7   8   9          0.35          0.60         1.14 o                         
   8   8   9          8.82         11.25         1.53 o                         
   9   8   9         27.71         25.51         2.67 o                         
  10   8   9        179.68        187.41         6.58 o                         
  -4   9   9          0.01          1.73         2.21 o                         
  -3   9   9          4.82          6.81         2.12 o                         
  -2   9   9         24.40         17.43         3.18 o                         
  -1   9   9         12.70         13.72         2.03 o                         
   0   9   9          9.57         14.11         1.48 o                         
   1   9   9         55.51         53.39         2.65 o                         
   2   9   9          0.88          0.80         0.99 o                         
   3   9   9         68.76         69.34         5.27 o                         
   4   9   9         33.04         36.91         2.46 o                         
   5   9   9         20.28         19.83         1.83 o                         
   6   9   9          0.20          4.85         1.10 o                         
   7   9   9          8.88          3.61         1.30 o                         
   8   9   9         12.67         14.57         1.66 o                         
   9   9   9          9.11          8.93         1.82 o                         
  10   9   9          3.10          5.67         1.67 o                         
  -3  10   9          1.67          1.22         2.79 o                         
  -2  10   9         12.37         10.52         3.05 o                         
  -1  10   9         13.69         12.66         2.80 o                         
   0  10   9         22.25         21.35         3.45 o                         
   1  10   9         49.15         51.55         3.93 o                         
   2  10   9         59.38         57.62         3.09 o                         
   3  10   9         18.26         19.61         1.91 o                         
   4  10   9         20.78         16.77         1.84 o                         
   5  10   9          3.70          2.78         1.15 o                         
   6  10   9         75.47         78.72         3.70 o                         
   7  10   9         86.46         82.16         4.48 o                         
   8  10   9         18.90         20.27         2.62 o                         
   9  10   9          0.18          2.54         1.94 o                         
  10  10   9          0.32          1.11         1.66 o                         
  -2  11   9          1.38          2.35         2.06 o                         
  -1  11   9          0.43          0.41         1.77 o                         
   0  11   9         79.67         84.69         4.99 o                         
   1  11   9         35.00         34.49         3.24 o                         
   2  11   9          0.04          0.02         1.41 o                         
   3  11   9          3.37          6.26         1.88 o                         
   4  11   9         13.96         20.35         2.58 o                         
   5  11   9          4.62          6.35         1.60 o                         
   6  11   9          5.96          3.66         1.76 o                         
   7  11   9          4.29          3.56         1.68 o                         
   8  11   9          2.14          0.42         1.94 o                         
   9  11   9          1.91          2.98         1.67 o                         
   0  12   9          4.94          2.49         3.73 o                         
   1  12   9         10.19         10.82         2.38 o                         
   2  12   9          0.52         -0.24         1.79 o                         
   3  12   9         10.73         12.15         2.43 o                         
   4  12   9          1.50          3.12         1.75 o                         
   5  12   9          2.69          4.62         1.48 o                         
   6  12   9         31.08         40.16         3.46 o                         
   7  12   9          5.18          0.71         2.51 o                         
   8  12   9         54.04         45.58         3.83 o                         
   2  13   9         46.74         44.25         4.15 o                         
   3  13   9          8.44          9.22         2.46 o                         
   4  13   9          6.21          5.06         2.24 o                         
   5  13   9         12.76         21.14         3.81 o                         
   6  13   9          1.69          5.60         2.91 o                         
  -1  -8  10         48.42         67.52         6.24 o                         
  -4  -7  10          0.56          0.87         1.79 o                         
  -3  -7  10        142.96        183.60         6.28 o                         
  -2  -7  10         45.92         51.27         4.00 o                         
  -1  -7  10         20.22         23.76         2.43 o                         
   0  -7  10         14.05         14.03         1.97 o                         
   1  -7  10          5.17          5.74         1.66 o                         
   2  -7  10         93.96        108.55         4.70 o                         
   3  -7  10          9.05          7.39         3.04 o                         
  -6  -6  10         31.17         39.38         4.98 o                         
  -5  -6  10          9.14         13.22         2.22 o                         
  -4  -6  10          2.24          1.34         1.46 o                         
  -3  -6  10          1.66          3.17         1.97 o                         
  -2  -6  10          1.03          1.44         1.02 o                         
  -1  -6  10          0.52          0.96         0.94 o                         
   0  -6  10          4.74          3.14         1.21 o                         
   1  -6  10          0.06          1.24         1.44 o                         
   2  -6  10          0.02         -0.64         1.17 o                         
   3  -6  10          2.97          8.91         2.59 o                         
   4  -6  10         35.63         32.76         3.85 o                         
  -6  -5  10         53.73         68.19         4.56 o                         
  -5  -5  10          1.49          5.61         1.68 o                         
  -4  -5  10          1.54          4.09         1.35 o                         
  -3  -5  10         33.72         37.76         3.14 o                         
  -2  -5  10         15.60         15.10         1.65 o                         
  -1  -5  10          2.52          4.00         1.22 o                         
   0  -5  10         62.01         52.16         2.27 o                         
   1  -5  10          0.00          1.63         1.11 o                         
   2  -5  10          6.34          4.81         1.34 o                         
   3  -5  10         70.10         72.65         4.89 o                         
   4  -5  10          1.68          1.65         1.41 o                         
   5  -5  10         91.16         84.45         8.14 o                         
   6  -5  10          4.18          5.09         2.22 o                         
  -7  -4  10          3.10          2.17         2.27 o                         
  -6  -4  10         29.11         37.78         3.37 o                         
  -5  -4  10          0.35          2.79         1.28 o                         
  -4  -4  10         75.34         75.69         4.11 o                         
  -3  -4  10         53.40         48.12         2.85 o                         
  -2  -4  10         72.13         67.19         3.37 o                         
  -1  -4  10          7.68          7.94         1.17 o                         
   0  -4  10          0.44          1.38         0.86 o                         
   1  -4  10         24.00         22.09         1.82 o                         
   2  -4  10         43.75         37.62         2.66 o                         
   3  -4  10         16.73         17.68         2.06 o                         
   4  -4  10         28.01         23.72         2.81 o                         
   5  -4  10          0.14          0.76         1.26 o                         
   6  -4  10          6.40          1.48         2.66 o                         
   7  -4  10          0.18         -2.00         2.00 o                         
  -7  -3  10          7.92          9.85         2.64 o                         
  -6  -3  10          2.29          2.15         2.13 o                         
  -5  -3  10          0.12         -0.03         1.20 o                         
  -4  -3  10         52.60         50.90         3.12 o                         
  -3  -3  10          3.73          3.36         1.11 o                         
  -2  -3  10        177.35        169.41         3.92 o                         
  -1  -3  10         30.26         33.64         1.94 o                         
   0  -3  10        145.08        115.46         3.21 o                         
   1  -3  10         63.93         63.54         2.57 o                         
   2  -3  10        142.37        128.10         3.64 o                         
   3  -3  10          3.57          1.71         1.12 o                         
   4  -3  10         17.22         15.57         2.91 o                         
   5  -3  10          1.41          0.71         1.30 o                         
   6  -3  10          3.85          2.06         1.50 o                         
   7  -3  10          2.47          3.44         2.38 o                         
  -8  -2  10          3.59         -5.19         6.94 o                         
  -7  -2  10          0.96          3.66         1.99 o                         
  -6  -2  10          0.37          0.42         1.44 o                         
  -5  -2  10          0.00         -1.10         1.10 o                         
  -4  -2  10        155.17        145.05         4.93 o                         
  -3  -2  10          6.34          5.95         1.21 o                         
  -2  -2  10        133.75        114.25         3.45 o                         
  -1  -2  10          0.04          1.10         0.99 o                         
   0  -2  10         20.54         19.83         1.59 o                         
   1  -2  10         17.79         14.37         1.52 o                         
   2  -2  10         24.00         25.19         1.24 o                         
   3  -2  10         15.46         19.57         1.76 o                         
   4  -2  10          7.29          4.02         1.37 o                         
   5  -2  10         43.57         48.19         3.56 o                         
   6  -2  10          2.77          3.51         1.78 o                         
   7  -2  10         40.34         45.12         5.44 o                         
   8  -2  10         12.05         12.17         4.53 o                         
  -8  -1  10         11.90          7.87         2.78 o                         
  -7  -1  10         20.74         20.73         3.44 o                         
  -6  -1  10         90.80         95.01         4.85 o                         
  -5  -1  10          6.63          8.46         1.60 o                         
  -4  -1  10         44.47         35.01         2.07 o                         
  -3  -1  10          1.96          1.98         1.04 o                         
  -2  -1  10        239.17        229.68         4.96 o                         
  -1  -1  10         39.26         38.64         2.16 o                         
   0  -1  10         16.50         13.07         1.32 o                         
   1  -1  10          2.27          0.84         0.74 o                         
   2  -1  10          1.02          1.17         0.58 o                         
   3  -1  10         32.57         32.08         1.51 o                         
   4  -1  10          0.11          1.34         1.03 o                         
   5  -1  10         34.76         37.54         2.56 o                         
   6  -1  10         96.25         93.09         3.74 o                         
   7  -1  10         86.13         87.15         4.42 o                         
   8  -1  10          3.63          3.47         1.64 o                         
   9  -1  10         31.55         30.66         5.29 o                         
  -8   0  10         16.27         11.26         2.91 o                         
  -7   0  10          4.93          4.84         1.96 o                         
  -6   0  10         96.45         91.05         4.69 o                         
  -5   0  10          1.10          2.14         0.92 o                         
  -4   0  10         77.33         78.26         3.25 o                         
  -3   0  10          1.93          2.78         1.18 o                         
  -2   0  10        106.72        104.40         3.25 o                         
  -1   0  10        217.85        226.38         5.00 o                         
   0   0  10         78.29        102.50         5.42 o                         
   1   0  10        137.78        150.50         3.53 o                         
   2   0  10         12.93         12.89         1.06 o                         
   3   0  10        104.23         99.54         2.91 o                         
   4   0  10          0.14          0.40         0.72 o                         
   5   0  10        177.21        177.37         4.34 o                         
   6   0  10         23.86         23.90         1.72 o                         
   7   0  10        124.86        128.74         4.92 o                         
   8   0  10         21.18         19.80         2.32 o                         
   9   0  10         60.09         70.55         4.98 o                         
  -8   1  10         37.38         36.96         5.20 o                         
  -7   1  10          3.71          8.01         2.04 o                         
  -6   1  10          0.32         -1.31         1.46 o                         
  -5   1  10          3.57          1.85         0.96 o                         
  -4   1  10          2.06          1.61         1.22 o                         
  -3   1  10          0.50          1.57         0.93 o                         
  -2   1  10        171.26        174.11         4.21 o                         
  -1   1  10        268.18        272.74         6.39 o                         
   0   1  10        178.68        182.75         4.10 o                         
   1   1  10        126.03        129.66         3.30 o                         
   2   1  10         18.52         15.87         1.61 o                         
   3   1  10       1206.81       1172.45        14.05 o                         
   4   1  10          2.60          3.74         1.43 o                         
   5   1  10        449.64        449.25         8.14 o                         
   6   1  10         30.92         33.31         2.27 o                         
   7   1  10        100.42        102.80         4.12 o                         
   8   1  10         16.32         12.78         2.04 o                         
   9   1  10          0.75          3.98         1.73 o                         
  10   1  10          0.61          0.02         2.53 o                         
  -7   2  10          6.99          8.85         2.24 o                         
  -6   2  10          8.86          6.12         2.35 o                         
  -5   2  10          0.88          0.21         1.32 o                         
  -4   2  10         30.10         28.49         2.12 o                         
  -3   2  10         10.09          8.84         1.84 o                         
  -2   2  10         20.28         20.07         1.82 o                         
  -1   2  10          3.06          2.48         0.83 o                         
   0   2  10        220.53        198.23         4.65 o                         
   1   2  10        672.44        657.37        10.38 o                         
   2   2  10        324.90        312.25         6.39 o                         
   3   2  10       1595.52       1561.10        19.31 o                         
   4   2  10          8.53          4.81         1.13 o                         
   5   2  10        184.01        171.10         4.09 o                         
   6   2  10          0.70          1.69         1.09 o                         
   7   2  10         32.36         40.19         3.35 o                         
   8   2  10          5.48          3.85         1.20 o                         
   9   2  10         11.43         11.22         1.79 o                         
  10   2  10          2.25         -0.24         1.99 o                         
  -7   3  10          1.80          0.39         2.04 o                         
  -6   3  10         21.24         21.15         2.66 o                         
  -5   3  10          2.43          0.67         1.14 o                         
  -4   3  10         49.68         56.44         3.34 o                         
  -3   3  10        183.99        177.13         5.19 o                         
  -2   3  10        115.29        113.07         3.81 o                         
  -1   3  10        977.83        950.69        13.83 o                         
   0   3  10          0.06         -0.23         0.77 o                         
   1   3  10       1152.71       1183.29        17.26 o                         
   2   3  10         56.31         52.18         3.58 o                         
   3   3  10          3.87          4.50         1.21 o                         
   4   3  10        496.18        506.35         9.39 o                         
   5   3  10          1.33          0.95         0.97 o                         
   6   3  10          7.19          9.85         1.55 o                         
   7   3  10         10.12          8.19         1.41 o                         
   8   3  10         24.66         30.20         2.57 o                         
   9   3  10         41.10         38.87         2.91 o                         
  10   3  10          0.12         -0.70         1.34 o                         
  -7   4  10         60.04         59.37         5.78 o                         
  -6   4  10          7.27          7.35         1.86 o                         
  -5   4  10         20.58         20.02         2.23 o                         
  -4   4  10        132.08        121.05         5.92 o                         
  -3   4  10          1.76          4.27         1.27 o                         
  -2   4  10        187.26        179.17         4.12 o                         
  -1   4  10        305.01        326.96         7.16 o                         
   0   4  10         12.24         12.12         1.81 o                         
   1   4  10         96.07         96.05         3.80 o                         
   2   4  10        101.25         92.80         3.67 o                         
   3   4  10          1.43          1.27         0.98 o                         
   4   4  10         18.19         16.14         1.83 o                         
   5   4  10          4.50          3.43         1.10 o                         
   6   4  10          6.79          8.15         1.33 o                         
   7   4  10          0.04          0.47         1.06 o                         
   8   4  10         42.32         45.45         3.02 o                         
   9   4  10          0.45         -0.44         1.10 o                         
  10   4  10          3.06          2.70         1.46 o                         
  -6   5  10         87.73         76.89         5.96 o                         
  -5   5  10         53.17         58.44         3.44 o                         
  -4   5  10          0.05         -0.87         1.17 o                         
  -3   5  10         53.41         47.55         3.06 o                         
  -2   5  10          3.30          3.22         0.76 o                         
  -1   5  10         25.34         21.96         1.85 o                         
   0   5  10        119.80        117.49         4.51 o                         
   1   5  10        155.30        152.53         5.30 o                         
   2   5  10          2.25          1.27         1.00 o                         
   3   5  10         13.91         20.85         2.15 o                         
   4   5  10         13.55         15.61         1.89 o                         
   5   5  10          0.01         -0.83         0.86 o                         
   6   5  10          9.96          9.66         1.37 o                         
   7   5  10         20.83         17.93         2.06 o                         
   8   5  10         32.35         33.98         2.61 o                         
   9   5  10          4.35          4.85         1.34 o                         
  10   5  10         31.74         27.12         2.43 o                         
  -6   6  10         19.92         18.98         2.76 o                         
  -5   6  10         18.45         21.25         2.70 o                         
  -4   6  10          1.01          2.12         1.32 o                         
  -3   6  10         39.53         31.02         3.09 o                         
  -2   6  10         36.63         37.13         2.60 o                         
  -1   6  10          0.00         -0.01         0.78 o                         
   0   6  10          0.41         -0.78         1.08 o                         
   1   6  10         20.98         25.08         2.45 o                         
   2   6  10          2.75          3.76         1.50 o                         
   3   6  10         66.43         62.30         5.45 o                         
   4   6  10        122.52        114.99         4.15 o                         
   5   6  10          0.09          0.13         0.86 o                         
   6   6  10         26.06         21.94         2.13 o                         
   7   6  10         17.46         19.40         2.04 o                         
   8   6  10         61.15         54.36         3.21 o                         
   9   6  10         10.01          9.96         1.49 o                         
  10   6  10          8.58          4.71         1.58 o                         
  -5   7  10         14.59          6.17         3.44 o                         
  -4   7  10          5.23          4.81         1.97 o                         
  -3   7  10          0.19          1.36         1.32 o                         
  -2   7  10          0.07         -0.94         1.11 o                         
  -1   7  10          2.85          2.06         0.86 o                         
   0   7  10          5.16          5.61         1.74 o                         
   1   7  10        160.81        157.15         5.03 o                         
   2   7  10         99.86         85.63         5.48 o                         
   3   7  10          0.38          0.99         1.03 o                         
   4   7  10         55.28         44.93         3.11 o                         
   5   7  10         18.97         21.13         1.90 o                         
   6   7  10         63.46         57.22         3.12 o                         
   7   7  10          1.95          0.73         1.10 o                         
   8   7  10         18.53         15.31         1.98 o                         
   9   7  10         78.00         70.17         3.36 o                         
  10   7  10         43.70         46.87         4.01 o                         
  -5   8  10          2.10          4.88         2.44 o                         
  -4   8  10          1.04          0.16         2.04 o                         
  -3   8  10         15.80         13.75         2.83 o                         
  -2   8  10          1.32          0.26         1.31 o                         
  -1   8  10        178.47        182.36         5.10 o                         
   0   8  10         63.51         55.77         3.41 o                         
   1   8  10          1.04         -0.08         1.29 o                         
   2   8  10         19.64         13.41         2.11 o                         
   3   8  10          0.53         -0.16         1.03 o                         
   4   8  10         29.58         27.57         2.42 o                         
   5   8  10          2.67          3.48         1.24 o                         
   6   8  10          1.60          1.54         1.16 o                         
   7   8  10          2.39          2.40         1.28 o                         
   8   8  10          1.45          2.95         1.32 o                         
   9   8  10          6.52          6.55         1.60 o                         
  10   8  10         11.04          3.54         3.56 o                         
  -4   9  10          0.11          1.07         2.16 o                         
  -3   9  10         84.50         91.40         6.17 o                         
  -2   9  10         18.53         14.64         2.52 o                         
  -1   9  10         29.00         24.79         2.75 o                         
   0   9  10         22.64         25.25         2.39 o                         
   1   9  10         71.32         83.15         4.24 o                         
   2   9  10         64.34         67.81         4.07 o                         
   3   9  10          0.07          0.26         1.10 o                         
   4   9  10         40.13         35.42         3.54 o                         
   5   9  10          0.01         -0.75         1.10 o                         
   6   9  10         50.08         60.76         3.51 o                         
   7   9  10          8.80          9.80         1.70 o                         
   8   9  10          4.57          3.73         1.48 o                         
   9   9  10          2.09         -0.26         3.39 o                         
  10   9  10          0.57          1.59         1.96 o                         
  -3  10  10          0.00          2.63         2.13 o                         
  -2  10  10          1.47          2.81         2.17 o                         
  -1  10  10          0.96         -1.33         1.56 o                         
   0  10  10          3.98          6.92         1.88 o                         
   1  10  10         63.85         70.37         4.13 o                         
   2  10  10         81.07         84.59         4.55 o                         
   3  10  10        111.57        106.92         4.16 o                         
   4  10  10         46.57         47.67         3.48 o                         
   5  10  10         11.59         14.16         2.20 o                         
   6  10  10          0.99          0.75         2.22 o                         
   7  10  10          9.46         11.90         1.88 o                         
   8  10  10          0.93          0.46         2.04 o                         
   9  10  10         26.96         27.42         4.12 o                         
  -1  11  10         30.13         29.85         3.62 o                         
   0  11  10          5.30          3.78         2.74 o                         
   1  11  10         54.26         52.92         4.21 o                         
   2  11  10          0.22         -1.47         1.47 o                         
   3  11  10         87.34         92.55         7.24 o                         
   4  11  10         13.27          9.85         2.86 o                         
   5  11  10         24.04         23.97         2.26 o                         
   6  11  10          9.23          9.59         1.83 o                         
   7  11  10          1.21          0.10         1.60 o                         
   8  11  10         15.39         12.15         2.26 o                         
   0  12  10          1.22          1.37         2.31 o                         
   1  12  10          1.78          5.01         2.09 o                         
   2  12  10         33.02         32.77         3.71 o                         
   3  12  10          1.19          1.83         2.66 o                         
   4  12  10         97.86         96.47         9.12 o                         
   5  12  10         39.86         45.78         4.38 o                         
   6  12  10          0.55         -1.53         1.53 o                         
   7  12  10          0.64         -1.55         1.55 o                         
  -1  -7  11          1.03         -2.37         2.37 o                         
  -4  -6  11         38.88         42.40         3.37 o                         
  -3  -6  11         11.65         12.66         2.06 o                         
  -2  -6  11          5.84          6.16         2.18 o                         
  -1  -6  11         33.85         38.61         4.03 o                         
   0  -6  11         13.73         21.86         2.56 o                         
   1  -6  11         12.50          8.76         2.04 o                         
   2  -6  11          0.03          3.51         1.84 o                         
   3  -6  11         19.33         19.44         3.61 o                         
  -5  -5  11         14.97         12.92         2.71 o                         
  -4  -5  11         21.79         26.86         3.15 o                         
  -3  -5  11          4.46          3.20         1.49 o                         
  -2  -5  11          0.09          2.17         1.33 o                         
  -1  -5  11         17.60         13.45         2.26 o                         
   0  -5  11          5.27          4.36         1.76 o                         
   1  -5  11          3.01          1.14         1.52 o                         
   2  -5  11          4.28          6.50         2.05 o                         
   3  -5  11          0.40          2.00         2.13 o                         
   4  -5  11         54.73         58.19         4.70 o                         
  -6  -4  11         20.25         31.98         4.38 o                         
  -5  -4  11         15.93         12.92         2.96 o                         
  -4  -4  11          3.58          3.15         2.09 o                         
  -3  -4  11        206.52        226.43         6.39 o                         
  -2  -4  11          1.25         -1.70         1.70 o                         
  -1  -4  11         24.16         28.97         2.46 o                         
   0  -4  11         41.47         60.55         4.27 o                         
   1  -4  11          0.88          3.08         1.31 o                         
   2  -4  11          2.68         -0.34         1.30 o                         
   3  -4  11          1.28          0.94         1.53 o                         
   4  -4  11         25.72         22.83         3.03 o                         
   5  -4  11         92.45         93.56         8.03 o                         
   6  -4  11          2.06          0.83         1.99 o                         
  -6  -3  11         17.82         21.02         4.03 o                         
  -5  -3  11          1.66          2.01         1.63 o                         
  -4  -3  11         49.33         57.09         3.60 o                         
  -3  -3  11          0.20          1.21         1.56 o                         
  -2  -3  11          7.40          8.74         1.46 o                         
  -1  -3  11         18.37         18.38         1.70 o                         
   0  -3  11          6.60          5.35         1.14 o                         
   1  -3  11        107.33        100.85         2.92 o                         
   2  -3  11          0.23         -0.30         1.09 o                         
   3  -3  11        130.23        124.65         4.53 o                         
   4  -3  11         30.60         27.51         3.00 o                         
   5  -3  11         41.43         44.02         3.68 o                         
   6  -3  11          1.45         -1.99         1.99 o                         
   7  -3  11          3.00          8.74         2.63 o                         
  -7  -2  11          0.68          2.85         3.36 o                         
  -6  -2  11          0.16          1.58         1.90 o                         
  -5  -2  11         11.99         11.13         2.02 o                         
  -4  -2  11          0.23         -0.03         1.76 o                         
  -3  -2  11          0.83          2.12         1.47 o                         
  -2  -2  11          2.55          2.33         0.99 o                         
  -1  -2  11         13.73         12.72         1.45 o                         
   0  -2  11         97.37         85.28         3.24 o                         
   1  -2  11        194.78        188.59         4.80 o                         
   2  -2  11          1.62          2.61         0.92 o                         
   3  -2  11          5.62          4.43         1.13 o                         
   4  -2  11         12.50          7.35         2.70 o                         
   5  -2  11        143.39        142.67         5.44 o                         
   6  -2  11         27.93         33.74         4.45 o                         
   7  -2  11          9.09         14.37         4.04 o                         
  -7  -1  11          8.35         12.66         3.40 o                         
  -6  -1  11         64.99         56.39         4.29 o                         
  -5  -1  11          1.97          2.39         2.34 o                         
  -4  -1  11         79.25         78.62         3.69 o                         
  -3  -1  11         21.37         20.22         1.81 o                         
  -2  -1  11         32.62         33.12         2.34 o                         
  -1  -1  11        172.68        158.11         5.46 o                         
   0  -1  11         88.36         86.51         5.52 o                         
   1  -1  11          5.93          4.36         1.15 o                         
   2  -1  11          0.58          0.12         0.83 o                         
   3  -1  11        149.69        142.18         3.10 o                         
   4  -1  11         10.55          9.10         1.43 o                         
   5  -1  11          0.59         -0.19         1.15 o                         
   6  -1  11         32.01         31.30         3.12 o                         
   7  -1  11          0.35         -0.94         1.69 o                         
   8  -1  11         19.88         19.55         3.09 o                         
  -7   0  11          4.40          7.33         2.97 o                         
  -6   0  11          9.27          8.73         2.26 o                         
  -5   0  11         20.00         21.04         1.90 o                         
  -4   0  11          0.86          1.56         1.26 o                         
  -3   0  11          6.83          3.88         1.20 o                         
  -2   0  11          3.30          1.43         1.12 o                         
  -1   0  11         94.43         86.95         3.64 o                         
   0   0  11        190.22        205.21         4.85 o                         
   1   0  11         73.89         70.72         2.81 o                         
   2   0  11         14.07         14.43         1.22 o                         
   3   0  11          2.19          1.31         0.81 o                         
   4   0  11         31.51         31.47         1.68 o                         
   5   0  11          0.31         -0.15         0.84 o                         
   6   0  11         40.53         38.39         3.03 o                         
   7   0  11         46.70         45.99         3.53 o                         
   8   0  11         26.21         25.72         3.06 o                         
   9   0  11         20.83         19.29         2.84 o                         
  -7   1  11          1.81          3.04         2.17 o                         
  -6   1  11          1.20          4.13         1.99 o                         
  -5   1  11         39.68         54.98         3.97 o                         
  -4   1  11          0.16          1.45         1.20 o                         
  -3   1  11          1.01          2.96         1.15 o                         
  -2   1  11         40.07         36.39         2.77 o                         
  -1   1  11         64.89         61.71         2.96 o                         
   0   1  11         10.38         10.76         1.45 o                         
   1   1  11         51.86         54.04         2.59 o                         
   2   1  11         21.19         22.94         1.83 o                         
   3   1  11         22.31         23.17         1.73 o                         
   4   1  11          0.29          1.81         1.03 o                         
   5   1  11        255.50        252.05         6.04 o                         
   6   1  11        207.41        216.51         6.01 o                         
   7   1  11          0.01          0.13         1.64 o                         
   8   1  11         39.66         34.93         3.33 o                         
   9   1  11         24.82         20.27         2.71 o                         
  -7   2  11          0.00         -2.39         2.39 o                         
  -6   2  11         10.76         15.38         2.72 o                         
  -5   2  11         89.57        107.44         4.87 o                         
  -4   2  11         14.01         20.38         2.70 o                         
  -3   2  11         26.70         27.83         2.63 o                         
  -2   2  11          0.69          0.66         0.94 o                         
  -1   2  11         74.86         71.93         3.22 o                         
   0   2  11        219.40        215.96         4.78 o                         
   1   2  11        711.59        668.43        12.34 o                         
   2   2  11        136.56        137.66         4.25 o                         
   3   2  11         39.65         41.55         2.74 o                         
   4   2  11         52.53         51.22         3.42 o                         
   5   2  11          0.43          1.99         1.26 o                         
   6   2  11          0.57          0.46         1.20 o                         
   7   2  11         81.67         86.12         4.46 o                         
   8   2  11          9.20         10.07         2.09 o                         
   9   2  11          6.42          4.74         2.13 o                         
  -6   3  11          0.49          0.53         1.98 o                         
  -5   3  11          2.63          2.76         1.32 o                         
  -4   3  11         74.54         81.56         3.78 o                         
  -3   3  11          6.39          6.85         1.43 o                         
  -2   3  11         26.60         29.85         2.20 o                         
  -1   3  11        437.37        434.22        10.18 o                         
   0   3  11         37.25         42.51         3.07 o                         
   1   3  11         80.12         78.88         3.86 o                         
   2   3  11        204.30        211.69         5.90 o                         
   3   3  11         24.17         22.48         2.82 o                         
   4   3  11          4.69          5.73         1.30 o                         
   5   3  11          0.27         -0.94         1.06 o                         
   6   3  11          4.14          3.17         1.38 o                         
   7   3  11          0.16          0.57         1.36 o                         
   8   3  11         56.12         53.38         3.56 o                         
   9   3  11          1.75         -0.01         1.45 o                         
  10   3  11          4.79          2.64         1.88 o                         
  -6   4  11          0.78         -0.15         2.07 o                         
  -5   4  11        141.51        155.94         5.23 o                         
  -4   4  11         65.51         68.87         3.81 o                         
  -3   4  11        418.46        417.55         8.55 o                         
  -2   4  11        126.93        122.23         3.71 o                         
  -1   4  11        211.25        206.70         6.36 o                         
   0   4  11        205.96        207.05         5.36 o                         
   1   4  11         93.02         92.29         4.07 o                         
   2   4  11         92.41         92.95         3.94 o                         
   3   4  11         30.41         30.62         3.77 o                         
   4   4  11         61.60         63.07         3.52 o                         
   5   4  11          3.93          3.77         1.34 o                         
   6   4  11          4.31          5.56         1.90 o                         
   7   4  11          6.80          7.76         2.19 o                         
   8   4  11         42.61         44.28         3.11 o                         
   9   4  11         13.86         12.44         2.52 o                         
  10   4  11          2.98          3.72         1.71 o                         
  -6   5  11          1.23          1.54         2.73 o                         
  -5   5  11         73.35         68.64         3.75 o                         
  -4   5  11         11.66         11.20         1.80 o                         
  -3   5  11        231.17        232.50         5.91 o                         
  -2   5  11         23.26         26.10         2.30 o                         
  -1   5  11         10.75         12.59         1.68 o                         
   0   5  11        294.19        299.42         8.07 o                         
   1   5  11         24.70         16.29         2.23 o                         
   2   5  11         21.01         23.90         2.40 o                         
   3   5  11          8.57          7.86         1.60 o                         
   4   5  11          1.70          1.17         1.04 o                         
   5   5  11          2.30          2.67         1.37 o                         
   6   5  11          2.77          2.99         1.35 o                         
   7   5  11         11.70         16.72         1.93 o                         
   8   5  11         22.94         20.54         2.31 o                         
   9   5  11          5.53          6.37         1.69 o                         
  10   5  11          3.55          0.57         1.68 o                         
  -5   6  11         51.49         52.19         4.28 o                         
  -4   6  11          0.00          0.31         1.42 o                         
  -3   6  11         17.37         14.92         1.90 o                         
  -2   6  11          4.55          5.78         1.29 o                         
  -1   6  11        227.10        215.38         6.39 o                         
   0   6  11         70.36         66.63         4.37 o                         
   1   6  11         66.09         75.79         9.46 o                         
   2   6  11         50.98         50.53         4.03 o                         
   3   6  11          0.06          0.59         1.17 o                         
   4   6  11         66.04         58.01         3.99 o                         
   5   6  11          0.54          0.98         1.17 o                         
   6   6  11        176.63        160.37         4.77 o                         
   7   6  11          0.04          1.85         1.25 o                         
   8   6  11          6.37          3.11         1.54 o                         
   9   6  11          0.95          2.34         1.54 o                         
  10   6  11         11.62         11.47         2.26 o                         
  -5   7  11          0.05         -1.36         2.26 o                         
  -4   7  11          0.00         -0.24         2.11 o                         
  -3   7  11         28.86         31.18         3.02 o                         
  -2   7  11          1.05          0.03         1.27 o                         
  -1   7  11        141.03        140.54         4.48 o                         
   0   7  11         27.54         27.43         3.16 o                         
   1   7  11          4.87          4.32         1.50 o                         
   2   7  11         47.44         39.87         4.13 o                         
   3   7  11         18.12         23.13         2.40 o                         
   4   7  11         93.76         80.23         4.11 o                         
   5   7  11          8.63         11.13         1.79 o                         
   6   7  11         14.26          8.23         1.51 o                         
   7   7  11          4.43          4.41         1.57 o                         
   8   7  11          0.54          0.32         1.23 o                         
   9   7  11         21.06         18.07         2.31 o                         
  10   7  11         38.71         39.49         3.60 o                         
  -4   8  11          2.27          2.41         3.12 o                         
  -3   8  11         31.25         29.59         3.08 o                         
  -2   8  11          0.34          1.55         1.53 o                         
  -1   8  11          4.75          5.75         1.55 o                         
   0   8  11         32.49         28.17         2.35 o                         
   1   8  11          0.28         -0.68         1.38 o                         
   2   8  11         67.88         54.51         4.16 o                         
   3   8  11         31.41         28.25         2.66 o                         
   4   8  11          2.50          3.50         1.35 o                         
   5   8  11          0.01          1.70         1.31 o                         
   6   8  11          1.14          0.41         1.13 o                         
   7   8  11          7.99          5.30         1.49 o                         
   8   8  11          1.47          2.71         1.55 o                         
   9   8  11          3.08          2.17         1.83 o                         
  -3   9  11         15.42         12.56         2.90 o                         
  -2   9  11          1.29          1.71         1.86 o                         
  -1   9  11          1.34          0.52         1.55 o                         
   0   9  11          1.93         -0.46         1.30 o                         
   1   9  11          3.67          4.30         1.81 o                         
   2   9  11         38.55         38.96         3.62 o                         
   3   9  11          2.16          3.06         1.51 o                         
   4   9  11        113.37        107.03         4.52 o                         
   5   9  11          2.39          1.41         1.21 o                         
   6   9  11          2.24          1.26         1.38 o                         
   7   9  11          5.26          5.30         1.59 o                         
   8   9  11          4.00          1.87         2.54 o                         
   9   9  11         41.95         36.56         3.54 o                         
  -2  10  11         10.67         15.63         2.64 o                         
  -1  10  11         10.45          5.06         2.37 o                         
   0  10  11          4.29          4.51         1.89 o                         
   1  10  11          0.00          0.28         1.47 o                         
   2  10  11         71.05         65.15         4.18 o                         
   3  10  11          2.26          2.58         1.41 o                         
   4  10  11          2.99          0.51         1.59 o                         
   5  10  11         31.78         33.14         3.24 o                         
   6  10  11         27.80         33.48         3.10 o                         
   7  10  11          0.03         -0.78         1.42 o                         
   8  10  11          0.72         -1.51         1.51 o                         
   0  11  11          0.49          4.33         2.06 o                         
   1  11  11          0.21         -1.24         2.68 o                         
   2  11  11          0.29         -1.59         1.78 o                         
   3  11  11         35.06         37.66         5.39 o                         
   4  11  11         29.42         32.96         3.15 o                         
   5  11  11          1.45          6.09         2.32 o                         
   6  11  11          5.46          7.04         2.19 o                         
   7  11  11         85.53         91.40         5.35 o                         
   2  12  11         11.01          7.17         2.45 o                         
   3  12  11         43.15         47.71         4.22 o                         
   4  12  11          1.62         -2.37         2.78 o                         
   5  12  11         35.31         42.32         3.93 o                         
   6  12  11          2.21          1.42         1.85 o                         
  -3  -5  12          6.71          3.26         2.30 o                         
  -2  -5  12          1.87          4.81         2.38 o                         
  -1  -5  12         34.43         34.04         3.56 o                         
   0  -5  12          1.01         -1.87         1.87 o                         
   1  -5  12          6.81          7.58         2.46 o                         
   2  -5  12          0.60          1.98         2.11 o                         
   3  -5  12          6.23          6.36         2.25 o                         
  -4  -4  12        140.43        159.15         5.81 o                         
  -3  -4  12          0.19          1.37         1.77 o                         
  -2  -4  12         57.13         66.08         4.07 o                         
  -1  -4  12         21.75         20.26         2.25 o                         
   0  -4  12          5.14          2.16         2.08 o                         
   1  -4  12          5.61          2.65         1.70 o                         
   2  -4  12          1.24          2.53         1.80 o                         
   3  -4  12          1.72          1.62         2.91 o                         
   4  -4  12          7.30          5.85         1.95 o                         
  -5  -3  12         20.05         27.58         3.09 o                         
  -4  -3  12          0.02         -1.49         1.49 o                         
  -3  -3  12          2.35          9.69         1.86 o                         
  -2  -3  12         51.73         57.55         3.48 o                         
  -1  -3  12          0.71         -0.52         1.18 o                         
   0  -3  12          5.45          8.73         1.53 o                         
   1  -3  12          4.87          4.75         1.44 o                         
   2  -3  12         78.96         68.35         4.53 o                         
   3  -3  12          2.06          2.52         1.77 o                         
   4  -3  12          0.76          0.33         1.35 o                         
   5  -3  12          1.16         -0.66         1.90 o                         
   6  -3  12          0.25         -0.33         2.50 o                         
  -5  -2  12         19.28         11.32         2.62 o                         
  -4  -2  12          3.58          2.91         1.98 o                         
  -3  -2  12         24.58         23.04         3.01 o                         
  -2  -2  12         35.49         35.02         2.82 o                         
  -1  -2  12         12.95          9.58         1.79 o                         
   0  -2  12         16.12         11.58         2.58 o                         
   1  -2  12         39.22         41.29         2.89 o                         
   2  -2  12          0.95          2.78         1.54 o                         
   3  -2  12          0.03          1.79         1.41 o                         
   4  -2  12          5.41          2.50         1.58 o                         
   5  -2  12         17.60         14.39         2.41 o                         
   6  -2  12          0.74          1.60         1.80 o                         
  -6  -1  12         13.09          8.55         2.67 o                         
  -5  -1  12          3.72          5.24         1.95 o                         
  -4  -1  12         25.86         19.51         2.46 o                         
  -3  -1  12          0.66          2.70         1.30 o                         
  -2  -1  12          4.26          6.58         1.48 o                         
  -1  -1  12         49.81         61.03         3.38 o                         
   0  -1  12          8.39          6.13         1.39 o                         
   1  -1  12         15.55         14.25         1.72 o                         
   2  -1  12          1.85          1.95         1.10 o                         
   3  -1  12         69.08         56.37         4.08 o                         
   4  -1  12          0.00          0.96         1.31 o                         
   5  -1  12          0.02          0.49         1.42 o                         
   6  -1  12          0.45         -1.38         1.48 o                         
   7  -1  12          6.84          7.31         2.62 o                         
  -6   0  12          0.88          0.58         2.60 o                         
  -5   0  12         20.62         25.76         2.94 o                         
  -4   0  12         38.23         41.33         3.19 o                         
  -3   0  12         38.79         42.80         3.02 o                         
  -2   0  12          5.16          4.50         1.50 o                         
  -1   0  12          6.60          5.33         1.39 o                         
   0   0  12         77.88         80.46         3.31 o                         
   1   0  12          0.02         -0.93         0.93 o                         
   2   0  12        111.10        114.07         3.53 o                         
   3   0  12         46.95         60.44         2.40 o                         
   4   0  12         21.79         26.36         2.63 o                         
   5   0  12          0.24         -0.36         1.47 o                         
   6   0  12          0.95          0.70         2.04 o                         
   7   0  12         51.92         52.61         4.71 o                         
   8   0  12         48.22         47.99         4.71 o                         
  -6   1  12         11.80         15.85         3.53 o                         
  -5   1  12          5.45          8.98         2.24 o                         
  -4   1  12          1.17          0.30         1.37 o                         
  -3   1  12         15.84         22.00         2.10 o                         
  -2   1  12        137.47        137.76         4.40 o                         
  -1   1  12         40.43         43.59         2.96 o                         
   0   1  12         54.38         57.48         3.10 o                         
   1   1  12          3.47          0.38         1.13 o                         
   2   1  12         59.85         65.08         3.10 o                         
   3   1  12         23.57         24.40         2.48 o                         
   4   1  12         47.32         48.90         2.82 o                         
   5   1  12         20.92         25.76         2.77 o                         
   6   1  12         54.57         59.71         4.35 o                         
   7   1  12          2.88          2.64         1.61 o                         
   8   1  12          1.12          1.52         1.90 o                         
  -6   2  12          0.33          0.33         2.10 o                         
  -5   2  12          2.18          2.06         1.83 o                         
  -4   2  12          1.85          4.61         1.46 o                         
  -3   2  12         24.42         27.46         2.72 o                         
  -2   2  12          4.59          7.81         1.55 o                         
  -1   2  12          4.92          5.89         1.40 o                         
   0   2  12         84.87         85.90         3.48 o                         
   1   2  12         58.22         57.95         3.27 o                         
   2   2  12          1.11          0.59         1.23 o                         
   3   2  12        119.11        129.56         5.40 o                         
   4   2  12        261.59        259.44         8.44 o                         
   5   2  12          7.55          7.03         1.72 o                         
   6   2  12          1.06          0.92         1.33 o                         
   7   2  12          0.04          0.55         1.81 o                         
   8   2  12          2.01          0.95         2.48 o                         
   9   2  12          0.04          2.17         2.06 o                         
  -6   3  12          0.22          0.14         2.41 o                         
  -5   3  12          5.33          7.28         2.45 o                         
  -4   3  12         27.21         25.01         2.39 o                         
  -3   3  12         40.47         38.60         2.69 o                         
  -2   3  12          5.39          5.62         1.27 o                         
  -1   3  12          0.07          1.06         1.03 o                         
   0   3  12        112.17        116.71         3.87 o                         
   1   3  12        215.05        223.18         7.67 o                         
   2   3  12        185.72        182.51         6.22 o                         
   3   3  12         12.28         16.22         2.36 o                         
   4   3  12         97.75         87.95         4.22 o                         
   5   3  12          0.16         -0.03         1.20 o                         
   6   3  12          6.88         10.16         1.78 o                         
   7   3  12          1.38          2.12         1.46 o                         
   8   3  12         38.64         33.44         3.01 o                         
   9   3  12          2.03         -0.06         2.42 o                         
  -5   4  12         10.21          6.71         2.51 o                         
  -4   4  12          1.30          2.48         1.47 o                         
  -3   4  12         66.70         72.29         3.80 o                         
  -2   4  12          0.08          1.15         1.09 o                         
  -1   4  12         21.67         23.15         1.95 o                         
   0   4  12          0.40          0.45         1.04 o                         
   1   4  12        140.84        134.59         5.54 o                         
   2   4  12         25.22         25.64         2.64 o                         
   3   4  12          4.15          3.48         1.38 o                         
   4   4  12         25.18         28.23         2.70 o                         
   5   4  12         47.97         45.71         3.47 o                         
   6   4  12         25.02         24.97         2.51 o                         
   7   4  12         11.16         11.40         2.01 o                         
   8   4  12          4.30          7.68         1.73 o                         
   9   4  12          2.85          0.69         2.11 o                         
  -5   5  12          0.00          1.76         2.57 o                         
  -4   5  12         22.78         24.44         2.65 o                         
  -3   5  12          2.74          3.95         2.10 o                         
  -2   5  12          2.52          3.74         1.11 o                         
  -1   5  12         21.09         24.15         2.05 o                         
   0   5  12         64.80         66.07         5.58 o                         
   1   5  12          8.07          9.04         2.09 o                         
   2   5  12         14.25         10.73         2.70 o                         
   3   5  12         57.63         62.92         4.40 o                         
   4   5  12         16.44         13.81         2.20 o                         
   5   5  12         11.24         12.35         1.97 o                         
   6   5  12         29.78         26.38         2.57 o                         
   7   5  12          0.22          2.02         1.48 o                         
   8   5  12         14.19         12.83         2.20 o                         
   9   5  12          3.96          6.24         1.94 o                         
  -4   6  12         11.28          8.84         2.05 o                         
  -3   6  12          0.87          3.43         2.39 o                         
  -2   6  12          5.63          7.62         1.43 o                         
  -1   6  12         46.35         43.41         3.67 o                         
   0   6  12          2.97          1.93         1.89 o                         
   1   6  12          8.20          9.50         2.12 o                         
   2   6  12         13.48          8.96         1.91 o                         
   3   6  12        123.92        133.17         5.07 o                         
   4   6  12          0.83         -0.58         1.36 o                         
   5   6  12          1.71          3.81         1.63 o                         
   6   6  12          6.60          7.77         1.58 o                         
   7   6  12          3.86          5.08         1.55 o                         
   8   6  12          3.18          1.25         1.50 o                         
   9   6  12          3.76          8.13         1.77 o                         
  -4   7  12          1.17          2.54         2.09 o                         
  -3   7  12          2.20         -1.55         2.58 o                         
  -2   7  12          0.56         -1.39         1.39 o                         
  -1   7  12         29.64         30.12         1.97 o                         
   0   7  12          5.96          7.19         2.07 o                         
   1   7  12          0.31          0.51         1.61 o                         
   2   7  12          0.01          2.17         1.42 o                         
   3   7  12         34.00         30.07         2.94 o                         
   4   7  12         31.86         26.47         2.80 o                         
   5   7  12         49.98         44.11         4.32 o                         
   6   7  12         15.77         18.54         2.75 o                         
   7   7  12          0.10          0.21         1.45 o                         
   8   7  12          4.38          4.06         1.54 o                         
   9   7  12          0.49          0.42         1.94 o                         
  -3   8  12          7.04          7.67         2.23 o                         
  -2   8  12         12.50         10.97         2.27 o                         
  -1   8  12          0.61          1.93         2.10 o                         
   0   8  12          4.74          4.62         1.76 o                         
   1   8  12          0.51          0.41         1.59 o                         
   2   8  12         26.82         26.54         3.11 o                         
   3   8  12         11.55          8.23         2.10 o                         
   4   8  12          5.42         12.35         2.26 o                         
   5   8  12          3.11          4.21         1.75 o                         
   6   8  12          0.52          0.23         1.55 o
[truncated: 29,242 more chars]
